# Supplementary material for: Noncoding RNAs link metabolic reprogramming to immune microenvironment in cancers
Source: J Hematol Oncol. 2021 Oct 15;14:169. doi: 10.1186/s13045-021-01179-y (PMC8518176; doi:10.1186/s13045-021-01179-y)
Supplement: Supplementary file 1 — Additional file 1: The TimeLnc manual in 28 cancers (Part 1: METABOLISM). [file 13045_2021_1179_MOESM1_ESM.xlsx]

## Sheet: Readme
TimeLnc manual (Part 1: METABOLISM)
The genelist of metabolic pathways was initially downloaded from KEGG(https://www.genome.jp/kegg/pathway.html), whose format being further processed by Dr. Yiyin Zhang for following ssGSEA.
You are expected to quote our work if this manual contributes to your study.

## Sheet: PAAD
Metabolic Pathways	lncRNA	cor	pvalue	Regulation
Starch and sucrose metabolism	AC242988.1	-0.147151	0.0499847	negative
Phenylalanine, tyrosine and tryptophan biosynthesis	URB1-AS1	0.147158	0.0499734	postive
Arginine biosynthesis	SNHG20	-0.147159	0.0499723	negative
Galactose metabolism	FLJ20021	-0.147163	0.0499656	negative
Cholesterol Biosynthesis	RAB11B-AS1	-0.147178	0.0499424	negative
Folate biosynthesis	LINC01504	0.147186	0.0499301	postive
Propanoate metabolism	MIAT	-0.147196	0.0499145	negative
Glycosaminoglycan biosynthesis - keratan sulfate	LINC00960	0.147198	0.0499114	postive
Linoleic acid metabolism	BACE1-AS	-0.147232	0.049857	negative
Lipoic acid metabolism	HOTAIRM1	-0.147248	0.0498328	negative
Drug metabolism - other enzymes	LINC01291	0.147248	0.0498324	postive
Valine, leucine and isoleucine biosynthesis	DLG5-AS1	-0.147251	0.0498286	negative
Selenocompound metabolism	PSMB8-AS1	-0.147252	0.049827	negative
One carbon pool by folate	DBH-AS1	-0.147266	0.0498048	negative
Glycosaminoglycan biosynthesis - heparan sulfate / heparin	MIR205HG	-0.147281	0.0497803	negative
Glycosaminoglycan biosynthesis - keratan sulfate	CLDN10-AS1	0.147284	0.0497755	postive
Oxidative phosphorylation	AC116614.1	0.147292	0.0497636	postive
Taurine and hypotaurine metabolism	CCND2-AS1	-0.14733	0.0497042	negative
Alanine, aspartate and glutamate metabolism	HCG11	-0.147331	0.0497021	negative
Phenylalanine metabolism	AC069213.1	0.147344	0.0496821	postive
Fatty acid biosynthesis	PDCD4-AS1	0.147363	0.0496521	postive
Synthesis and degradation of ketone bodies	AC016747.3	-0.147383	0.049621	negative
Histidine metabolism	CASC11	-0.147387	0.0496154	negative
Phenylalanine metabolism	C10orf25	-0.147391	0.0496092	negative
Pantothenate and CoA biosynthesis	H1FX-AS1	-0.147402	0.049591	negative
Purine metabolism	ZNF793-AS1	-0.147422	0.0495595	negative
Gluconeogenesis	MID1IP1-AS1	0.147427	0.0495517	postive
Valine, leucine and isoleucine biosynthesis	RASSF8-AS1	-0.147444	0.0495255	negative
Glycosphingolipid biosynthesis - globo and isoglobo series	AC009120.5	-0.14745	0.0495159	negative
Drug metabolism - cytochrome P450	LINC00346	-0.147467	0.0494891	negative
Mucin type O-glycan biosynthesis	LINC01355	-0.147481	0.0494678	negative
Fructose and mannose metabolism	PAXIP1-AS1	-0.147482	0.0494658	negative
N-Glycan biosynthesis	HAGLR	0.147491	0.049453	postive
Synthesis and degradation of ketone bodies	HHIP-AS1	-0.147491	0.0494527	negative
Pentose and glucuronate interconversions	SAPCD1-AS1	-0.147494	0.0494479	negative
Metabolism of xenobiotics by cytochrome P450	AFAP1-AS1	0.147499	0.0494401	postive
Phenylalanine, tyrosine and tryptophan biosynthesis	LINC00511	-0.147499	0.0494399	negative
Other types of O-glycan biosynthesis	LINC00443	-0.147501	0.0494363	negative
Biotin metabolism	DLG5-AS1	0.147503	0.0494343	postive
Sphingolipid metabolism	MIR31HG	-0.147515	0.0494151	negative
Riboflavin metabolism	SLC25A25-AS1	-0.147522	0.0494043	negative
Glycosphingolipid biosynthesis - globo and isoglobo series	LSAMP-AS1	0.147527	0.0493965	postive
Glycosaminoglycan biosynthesis - keratan sulfate	HM13-IT1	-0.147546	0.0493668	negative
Inositol phosphate metabolism	A1BG-AS1	-0.147547	0.0493657	negative
D-Glutamine and D-glutamate metabolism	GAS6-AS1	-0.147548	0.0493636	negative
Glycosaminoglycan biosynthesis - chondroitin sulfate / dermatan sulfate	VPS9D1-AS1	-0.147549	0.0493624	negative
Alanine, aspartate and glutamate metabolism	AL136985.1	-0.147551	0.0493591	negative
Pyrimidine metabolism	MNX1-AS2	-0.147554	0.0493544	negative
Steroid biosynthesis	DGUOK-AS1	0.14756	0.0493445	postive
Other types of O-glycan biosynthesis	CIRBP-AS1	0.147585	0.0493059	postive
D-Glutamine and D-glutamate metabolism	LINC01355	-0.14759	0.049299	negative
Glycosylphosphatidylinositol (GPI)-anchor biosynthesis	RAB11B-AS1	0.147593	0.0492928	postive
Selenocompound metabolism	LINC01232	-0.147604	0.0492758	negative
Terpenoid backbone biosynthesis	LINC00839	-0.147613	0.0492623	negative
Riboflavin metabolism	LINC00853	-0.147622	0.0492479	negative
Nitrogen metabolism	LINC01315	-0.147631	0.0492345	negative
Retinol metabolism	USP30-AS1	0.147665	0.0491823	postive
Tyrosine metabolism	MIR7-3HG	-0.147675	0.0491655	negative
Arginine biosynthesis	PRRT3-AS1	-0.147691	0.0491413	negative
Other glycan degradation	PRR34-AS1	0.147709	0.0491137	postive
Gluconeogenesis	TMEM9B-AS1	-0.147709	0.0491128	negative
Terpenoid backbone biosynthesis	DICER1-AS1	-0.147718	0.0490994	negative
Vitamin B6 metabolism	FEZF1-AS1	-0.147723	0.0490924	negative
Inositol phosphate metabolism	LINC00460	-0.147723	0.0490912	negative
Biotin metabolism	AC024361.1	-0.147725	0.0490878	negative
Glycerophospholipid metabolism	MIR181A2HG	0.147734	0.0490752	postive
Sulfur metabolism	CASC9	0.147738	0.0490684	postive
Fatty acid elongation	SNHG19	-0.14774	0.0490645	negative
Pentose phosphate pathway	LINC00987	0.147742	0.0490626	postive
Glycosaminoglycan degradation	MBNL1-AS1	0.147765	0.0490272	postive
Taurine and hypotaurine metabolism	LINC00926	-0.147773	0.0490138	negative
Glycolysis	CLDN10-AS1	0.147784	0.0489974	postive
Cysteine and methionine metabolism	SLC25A21-AS1	-0.14779	0.0489875	negative
Primary bile acid biosynthesis	CASC9	-0.147794	0.0489813	negative
Glycolysis	PCAT7	0.147806	0.048963	postive
Ubiquinone and other terpenoid-quinone biosynthesis	KMT2E-AS1	0.147808	0.0489601	postive
Cholesterol Biosynthesis	SRP14-AS1	-0.147816	0.0489477	negative
Retinol metabolism	C8orf31	0.147816	0.048947	postive
Fructose and mannose metabolism	AC025918.1	0.147823	0.0489374	postive
Taurine and hypotaurine metabolism	LINC00997	-0.14783	0.0489266	negative
Mannose type O-glycan biosynthesis	DLGAP1-AS1	-0.147851	0.0488936	negative
Caffeine metabolism	WDR86-AS1	-0.1479	0.0488186	negative
Glycosaminoglycan biosynthesis - keratan sulfate	AC004870.4	0.147912	0.0487987	postive
Thiamine metabolism	MIR205HG	-0.147916	0.0487926	negative
One carbon pool by folate	HAND2-AS1	-0.14793	0.0487722	negative
Nitrogen metabolism	LINC00839	-0.147948	0.0487431	negative
Primary bile acid biosynthesis	AC025171.1	-0.147954	0.0487353	negative
Retinol metabolism	LINC00205	-0.147961	0.0487232	negative
Glycosphingolipid biosynthesis - ganglio series	LINC00339	0.147972	0.0487067	postive
Pantothenate and CoA biosynthesis	SSTR5-AS1	-0.147975	0.048703	negative
Ubiquinone and other terpenoid-quinone biosynthesis	RAD51-AS1	-0.147993	0.0486752	negative
Steroid biosynthesis	DPP10-AS1	0.147994	0.0486724	postive
Starch and sucrose metabolism	TRIM31-AS1	-0.148002	0.048661	negative
Fatty acid elongation	HNF1A-AS1	-0.148036	0.0486084	negative
Drug metabolism - cytochrome P450	FAM83A-AS1	-0.148039	0.048603	negative
Glycosaminoglycan biosynthesis - heparan sulfate / heparin	HLA-DQB1-AS1	-0.148045	0.0485949	negative
Lipoic acid metabolism	AC002511.2	0.148045	0.0485939	postive
Cholesterol Biosynthesis	AC024361.1	-0.148046	0.0485935	negative
Glycosaminoglycan degradation	ZNF793-AS1	-0.148073	0.0485513	negative
Lysine degradation	AC083843.1	-0.148081	0.048539	negative
Glycosphingolipid biosynthesis - ganglio series	ZNF213-AS1	-0.148092	0.048523	negative
Biosynthesis of unsaturated fatty acids	LINC00992	0.148105	0.0485016	postive
Other types of O-glycan biosynthesis	SNHG9	-0.148107	0.0484988	negative
Glycosaminoglycan biosynthesis - chondroitin sulfate / dermatan sulfate	MIR155HG	0.148126	0.0484696	postive
Glycerolipid metabolism	AC112721.2	-0.148127	0.0484693	negative
Retinol metabolism	AC090181.1	0.148128	0.0484666	postive
Steroid hormone biosynthesis	DLGAP1-AS2	0.14814	0.0484485	postive
Alanine, aspartate and glutamate metabolism	LINC00857	-0.148144	0.048442	negative
Lysine degradation	AP001189.4	0.14815	0.0484335	postive
Selenocompound metabolism	AC092574.1	-0.148153	0.0484287	negative
Drug metabolism - cytochrome P450	PARD3-AS1	-0.148159	0.0484194	negative
alpha-Linolenic acid metabolism	LINC00261	-0.148163	0.0484131	negative
One carbon pool by folate	AC253576.2	-0.148173	0.0483982	negative
Glycolysis	LINC01133	0.148175	0.0483948	postive
Folate biosynthesis	LINC01559	0.148176	0.0483942	postive
Valine, leucine and isoleucine degradation	LHFPL3-AS2	0.148182	0.0483845	postive
Oxidative phosphorylation	LINC01560	-0.148191	0.0483708	negative
Arginine and proline metabolism	AGAP2-AS1	-0.148195	0.0483646	negative
Fatty acid degradation	MIR22HG	0.148225	0.0483182	postive
Glycosaminoglycan degradation	AC006369.2	-0.148228	0.0483134	negative
Tryptophan metabolism	MYLK-AS1	-0.14824	0.0482959	negative
Lysine degradation	H19	-0.148244	0.0482889	negative
Primary bile acid biosynthesis	TMEM9B-AS1	-0.14825	0.0482796	negative
Amino sugar and nucleotide sugar metabolism	ZEB1-AS1	-0.148252	0.0482768	negative
Cysteine and methionine metabolism	AF131215.2	-0.148254	0.0482737	negative
Arginine biosynthesis	PSMB8-AS1	-0.148266	0.0482563	negative
Pyrimidine metabolism	TMEM92-AS1	0.148303	0.0481999	postive
Cysteine and methionine metabolism	NNT-AS1	-0.148304	0.0481974	negative
Pentose phosphate pathway	GPC5-AS1	-0.148311	0.0481876	negative
Tryptophan metabolism	HCP5	0.148314	0.0481832	postive
Glycosphingolipid biosynthesis - ganglio series	LINC01560	0.148317	0.048178	postive
Glycolysis	TMEM9B-AS1	-0.148323	0.0481692	negative
Ubiquinone and other terpenoid-quinone biosynthesis	AC139530.1	0.14833	0.0481583	postive
One carbon pool by folate	LINC01578	-0.148349	0.0481288	negative
Alanine, aspartate and glutamate metabolism	ASH1L-AS1	-0.148349	0.0481285	negative
D-Glutamine and D-glutamate metabolism	COLCA1	0.148361	0.0481113	postive
Glycerolipid metabolism	AC005083.1	-0.148376	0.0480881	negative
Thiamine metabolism	PSMA3-AS1	-0.148389	0.0480681	negative
Lipoic acid metabolism	H1FX-AS1	0.148389	0.0480679	postive
Metabolism of xenobiotics by cytochrome P450	BBOX1-AS1	0.148402	0.0480475	postive
Fructose and mannose metabolism	BBOX1-AS1	0.148403	0.048047	postive
Phenylalanine, tyrosine and tryptophan biosynthesis	ARRDC1-AS1	0.148405	0.0480433	postive
Other glycan degradation	CASC19	-0.148412	0.0480335	negative
Nitrogen metabolism	FAM201A	0.148416	0.0480276	postive
Phosphonate and phosphinate metabolism	WNT5A-AS1	0.148423	0.0480158	postive
Fructose and mannose metabolism	ENTPD3-AS1	-0.148425	0.0480137	negative
Valine, leucine and isoleucine biosynthesis	MEG9	-0.148434	0.0479991	negative
Histidine metabolism	PARD3-AS1	-0.148439	0.0479926	negative
Phosphonate and phosphinate metabolism	TUG1	-0.14844	0.0479908	negative
Fatty acid degradation	DICER1-AS1	-0.148449	0.0479771	negative
Glycerolipid metabolism	ANKRD10-IT1	0.148452	0.0479726	postive
Biosynthesis of unsaturated fatty acids	MKLN1-AS	0.148459	0.047961	postive
Linoleic acid metabolism	LINC00920	0.148466	0.0479503	postive
Starch and sucrose metabolism	GATA6-AS1	-0.14847	0.0479453	negative
Metabolism of xenobiotics by cytochrome P450	AC009120.3	0.148478	0.047933	postive
Arginine biosynthesis	DBH-AS1	-0.148488	0.0479177	negative
Other glycan degradation	SLC25A25-AS1	0.148501	0.0478983	postive
Retinol metabolism	LENG8-AS1	-0.148511	0.0478831	negative
Galactose metabolism	LINC00578	0.148517	0.0478729	postive
Glyoxylate and dicarboxylate metabolism	HLA-DQB1-AS1	-0.148518	0.0478715	negative
Glycosaminoglycan biosynthesis - chondroitin sulfate / dermatan sulfate	ANKRD10-IT1	-0.148525	0.0478612	negative
Terpenoid backbone biosynthesis	LINC01137	0.148533	0.0478486	postive
Lipoic acid metabolism	ST7-AS1	0.148546	0.04783	postive
Linoleic acid metabolism	DANCR	-0.148548	0.0478257	negative
Glycosylphosphatidylinositol (GPI)-anchor biosynthesis	PAN3-AS1	0.148578	0.0477809	postive
Tyrosine metabolism	ZNF790-AS1	-0.148591	0.0477614	negative
Phenylalanine, tyrosine and tryptophan biosynthesis	LINC01137	-0.148612	0.0477287	negative
Alanine, aspartate and glutamate metabolism	PAXIP1-AS2	-0.148632	0.0476998	negative
Glycolysis	LINC00342	0.148651	0.0476709	postive
Tyrosine metabolism	OIP5-AS1	0.148657	0.0476609	postive
N-Glycan biosynthesis	IPO5P1	-0.148682	0.0476231	negative
Amino sugar and nucleotide sugar metabolism	LSAMP-AS1	0.148694	0.047605	postive
Nicotinate and nicotinamide metabolism	ARHGAP5-AS1	-0.148696	0.047602	negative
Mucin type O-glycan biosynthesis	AC019117.1	0.148715	0.0475738	postive
Caffeine metabolism	LINC01011	-0.14872	0.0475657	negative
Mannose type O-glycan biosynthesis	AC005256.1	0.148756	0.0475118	postive
Arginine biosynthesis	AGAP2-AS1	-0.14876	0.0475058	negative
Primary bile acid biosynthesis	MIR4458HG	0.148781	0.0474735	postive
Phenylalanine, tyrosine and tryptophan biosynthesis	HLA-F-AS1	-0.148803	0.0474411	negative
Valine, leucine and isoleucine biosynthesis	ENTPD3-AS1	-0.148811	0.0474295	negative
Metabolism of xenobiotics by cytochrome P450	TM4SF1-AS1	0.14882	0.0474154	postive
Arginine biosynthesis	LINC01011	-0.148828	0.0474038	negative
Mannose type O-glycan biosynthesis	LINC01050	-0.148842	0.0473819	negative
Fructose and mannose metabolism	RARA-AS1	0.148845	0.0473771	postive
Oxidative phosphorylation	MEG3	0.148846	0.0473764	postive
Pantothenate and CoA biosynthesis	SNHG10	-0.148848	0.0473736	negative
Lysine degradation	CASC9	-0.148855	0.0473623	negative
Glycosaminoglycan biosynthesis - chondroitin sulfate / dermatan sulfate	PRKAG2-AS1	-0.148855	0.0473623	negative
Arginine biosynthesis	ADIRF-AS1	-0.148866	0.0473459	negative
Amino sugar and nucleotide sugar metabolism	CASC19	0.148882	0.0473224	postive
Retinol metabolism	AC009120.5	0.148894	0.0473046	postive
Ether lipid metabolism	BBOX1-AS1	0.148921	0.0472628	postive
Glycosaminoglycan degradation	SNHG10	-0.148924	0.0472587	negative
Drug metabolism - other enzymes	C8orf31	0.148935	0.0472419	postive
Fatty acid degradation	AC113192.1	0.148936	0.0472404	postive
Glutathione metabolism	HCP5	0.14894	0.0472349	postive
Metabolism of xenobiotics by cytochrome P450	LINC01269	0.14894	0.0472348	postive
Lysine degradation	PAX8-AS1	-0.148946	0.0472255	negative
Glycerophospholipid metabolism	CASC19	0.148948	0.0472223	postive
Pentose and glucuronate interconversions	LINC01050	-0.148988	0.0471626	negative
Vitamin B6 metabolism	AC019129.2	-0.148995	0.0471523	negative
Histidine metabolism	MIR217HG	0.148998	0.0471476	postive
Glycolysis	FOXP4-AS1	-0.149009	0.047131	negative
Biotin metabolism	LINC00957	0.14902	0.0471152	postive
Arachidonic acid metabolism	AC092574.2	-0.149021	0.047114	negative
Glycosaminoglycan biosynthesis - keratan sulfate	LINC00339	-0.149033	0.0470949	negative
Drug metabolism - cytochrome P450	ZNF582-AS1	-0.149045	0.0470771	negative
Valine, leucine and isoleucine biosynthesis	MNX1-AS2	-0.149048	0.0470726	negative
Fatty acid degradation	LINC00106	-0.149063	0.0470506	negative
Metabolism of xenobiotics by cytochrome P450	ADIRF-AS1	-0.149075	0.0470326	negative
Pantothenate and CoA biosynthesis	LINC01146	-0.149075	0.0470324	negative
Taurine and hypotaurine metabolism	LINC01023	-0.149084	0.0470194	negative
Folate biosynthesis	AGAP2-AS1	-0.149094	0.0470039	negative
Nitrogen metabolism	MIR22HG	-0.149095	0.0470019	negative
Fatty acid biosynthesis	HNF1A-AS1	0.149104	0.0469892	postive
Folate biosynthesis	LINC00982	-0.149106	0.0469862	negative
Oxidative phosphorylation	AP006285.2	0.149121	0.0469638	postive
TCA cycle	LOXL1-AS1	-0.149172	0.0468876	negative
Arachidonic acid metabolism	LINC01094	0.149185	0.0468687	postive
Linoleic acid metabolism	CASC19	0.149192	0.0468575	postive
One carbon pool by folate	ADNP-AS1	-0.149199	0.0468467	negative
Pyruvate metabolism	TRAM2-AS1	0.149207	0.0468356	postive
Primary bile acid biosynthesis	NBR2	-0.149221	0.0468148	negative
Ubiquinone and other terpenoid-quinone biosynthesis	LSAMP-AS1	-0.149231	0.0467998	negative
Nitrogen metabolism	MIAT	-0.149245	0.0467785	negative
Fatty acid degradation	GAS5	-0.149247	0.0467763	negative
Inositol phosphate metabolism	PCAT19	-0.149266	0.0467475	negative
Arginine biosynthesis	MAGI2-AS3	-0.149267	0.0467456	negative
Terpenoid backbone biosynthesis	OIP5-AS1	-0.14927	0.0467413	negative
Nicotinate and nicotinamide metabolism	GABPB1-AS1	-0.149293	0.0467077	negative
Vitamin B6 metabolism	USP30-AS1	-0.149306	0.0466878	negative
Folate biosynthesis	LINC00963	-0.149316	0.0466729	negative
Glycerophospholipid metabolism	ARHGAP5-AS1	-0.149328	0.0466555	negative
Fatty acid biosynthesis	LENG8-AS1	-0.149336	0.0466441	negative
Pantothenate and CoA biosynthesis	WDR86-AS1	0.149337	0.0466419	postive
Phenylalanine metabolism	B3GALT5-AS1	0.149345	0.0466302	postive
One carbon pool by folate	PLBD1-AS1	0.149364	0.0466011	postive
Selenocompound metabolism	FGD5-AS1	0.149365	0.0466005	postive
Inositol phosphate metabolism	ELFN1-AS1	-0.149377	0.0465825	negative
Sphingolipid metabolism	AP001107.1	-0.149386	0.0465686	negative
Metabolism of xenobiotics by cytochrome P450	BACE1-AS	-0.149394	0.0465568	negative
Phenylalanine metabolism	MEG9	-0.149409	0.0465344	negative
Lysine degradation	LINC00174	-0.149412	0.0465302	negative
Glycine, serine and threonine metabolism	C8orf31	-0.149427	0.0465091	negative
Arachidonic acid metabolism	PSMB8-AS1	0.149428	0.046507	postive
Glycolysis	AL513327.1	-0.14943	0.0465034	negative
Fatty acid degradation	LINC01269	-0.149437	0.0464934	negative
Steroid hormone biosynthesis	DIO3OS	0.149441	0.0464883	postive
Drug metabolism - other enzymes	CASC19	0.149444	0.046483	postive
Linoleic acid metabolism	AC114498.1	0.149452	0.0464717	postive
Arachidonic acid metabolism	GAS6-AS1	0.14946	0.0464601	postive
Fatty acid elongation	LINC01128	0.149464	0.0464541	postive
Histidine metabolism	NIFK-AS1	-0.149471	0.0464431	negative
Sphingolipid metabolism	AP000936.1	-0.149492	0.0464122	negative
Gluconeogenesis	THAP9-AS1	-0.149515	0.0463776	negative
Tyrosine metabolism	HOXB-AS4	-0.149519	0.0463718	negative
One carbon pool by folate	MIR31HG	0.14953	0.0463561	postive
Linoleic acid metabolism	LINC00482	0.149531	0.0463544	postive
Biotin metabolism	ATP6V0E2-AS1	0.149531	0.0463539	postive
Pentose and glucuronate interconversions	LINC01480	-0.14954	0.0463408	negative
Ether lipid metabolism	LRRC75A-AS1	-0.149547	0.0463305	negative
Fatty acid biosynthesis	LINC00997	-0.149549	0.0463276	negative
Glycosphingolipid biosynthesis - ganglio series	MBNL1-AS1	0.149552	0.0463234	postive
Lysine degradation	AC092574.2	-0.149561	0.0463096	negative
Sulfur metabolism	C8orf31	0.149562	0.0463091	postive
Glycosaminoglycan biosynthesis - keratan sulfate	HCP5	0.149577	0.0462867	postive
Glyoxylate and dicarboxylate metabolism	PTOV1-AS2	-0.149585	0.0462748	negative
Glycine, serine and threonine metabolism	LINC00667	-0.1496	0.0462526	negative
Taurine and hypotaurine metabolism	PITPNA-AS1	-0.149606	0.0462438	negative
Glycosaminoglycan biosynthesis - keratan sulfate	LINC00920	0.149612	0.046235	postive
Retinol metabolism	SNHG11	-0.149614	0.0462318	negative
Nitrogen metabolism	HOTAIRM1	-0.149625	0.0462151	negative
Biotin metabolism	LINC01578	-0.149627	0.0462133	negative
Linoleic acid metabolism	GAS5	0.149631	0.0462073	postive
Glyoxylate and dicarboxylate metabolism	JPX	-0.149638	0.0461963	negative
N-Glycan biosynthesis	SLC25A21-AS1	-0.149674	0.0461433	negative
Biotin metabolism	SNHG7	0.149685	0.046127	postive
Porphyrin and chlorophyll metabolism	PTOV1-AS2	-0.149689	0.046122	negative
Valine, leucine and isoleucine degradation	LINC00294	-0.149713	0.0460866	negative
Fatty acid elongation	LINC00853	-0.149724	0.0460693	negative
Ubiquinone and other terpenoid-quinone biosynthesis	TMEM9B-AS1	-0.149729	0.0460622	negative
Vitamin B6 metabolism	STX17-AS1	0.149754	0.0460256	postive
Metabolism of xenobiotics by cytochrome P450	AC092574.2	-0.149758	0.04602	negative
beta-Alanine metabolism	LINC01269	0.149763	0.0460128	postive
Phenylalanine metabolism	ZNF528-AS1	-0.149764	0.046011	negative
alpha-Linolenic acid metabolism	LINC01547	-0.149769	0.0460042	negative
Starch and sucrose metabolism	TMEM92-AS1	-0.149775	0.0459945	negative
Glycerophospholipid metabolism	LHFPL3-AS2	0.149778	0.0459913	postive
Phenylalanine, tyrosine and tryptophan biosynthesis	RHPN1-AS1	-0.149785	0.04598	negative
Primary bile acid biosynthesis	AP001189.4	0.149791	0.0459719	postive
Valine, leucine and isoleucine biosynthesis	TMEM92-AS1	-0.149793	0.0459686	negative
Lysine degradation	POLR2J4	-0.149811	0.0459419	negative
Glycerolipid metabolism	LINC01124	-0.149836	0.045906	negative
Other glycan degradation	SNHG16	-0.149838	0.0459025	negative
Pyrimidine metabolism	LINC00426	-0.149845	0.0458926	negative
Glycosaminoglycan biosynthesis - keratan sulfate	XIST	-0.149856	0.0458764	negative
Inositol phosphate metabolism	LINC00960	0.14986	0.0458703	postive
Pentose and glucuronate interconversions	AP006285.2	0.149862	0.0458668	postive
Arginine and proline metabolism	LINC01146	-0.149872	0.0458528	negative
Fatty acid biosynthesis	RBPMS-AS1	-0.149878	0.0458443	negative
Thiamine metabolism	PSMG3-AS1	-0.14988	0.0458408	negative
Drug metabolism - cytochrome P450	MIR205HG	-0.149885	0.0458337	negative
Porphyrin and chlorophyll metabolism	LINC01315	-0.149894	0.0458206	negative
Glycine, serine and threonine metabolism	SYNPR-AS1	-0.149894	0.04582	negative
Tryptophan metabolism	AC016735.1	-0.149896	0.0458171	negative
Sulfur metabolism	ZFPM2-AS1	0.149897	0.0458163	postive
Glycosaminoglycan biosynthesis - chondroitin sulfate / dermatan sulfate	LINC00982	-0.149898	0.0458143	negative
Gluconeogenesis	AC024560.3	-0.149916	0.045788	negative
Porphyrin and chlorophyll metabolism	LINC01291	0.149918	0.0457857	postive
Valine, leucine and isoleucine degradation	COLCA1	0.149927	0.045772	postive
Fatty acid degradation	AC009403.2	0.149934	0.0457617	postive
Linoleic acid metabolism	LINC01569	0.149937	0.045757	postive
One carbon pool by folate	LINC00665	-0.149948	0.0457417	negative
Propanoate metabolism	ATP2A1-AS1	-0.149962	0.0457216	negative
Alanine, aspartate and glutamate metabolism	SOX21-AS1	-0.149966	0.0457152	negative
Steroid biosynthesis	LINC00543	0.149968	0.0457129	postive
Amino sugar and nucleotide sugar metabolism	MIR205HG	-0.149978	0.0456977	negative
Mannose type O-glycan biosynthesis	LINC00982	0.15	0.0456658	postive
Pentose and glucuronate interconversions	PTOV1-AS2	-0.150012	0.0456475	negative
Arachidonic acid metabolism	LINC01547	-0.150014	0.0456447	negative
Linoleic acid metabolism	DLGAP1-AS2	0.150024	0.0456309	postive
Galactose metabolism	AC019129.2	-0.150026	0.0456282	negative
Propanoate metabolism	DBH-AS1	-0.150044	0.0456009	negative
Starch and sucrose metabolism	PIK3CD-AS2	-0.150048	0.0455962	negative
Nitrogen metabolism	C1RL-AS1	-0.150063	0.0455734	negative
Mannose type O-glycan biosynthesis	ST20-AS1	0.150069	0.0455647	postive
Inositol phosphate metabolism	AC019129.2	-0.150081	0.0455471	negative
Pyrimidine metabolism	MMP25-AS1	-0.150101	0.0455184	negative
Drug metabolism - other enzymes	AC083843.1	0.150103	0.0455147	postive
Tyrosine metabolism	CASC11	-0.150105	0.0455128	negative
Starch and sucrose metabolism	LINC00239	-0.150124	0.0454846	negative
Caffeine metabolism	GAS5	0.150133	0.0454714	postive
Gluconeogenesis	KANSL1-AS1	-0.150136	0.045468	negative
Pentose and glucuronate interconversions	MCF2L-AS1	0.150139	0.0454625	postive
Glycerolipid metabolism	CLDN10-AS1	0.15015	0.0454477	postive
Mucin type O-glycan biosynthesis	LINC00265	-0.15015	0.0454474	negative
Fructose and mannose metabolism	STX17-AS1	-0.15016	0.0454322	negative
Selenocompound metabolism	AL136985.1	-0.150182	0.0454012	negative
Sphingolipid metabolism	LINC00659	0.150205	0.0453672	postive
Biosynthesis of unsaturated fatty acids	NIFK-AS1	-0.150208	0.0453628	negative
Valine, leucine and isoleucine degradation	LINC00893	-0.150211	0.0453586	negative
Pentose phosphate pathway	NBR2	-0.150265	0.0452797	negative
Glycosylphosphatidylinositol (GPI)-anchor biosynthesis	AC145343.1	-0.150269	0.045275	negative
One carbon pool by folate	AC092171.4	-0.150275	0.0452659	negative
Drug metabolism - other enzymes	LINC01315	-0.150292	0.0452403	negative
Glycerophospholipid metabolism	GATA6-AS1	0.150296	0.0452357	postive
Fatty acid degradation	SNHG16	-0.150297	0.0452339	negative
Vitamin B6 metabolism	AC144652.1	0.150302	0.0452264	postive
Purine metabolism	TRIM52-AS1	-0.150307	0.0452195	negative
Drug metabolism - other enzymes	ADIRF-AS1	-0.150313	0.0452111	negative
Metabolism of xenobiotics by cytochrome P450	PAX8-AS1	0.150319	0.0452022	postive
D-Glutamine and D-glutamate metabolism	LINC01278	0.150319	0.0452022	postive
Retinol metabolism	MIR205HG	-0.150326	0.0451911	negative
Fatty acid biosynthesis	CASC8	-0.150343	0.0451679	negative
Ubiquinone and other terpenoid-quinone biosynthesis	AC009506.1	0.150362	0.04514	postive
Glyoxylate and dicarboxylate metabolism	LINC00926	-0.150379	0.0451156	negative
Arginine biosynthesis	LINC01291	0.150387	0.0451031	postive
Amino sugar and nucleotide sugar metabolism	TRAPPC12-AS1	-0.150389	0.0451013	negative
Synthesis and degradation of ketone bodies	FGF14-AS2	0.150395	0.0450923	postive
Mannose type O-glycan biosynthesis	LINC00893	-0.150406	0.0450766	negative
Other glycan degradation	OTUD6B-AS1	-0.150409	0.0450719	negative
Fatty acid biosynthesis	LINC00865	-0.150449	0.0450145	negative
Other glycan degradation	ST7-AS1	0.15046	0.0449978	postive
Starch and sucrose metabolism	SMIM2-AS1	-0.150463	0.0449935	negative
Riboflavin metabolism	SNHG5	-0.150488	0.0449578	negative
Tryptophan metabolism	LINC00973	-0.150494	0.0449485	negative
Retinol metabolism	LINC00524	0.150496	0.0449461	postive
Sphingolipid metabolism	SCAMP1-AS1	-0.1505	0.0449404	negative
Phosphonate and phosphinate metabolism	LINC01018	-0.150504	0.0449344	negative
Nicotinate and nicotinamide metabolism	ACTA2-AS1	0.150507	0.0449307	postive
Retinol metabolism	ZFAS1	-0.150521	0.0449097	negative
Glycosaminoglycan biosynthesis - keratan sulfate	AL513327.1	0.150523	0.0449075	postive
Phenylalanine, tyrosine and tryptophan biosynthesis	DBH-AS1	0.150529	0.0448992	postive
Tryptophan metabolism	SNHG9	-0.150538	0.0448857	negative
Vitamin B6 metabolism	PWAR6	0.150539	0.0448841	postive
Linoleic acid metabolism	AC025918.1	0.150549	0.04487	postive
Arginine and proline metabolism	NEBL-AS1	-0.150588	0.0448144	negative
Cysteine and methionine metabolism	AC084125.4	-0.150588	0.0448135	negative
Pyrimidine metabolism	AC016735.1	0.150597	0.0448018	postive
Drug metabolism - other enzymes	PSMA3-AS1	-0.150608	0.0447848	negative
Drug metabolism - other enzymes	H19	-0.150619	0.0447688	negative
Glycosylphosphatidylinositol (GPI)-anchor biosynthesis	AC009120.5	-0.150631	0.0447519	negative
Synthesis and degradation of ketone bodies	SNHG12	-0.150647	0.0447286	negative
Arachidonic acid metabolism	LINC00997	-0.150668	0.0446998	negative
Pyrimidine metabolism	CH17-340M24.3	-0.150694	0.0446614	negative
Tyrosine metabolism	WAC-AS1	0.150721	0.0446231	postive
Cysteine and methionine metabolism	NR2F1-AS1	-0.150736	0.0446021	negative
Steroid biosynthesis	LINC01559	0.150749	0.0445826	postive
Steroid hormone biosynthesis	AC009120.3	0.150766	0.0445584	postive
Amino sugar and nucleotide sugar metabolism	TMEM92-AS1	0.150768	0.0445565	postive
One carbon pool by folate	FAM27C	-0.150794	0.0445187	negative
Gluconeogenesis	RHPN1-AS1	-0.150805	0.0445036	negative
Fructose and mannose metabolism	AGAP2-AS1	-0.15081	0.0444959	negative
Drug metabolism - other enzymes	C10orf25	-0.150816	0.0444879	negative
Butanoate metabolism	DNM3OS	-0.150818	0.0444842	negative
Primary bile acid biosynthesis	DNM3OS	0.150833	0.0444633	postive
Glycolysis	STX17-AS1	-0.150843	0.0444488	negative
D-Glutamine and D-glutamate metabolism	TRAM2-AS1	0.150847	0.0444426	postive
TCA cycle	SLC25A25-AS1	-0.150851	0.0444381	negative
Vitamin B6 metabolism	LINC01116	-0.150852	0.0444358	negative
Ether lipid metabolism	RAB11B-AS1	-0.150869	0.0444116	negative
Drug metabolism - other enzymes	PSORS1C3	0.150881	0.0443943	postive
Glycosaminoglycan biosynthesis - chondroitin sulfate / dermatan sulfate	HCG27	-0.150888	0.044384	negative
Glycosphingolipid biosynthesis - globo and isoglobo series	LINC00467	-0.150888	0.044384	negative
Fatty acid elongation	ST20-AS1	-0.150895	0.0443741	negative
Other glycan degradation	LINC01370	0.1509	0.0443681	postive
Starch and sucrose metabolism	HLA-DQB1-AS1	-0.1509	0.0443669	negative
Terpenoid backbone biosynthesis	XIST	-0.150907	0.0443578	negative
Purine metabolism	LINC01146	-0.150924	0.0443332	negative
TCA cycle	ADNP-AS1	-0.150935	0.0443177	negative
Pentose phosphate pathway	NIFK-AS1	-0.15095	0.0442958	negative
Drug metabolism - other enzymes	LINC01269	0.150957	0.0442865	postive
Riboflavin metabolism	TMEM51-AS1	-0.150959	0.0442842	negative
Other types of O-glycan biosynthesis	LINC00426	0.150959	0.0442842	postive
Pentose phosphate pathway	LINC00665	-0.150959	0.0442831	negative
Fructose and mannose metabolism	DPP10-AS1	0.150968	0.0442714	postive
Phenylalanine metabolism	LINC01146	-0.151006	0.0442165	negative
Folate biosynthesis	PCAT7	0.151011	0.0442095	postive
Butanoate metabolism	AC016735.1	0.151026	0.0441879	postive
Phenylalanine, tyrosine and tryptophan biosynthesis	ZEB1-AS1	-0.151042	0.0441661	negative
Ubiquinone and other terpenoid-quinone biosynthesis	PTOV1-AS2	-0.151057	0.044144	negative
Primary bile acid biosynthesis	SRP14-AS1	0.151057	0.0441438	postive
Primary bile acid biosynthesis	LINC01184	0.151062	0.0441378	postive
Arginine biosynthesis	ARRDC1-AS1	-0.151082	0.0441094	negative
alpha-Linolenic acid metabolism	TRIM31-AS1	0.151084	0.0441066	postive
Glycerophospholipid metabolism	USP46-AS1	0.151087	0.0441019	postive
Porphyrin and chlorophyll metabolism	AC116614.1	-0.151087	0.0441013	negative
Glycosaminoglycan degradation	MIR31HG	-0.151088	0.0440997	negative
Alanine, aspartate and glutamate metabolism	ATP2A1-AS1	-0.15114	0.0440264	negative
Lipoic acid metabolism	AC006369.2	0.151149	0.0440144	postive
Steroid biosynthesis	B4GALT1-AS1	0.151153	0.0440083	postive
Starch and sucrose metabolism	XXYLT1-AS2	-0.151153	0.0440081	negative
Terpenoid backbone biosynthesis	TM4SF1-AS1	0.151155	0.0440056	postive
Fatty acid elongation	LINC00578	0.151179	0.0439717	postive
Lipoic acid metabolism	LINC00174	0.151193	0.0439523	postive
Pentose phosphate pathway	PAXIP1-AS1	-0.151199	0.043943	negative
Lysine degradation	AC024560.3	-0.151239	0.0438864	negative
Lipoic acid metabolism	AC113192.1	-0.151253	0.0438664	negative
Vitamin B6 metabolism	WDR86-AS1	-0.151259	0.0438588	negative
Tryptophan metabolism	POU6F2-AS1	-0.15126	0.0438571	negative
alpha-Linolenic acid metabolism	AC131097.4	0.151262	0.0438546	postive
Cholesterol Biosynthesis	SNHG10	-0.151281	0.043827	negative
Glycine, serine and threonine metabolism	LINC01184	-0.151284	0.0438235	negative
Mucin type O-glycan biosynthesis	AC024896.1	-0.151296	0.0438059	negative
Primary bile acid biosynthesis	FGD5-AS1	0.151297	0.0438049	postive
beta-Alanine metabolism	AGAP1-IT1	-0.151297	0.0438046	negative
Oxidative phosphorylation	PCED1B-AS1	-0.151299	0.0438016	negative
Primary bile acid biosynthesis	LINC00893	-0.151305	0.043794	negative
Glycosphingolipid biosynthesis - globo and isoglobo series	HOXB-AS4	0.151325	0.0437657	postive
Pentose phosphate pathway	PDCD4-AS1	-0.151326	0.0437644	negative
Glycosaminoglycan degradation	LHFPL3-AS2	0.151329	0.0437595	postive
Tyrosine metabolism	PSMG3-AS1	-0.151335	0.0437508	negative
Thiamine metabolism	IPO5P1	-0.151344	0.0437381	negative
Phenylalanine, tyrosine and tryptophan biosynthesis	NNT-AS1	0.151348	0.0437337	postive
Phenylalanine metabolism	BACE1-AS	-0.151358	0.0437194	negative
Glycine, serine and threonine metabolism	AC016735.1	-0.151366	0.0437077	negative
Pyruvate metabolism	TMEM161B-AS1	-0.151372	0.0436997	negative
Glutathione metabolism	FLNB-AS1	-0.151376	0.043694	negative
Ether lipid metabolism	AC234582.1	0.151383	0.0436842	postive
Pantothenate and CoA biosynthesis	BBOX1-AS1	-0.151388	0.0436772	negative
Folate biosynthesis	ZEB1-AS1	-0.151417	0.0436355	negative
Glycosylphosphatidylinositol (GPI)-anchor biosynthesis	AC009120.3	-0.151419	0.0436326	negative
Glyoxylate and dicarboxylate metabolism	GAS5	0.151423	0.0436274	postive
Metabolism of xenobiotics by cytochrome P450	LINC01561	-0.151429	0.0436189	negative
Selenocompound metabolism	LINC00847	-0.151429	0.0436189	negative
Valine, leucine and isoleucine biosynthesis	PLBD1-AS1	-0.151447	0.0435945	negative
Propanoate metabolism	MNX1-AS2	0.151457	0.0435801	postive
Tyrosine metabolism	AC017104.3	-0.15146	0.0435754	negative
Lysine degradation	MIR210HG	-0.151474	0.0435557	negative
Arginine and proline metabolism	AC019117.1	-0.151475	0.0435545	negative
Nicotinate and nicotinamide metabolism	TRBV11-2	0.151481	0.0435464	postive
Glycerophospholipid metabolism	SH3PXD2A-AS1	0.151481	0.0435464	postive
Inositol phosphate metabolism	LINC00857	0.151487	0.0435371	postive
Ether lipid metabolism	FEZF1-AS1	0.151502	0.0435162	postive
Glycosaminoglycan biosynthesis - chondroitin sulfate / dermatan sulfate	MIAT	-0.151507	0.0435096	negative
Mucin type O-glycan biosynthesis	TUG1	0.151522	0.0434893	postive
Porphyrin and chlorophyll metabolism	PARD3-AS1	-0.151541	0.0434616	negative
Propanoate metabolism	AP000439.3	0.151542	0.0434605	postive
Phenylalanine metabolism	SRP14-AS1	-0.151544	0.0434575	negative
Gluconeogenesis	LBX2-AS1	0.151555	0.0434422	postive
Glycosaminoglycan biosynthesis - heparan sulfate / heparin	AC024060.1	-0.151556	0.0434406	negative
Glycosaminoglycan degradation	LINC01124	0.151559	0.043437	postive
Nitrogen metabolism	AC112721.2	-0.151566	0.0434278	negative
Glycerolipid metabolism	AC092574.2	-0.151582	0.0434041	negative
Tyrosine metabolism	TRPC7-AS1	-0.151599	0.0433805	negative
Fatty acid biosynthesis	MAPKAPK5-AS1	-0.151605	0.0433728	negative
Riboflavin metabolism	SCAMP1-AS1	-0.151606	0.0433708	negative
Glutathione metabolism	LINC00443	0.151607	0.04337	postive
Other types of O-glycan biosynthesis	PSMG3-AS1	-0.151635	0.0433306	negative
Retinol metabolism	LINC01315	-0.151639	0.043325	negative
N-Glycan biosynthesis	ARHGAP5-AS1	-0.151656	0.0433017	negative
Vitamin B6 metabolism	ZNF674-AS1	0.151661	0.0432944	postive
Glycosaminoglycan biosynthesis - chondroitin sulfate / dermatan sulfate	AL450992.2	-0.151666	0.0432879	negative
Glycine, serine and threonine metabolism	AC145343.1	-0.151726	0.0432033	negative
Porphyrin and chlorophyll metabolism	AP006285.2	0.151729	0.0431989	postive
Pentose and glucuronate interconversions	NEAT1	0.151733	0.0431939	postive
Sphingolipid metabolism	AFAP1-AS1	0.151735	0.0431916	postive
Mannose type O-glycan biosynthesis	FOXP4-AS1	0.151739	0.0431851	postive
Galactose metabolism	MIR205HG	-0.15174	0.0431843	negative
Terpenoid backbone biosynthesis	TMEM9B-AS1	-0.151784	0.0431235	negative
Glycosaminoglycan biosynthesis - chondroitin sulfate / dermatan sulfate	RBPMS-AS1	-0.151791	0.0431125	negative
Other types of O-glycan biosynthesis	MIR22HG	0.151798	0.0431028	postive
Primary bile acid biosynthesis	PITPNA-AS1	0.151818	0.0430759	postive
Glycolysis	LINC01561	-0.151818	0.0430754	negative
Phenylalanine metabolism	LINC01089	-0.151825	0.0430662	negative
Pentose phosphate pathway	SNHG15	-0.151845	0.0430377	negative
Valine, leucine and isoleucine biosynthesis	HIF1A-AS2	-0.151849	0.043033	negative
Ether lipid metabolism	USP46-AS1	0.15185	0.0430313	postive
Arginine biosynthesis	ST20-AS1	-0.151862	0.0430141	negative
alpha-Linolenic acid metabolism	SERPINB9P1	0.151871	0.0430026	postive
Alanine, aspartate and glutamate metabolism	LINC00511	-0.151872	0.0430002	negative
Fatty acid elongation	NRIR	-0.151876	0.0429947	negative
Linoleic acid metabolism	PSMA3-AS1	-0.15189	0.0429755	negative
Ubiquinone and other terpenoid-quinone biosynthesis	LINC00294	-0.151897	0.0429665	negative
Caffeine metabolism	NEAT1	0.151904	0.0429562	postive
Mucin type O-glycan biosynthesis	PCAT6	-0.151904	0.042956	negative
Sphingolipid metabolism	LINC01278	-0.151941	0.0429047	negative
Tryptophan metabolism	SERTAD4-AS1	-0.151968	0.0428678	negative
Steroid hormone biosynthesis	DGUOK-AS1	0.151975	0.0428578	postive
Pyruvate metabolism	LINC00205	-0.15199	0.0428369	negative
D-Glutamine and D-glutamate metabolism	FAM83A-AS1	-0.152015	0.0428031	negative
Glyoxylate and dicarboxylate metabolism	LINC01291	0.152016	0.0428007	postive
Inositol phosphate metabolism	LINC01124	-0.152029	0.0427838	negative
Ether lipid metabolism	LINC00973	-0.152036	0.0427729	negative
Glycolysis	FGD5-AS1	0.152039	0.0427687	postive
Glycolysis	LBX2-AS1	0.152042	0.0427649	postive
Folate biosynthesis	PAXIP1-AS1	-0.152046	0.04276	negative
beta-Alanine metabolism	MIR222HG	-0.152047	0.042758	negative
alpha-Linolenic acid metabolism	RBPMS-AS1	0.15205	0.0427535	postive
Vitamin B6 metabolism	PAX8-AS1	-0.152095	0.0426918	negative
Amino sugar and nucleotide sugar metabolism	AC024560.3	-0.152117	0.0426615	negative
D-Glutamine and D-glutamate metabolism	HLA-F-AS1	-0.152133	0.0426399	negative
Mannose type O-glycan biosynthesis	MEG3	0.152139	0.0426316	postive
Folate biosynthesis	SNHG15	-0.15215	0.0426156	negative
Starch and sucrose metabolism	LINC00667	-0.152168	0.0425914	negative
Steroid biosynthesis	RARA-AS1	0.152177	0.0425786	postive
Tyrosine metabolism	ADIRF-AS1	-0.152187	0.0425647	negative
Metabolism of xenobiotics by cytochrome P450	TMEM147-AS1	-0.1522	0.042547	negative
Glutathione metabolism	SH3PXD2A-AS1	-0.152202	0.042544	negative
Thiamine metabolism	AC017104.3	-0.152204	0.042542	negative
Phenylalanine, tyrosine and tryptophan biosynthesis	HOXC-AS1	-0.152218	0.042522	negative
Phenylalanine metabolism	ADIRF-AS1	-0.152223	0.0425162	negative
Fatty acid elongation	WNT5A-AS1	0.152228	0.0425087	postive
Purine metabolism	WAC-AS1	-0.152247	0.0424831	negative
Other glycan degradation	AP001189.4	-0.152254	0.0424737	negative
D-Glutamine and D-glutamate metabolism	USP30-AS1	-0.152263	0.0424603	negative
Valine, leucine and isoleucine biosynthesis	AC017104.3	-0.152266	0.0424565	negative
Fatty acid elongation	LINC01011	-0.152268	0.0424543	negative
Metabolism of xenobiotics by cytochrome P450	LHFPL3-AS2	0.152268	0.0424542	postive
Cholesterol Biosynthesis	LINC00941	0.15227	0.042451	postive
Other glycan degradation	TGFB2-AS1	-0.152273	0.0424475	negative
Arginine and proline metabolism	BLACAT1	-0.152278	0.0424403	negative
Caffeine metabolism	LINC01480	-0.152288	0.0424263	negative
Mannose type O-glycan biosynthesis	OLMALINC	0.15229	0.0424239	postive
Glycosaminoglycan biosynthesis - chondroitin sulfate / dermatan sulfate	AC245100.1	-0.152296	0.0424153	negative
Tryptophan metabolism	PXN-AS1	-0.152298	0.0424127	negative
Drug metabolism - other enzymes	CASC8	0.1523	0.0424103	postive
TCA cycle	MYLK-AS1	-0.152301	0.0424089	negative
Synthesis and degradation of ketone bodies	ITGB2-AS1	-0.152306	0.0424021	negative
Arachidonic acid metabolism	GATA6-AS1	0.15232	0.042383	postive
Ubiquinone and other terpenoid-quinone biosynthesis	LINC00265	-0.152324	0.0423771	negative
Oxidative phosphorylation	LINC00339	0.152328	0.0423722	postive
Glycosylphosphatidylinositol (GPI)-anchor biosynthesis	HAND2-AS1	-0.152331	0.0423677	negative
Glycolysis	LOXL1-AS1	-0.152332	0.0423658	negative
Caffeine metabolism	DIO3OS	0.152344	0.0423492	postive
Cholesterol Biosynthesis	SNHG21	-0.152357	0.0423314	negative
Glycerolipid metabolism	SLC25A25-AS1	-0.152357	0.0423312	negative
Tryptophan metabolism	LINC01269	-0.152379	0.0423013	negative
Nicotinate and nicotinamide metabolism	ZFPM2-AS1	-0.152392	0.0422835	negative
Taurine and hypotaurine metabolism	ASH1L-AS1	-0.152405	0.0422659	negative
Other types of O-glycan biosynthesis	NIFK-AS1	-0.152408	0.0422627	negative
Arachidonic acid metabolism	LINC01559	0.152411	0.0422583	postive
Glycosaminoglycan degradation	LINC01315	-0.152411	0.0422579	negative
Phenylalanine metabolism	LINC01133	0.152417	0.0422499	postive
Phenylalanine metabolism	LINC00665	-0.152435	0.0422255	negative
Nicotinate and nicotinamide metabolism	LINC01569	-0.152435	0.0422251	negative
Oxidative phosphorylation	LINC01278	-0.152435	0.0422245	negative
Inositol phosphate metabolism	LINC00641	-0.152436	0.0422233	negative
Biosynthesis of unsaturated fatty acids	HOXA-AS2	-0.152449	0.0422059	negative
Metabolism of xenobiotics by cytochrome P450	ASH1L-AS1	-0.15245	0.042204	negative
Fatty acid degradation	ITGB2-AS1	-0.152468	0.0421794	negative
Glyoxylate and dicarboxylate metabolism	LINC01232	-0.152479	0.0421651	negative
Phosphonate and phosphinate metabolism	AC024560.3	-0.15248	0.0421638	negative
Mannose type O-glycan biosynthesis	LINC01128	0.152488	0.0421529	postive
Phosphonate and phosphinate metabolism	AC009120.5	-0.15252	0.0421096	negative
N-Glycan biosynthesis	B4GALT1-AS1	-0.152523	0.0421052	negative
Pentose phosphate pathway	DPP10-AS1	0.152524	0.0421033	postive
Primary bile acid biosynthesis	A1BG-AS1	0.15253	0.0420959	postive
Phenylalanine, tyrosine and tryptophan biosynthesis	AL450992.2	-0.152539	0.0420828	negative
Nicotinate and nicotinamide metabolism	TTC39A-AS1	-0.152547	0.0420727	negative
Tyrosine metabolism	AC139530.1	-0.152548	0.0420712	negative
Fructose and mannose metabolism	AC009120.3	0.152562	0.0420523	postive
Cysteine and methionine metabolism	SEMA3B-AS1	-0.152564	0.0420485	negative
Arginine biosynthesis	LINC00839	-0.152577	0.0420315	negative
Fructose and mannose metabolism	AC005256.1	-0.152578	0.0420294	negative
Biotin metabolism	COLCA1	0.152579	0.042029	postive
Vitamin B6 metabolism	PAXIP1-AS2	-0.152609	0.0419883	negative
Pyruvate metabolism	AC007383.3	-0.152615	0.0419791	negative
Lysine degradation	LINC00857	-0.152617	0.0419774	negative
Caffeine metabolism	AC234582.1	0.152619	0.0419738	postive
Selenocompound metabolism	LINC00261	0.152659	0.0419204	postive
Propanoate metabolism	RTCA-AS1	0.152663	0.0419145	postive
Caffeine metabolism	MEG3	-0.152672	0.0419023	negative
Selenocompound metabolism	RNASEH1-AS1	-0.152679	0.0418921	negative
D-Glutamine and D-glutamate metabolism	LINC01232	-0.152681	0.0418899	negative
Arginine and proline metabolism	ARHGAP5-AS1	-0.152686	0.0418838	negative
Selenocompound metabolism	TRIM52-AS1	-0.152706	0.0418558	negative
Inositol phosphate metabolism	AC131097.4	-0.152708	0.0418535	negative
Primary bile acid biosynthesis	FLJ20021	-0.152711	0.0418497	negative
Lipoic acid metabolism	CIRBP-AS1	0.152714	0.0418446	postive
Tryptophan metabolism	AC016747.3	0.152727	0.0418272	postive
Sphingolipid metabolism	LINC00346	-0.152737	0.0418133	negative
Inositol phosphate metabolism	AC092574.1	-0.152743	0.0418052	negative
Starch and sucrose metabolism	LINC01124	-0.152746	0.0418016	negative
Phenylalanine metabolism	MALAT1	-0.152746	0.0418013	negative
Steroid biosynthesis	AC092574.1	-0.152754	0.0417906	negative
Glycosaminoglycan degradation	GLIS2-AS1	-0.152772	0.0417665	negative
Phosphonate and phosphinate metabolism	AC145343.1	-0.152787	0.0417461	negative
Glutathione metabolism	HLA-F-AS1	-0.152793	0.0417376	negative
Other types of O-glycan biosynthesis	NBR2	-0.152804	0.0417225	negative
Thiamine metabolism	MAGI2-AS3	-0.152818	0.0417046	negative
Lysine degradation	BBOX1-AS1	-0.152832	0.0416858	negative
Pyruvate metabolism	PRKCQ-AS1	-0.152854	0.0416562	negative
D-Glutamine and D-glutamate metabolism	LINC00926	-0.152861	0.0416456	negative
Primary bile acid biosynthesis	LOXL1-AS1	-0.152874	0.0416287	negative
Mannose type O-glycan biosynthesis	SH3BP5-AS1	-0.152918	0.0415694	negative
Lipoic acid metabolism	SMIM2-AS1	0.152935	0.0415459	postive
Mannose type O-glycan biosynthesis	AC108463.2	-0.152951	0.0415242	negative
Fatty acid degradation	AC016735.1	0.152953	0.0415223	postive
Lysine degradation	PDCD4-AS1	-0.152956	0.0415178	negative
One carbon pool by folate	AC113192.1	-0.152959	0.0415145	negative
Glycosylphosphatidylinositol (GPI)-anchor biosynthesis	AP001372.2	0.152968	0.0415015	postive
Glycosphingolipid biosynthesis - globo and isoglobo series	SNHG1	-0.152983	0.0414813	negative
Other glycan degradation	FLNB-AS1	-0.152999	0.0414596	negative
Mucin type O-glycan biosynthesis	LINC01018	-0.153001	0.0414579	negative
Glycosaminoglycan degradation	RAD51-AS1	-0.153018	0.0414338	negative
Histidine metabolism	THAP9-AS1	-0.15303	0.0414187	negative
D-Glutamine and D-glutamate metabolism	CCDC183-AS1	0.153053	0.041388	postive
Cysteine and methionine metabolism	CASC9	-0.153097	0.0413278	negative
Galactose metabolism	LINC01578	-0.153098	0.0413271	negative
Metabolism of xenobiotics by cytochrome P450	GAS6-AS1	0.153108	0.041313	postive
Lipoic acid metabolism	AC245100.1	0.153116	0.0413022	postive
Other glycan degradation	PAXIP1-AS1	0.153123	0.0412932	postive
Terpenoid backbone biosynthesis	ZNF528-AS1	-0.153129	0.0412847	negative
Pentose and glucuronate interconversions	LINC01116	-0.153147	0.041261	negative
Glycosaminoglycan biosynthesis - chondroitin sulfate / dermatan sulfate	LINC00847	-0.153189	0.0412045	negative
Sphingolipid metabolism	NEAT1	-0.153197	0.041194	negative
Lysine degradation	LINC00324	-0.153214	0.0411714	negative
Steroid hormone biosynthesis	MCF2L-AS1	0.153223	0.0411591	postive
One carbon pool by folate	SNHG17	-0.153263	0.041106	negative
Mucin type O-glycan biosynthesis	SMIM2-AS1	-0.153294	0.041064	negative
Lipoic acid metabolism	AC019129.2	0.153296	0.0410622	postive
Thiamine metabolism	ZNF667-AS1	-0.153312	0.0410401	negative
Amino sugar and nucleotide sugar metabolism	HM13-IT1	-0.153316	0.0410345	negative
Pyruvate metabolism	STX17-AS1	0.153338	0.0410064	postive
Valine, leucine and isoleucine biosynthesis	SNHG18	0.153343	0.0409994	postive
Cholesterol Biosynthesis	C10orf25	-0.15337	0.0409634	negative
N-Glycan biosynthesis	PSMB8-AS1	-0.153375	0.0409559	negative
Galactose metabolism	GAS5	-0.153385	0.0409432	negative
Ether lipid metabolism	LINC00960	0.153401	0.040922	postive
Pyrimidine metabolism	AC025171.1	-0.15341	0.0409097	negative
One carbon pool by folate	DLG5-AS1	-0.153411	0.0409091	negative
Riboflavin metabolism	RBPMS-AS1	-0.153425	0.0408898	negative
Glycerolipid metabolism	AP000936.1	-0.153426	0.0408888	negative
Retinol metabolism	AC009120.3	0.15344	0.0408701	postive
Drug metabolism - other enzymes	LINC00524	0.153446	0.0408615	postive
Fatty acid degradation	LINC01291	0.153449	0.0408577	postive
TCA cycle	MIR600HG	-0.153452	0.0408539	negative
Fatty acid biosynthesis	YTHDF3-AS1	0.153454	0.0408509	postive
Alanine, aspartate and glutamate metabolism	HHIP-AS1	-0.153461	0.0408416	negative
One carbon pool by folate	MIR155HG	-0.153478	0.0408196	negative
Steroid biosynthesis	AC025171.1	-0.153485	0.0408101	negative
Histidine metabolism	LINC01559	0.153488	0.0408067	postive
Histidine metabolism	AC112721.2	-0.153489	0.0408052	negative
Pyrimidine metabolism	BLACAT1	0.153489	0.0408043	postive
D-Glutamine and D-glutamate metabolism	SNHG1	-0.1535	0.0407896	negative
Sulfur metabolism	LINC01018	-0.153533	0.0407466	negative
Selenocompound metabolism	PAXIP1-AS2	0.153545	0.0407303	postive
Glycosaminoglycan biosynthesis - chondroitin sulfate / dermatan sulfate	SNHG16	0.15355	0.0407244	postive
Pentose and glucuronate interconversions	TTC39A-AS1	0.153581	0.0406821	postive
Fatty acid elongation	AC069213.1	-0.153593	0.0406674	negative
Purine metabolism	LINC01560	-0.153602	0.0406552	negative
Alanine, aspartate and glutamate metabolism	DLGAP1-AS1	-0.153619	0.0406327	negative
Mannose type O-glycan biosynthesis	RASA3-IT1	0.15362	0.0406315	postive
Pentose and glucuronate interconversions	SNHG16	-0.153661	0.0405772	negative
Valine, leucine and isoleucine biosynthesis	CIRBP-AS1	-0.153663	0.0405741	negative
Glutathione metabolism	THAP9-AS1	-0.153693	0.0405345	negative
Glutathione metabolism	LINC00543	0.153696	0.0405301	postive
Nicotinate and nicotinamide metabolism	FAM201A	-0.1537	0.0405252	negative
Tryptophan metabolism	C8orf31	-0.153711	0.0405105	negative
Pyrimidine metabolism	AC112721.2	0.153713	0.0405085	postive
Valine, leucine and isoleucine degradation	ASB16-AS1	-0.15373	0.0404854	negative
Tyrosine metabolism	AC144831.1	0.153742	0.0404693	postive
Oxidative phosphorylation	LINC00526	0.153747	0.0404632	postive
Propanoate metabolism	RALY-AS1	-0.153747	0.0404629	negative
Glycosylphosphatidylinositol (GPI)-anchor biosynthesis	TMEM161B-AS1	0.153775	0.0404263	postive
Selenocompound metabolism	NEBL-AS1	-0.15378	0.0404198	negative
Terpenoid backbone biosynthesis	HOXB-AS1	-0.153781	0.0404186	negative
Folate biosynthesis	MIR155HG	-0.153785	0.0404135	negative
Vitamin B6 metabolism	SYNPR-AS1	-0.153807	0.0403838	negative
Lysine degradation	LINC00443	-0.153812	0.0403774	negative
Biotin metabolism	RTCA-AS1	0.153816	0.0403727	postive
Folate biosynthesis	AC024560.3	-0.153823	0.0403625	negative
Ether lipid metabolism	MALAT1	-0.15383	0.040354	negative
Biosynthesis of unsaturated fatty acids	LINC00324	-0.153835	0.040347	negative
Drug metabolism - cytochrome P450	USP30-AS1	0.153838	0.040344	postive
D-Glutamine and D-glutamate metabolism	PVT1	-0.153854	0.0403226	negative
Porphyrin and chlorophyll metabolism	HCP5	0.153868	0.0403033	postive
D-Glutamine and D-glutamate metabolism	PXN-AS1	0.153873	0.040297	postive
Steroid hormone biosynthesis	SNHG11	-0.153897	0.0402655	negative
Steroid biosynthesis	PSMB8-AS1	-0.153903	0.0402582	negative
Sulfur metabolism	LINC00963	-0.153947	0.0402008	negative
beta-Alanine metabolism	MKLN1-AS	0.153949	0.0401978	postive
Glycosaminoglycan biosynthesis - heparan sulfate / heparin	AL513327.1	-0.153952	0.0401938	negative
Tyrosine metabolism	LINC00847	-0.153955	0.0401903	negative
Folate biosynthesis	ADNP-AS1	-0.153956	0.0401881	negative
Glycosaminoglycan biosynthesis - heparan sulfate / heparin	SLCO4A1-AS1	-0.153967	0.0401735	negative
Phosphonate and phosphinate metabolism	C10orf25	-0.15397	0.0401696	negative
Oxidative phosphorylation	ASB16-AS1	0.153973	0.0401662	postive
Vitamin B6 metabolism	LINC01006	0.153976	0.0401622	postive
Caffeine metabolism	MEG9	-0.153983	0.040153	negative
Glycolysis	PRRT3-AS1	-0.153991	0.0401431	negative
Phenylalanine, tyrosine and tryptophan biosynthesis	LOXL1-AS1	-0.153993	0.0401399	negative
Fatty acid biosynthesis	MID1IP1-AS1	0.153997	0.0401343	postive
Ubiquinone and other terpenoid-quinone biosynthesis	LINC00324	-0.154011	0.0401168	negative
Thiamine metabolism	HOXC-AS1	0.154016	0.0401093	postive
Terpenoid backbone biosynthesis	ASB16-AS1	-0.154025	0.0400981	negative
Other glycan degradation	PAXBP1-AS1	0.154047	0.0400687	postive
Inositol phosphate metabolism	AC007383.3	-0.154057	0.0400565	negative
Pyrimidine metabolism	SNHG19	-0.154061	0.0400508	negative
Caffeine metabolism	APTR	0.154082	0.0400228	postive
Valine, leucine and isoleucine biosynthesis	PRRT3-AS1	0.154083	0.0400218	postive
Other glycan degradation	AC019117.1	-0.154088	0.0400158	negative
Retinol metabolism	AC069213.1	0.154091	0.0400112	postive
Galactose metabolism	B3GALT5-AS1	0.154095	0.0400067	postive
Glycosaminoglycan biosynthesis - heparan sulfate / heparin	LINC01547	-0.154101	0.0399981	negative
Ether lipid metabolism	MIR210HG	-0.154102	0.0399969	negative
N-Glycan biosynthesis	AC004870.4	-0.154121	0.0399725	negative
Histidine metabolism	LINC01569	0.154123	0.0399703	postive
Caffeine metabolism	TMEM161B-AS1	-0.154127	0.0399643	negative
Glycosaminoglycan biosynthesis - heparan sulfate / heparin	NRSN2-AS1	-0.15413	0.0399607	negative
Phenylalanine, tyrosine and tryptophan biosynthesis	OIP5-AS1	-0.15415	0.0399345	negative
Valine, leucine and isoleucine biosynthesis	SYNPR-AS1	-0.154151	0.0399329	negative
Steroid biosynthesis	LINC01315	-0.154153	0.0399313	negative
Phenylalanine metabolism	MAPKAPK5-AS1	-0.154156	0.0399274	negative
Tryptophan metabolism	PSORS1C3	-0.15416	0.0399216	negative
Arginine biosynthesis	FENDRR	0.154165	0.0399156	postive
Sphingolipid metabolism	LINC00839	-0.154169	0.0399101	negative
Nitrogen metabolism	SLC25A21-AS1	-0.154179	0.039897	negative
Pantothenate and CoA biosynthesis	FLJ37453	-0.154179	0.0398964	negative
Folate biosynthesis	LINC00960	0.154198	0.0398716	postive
Valine, leucine and isoleucine degradation	LOXL1-AS1	-0.1542	0.0398689	negative
Alanine, aspartate and glutamate metabolism	HCP5	-0.154202	0.0398675	negative
Mannose type O-glycan biosynthesis	ATP6V0E2-AS1	0.154205	0.0398624	postive
Fatty acid biosynthesis	TYMSOS	-0.154217	0.039848	negative
Glycosaminoglycan biosynthesis - heparan sulfate / heparin	RAB11B-AS1	-0.15422	0.0398431	negative
Fatty acid biosynthesis	LINC00346	-0.154229	0.0398322	negative
Glycosaminoglycan degradation	MEG3	-0.154229	0.0398319	negative
Nicotinate and nicotinamide metabolism	LINC01426	-0.154237	0.0398207	negative
D-Glutamine and D-glutamate metabolism	HCP5	-0.15424	0.039818	negative
Mannose type O-glycan biosynthesis	LHX5-AS1	0.15424	0.0398171	postive
Tyrosine metabolism	AC006369.2	-0.154254	0.039799	negative
Riboflavin metabolism	IPO5P1	-0.154259	0.0397933	negative
Glycolysis	KANSL1-AS1	-0.154259	0.0397925	negative
Steroid biosynthesis	UCA1	0.154268	0.0397816	postive
Synthesis and degradation of ketone bodies	TUG1	-0.154283	0.0397613	negative
Glycosaminoglycan biosynthesis - keratan sulfate	AL031587.1	0.154304	0.0397336	postive
Tyrosine metabolism	AC083843.1	-0.154311	0.0397252	negative
Arachidonic acid metabolism	LINC00671	0.154328	0.0397035	postive
Glycosaminoglycan biosynthesis - heparan sulfate / heparin	ZNF667-AS1	0.154334	0.0396957	postive
Butanoate metabolism	SNHG15	-0.15434	0.0396873	negative
Glutathione metabolism	HM13-IT1	-0.154358	0.0396641	negative
Amino sugar and nucleotide sugar metabolism	KANSL1-AS1	-0.154382	0.0396333	negative
beta-Alanine metabolism	LINC01133	0.154385	0.0396289	postive
Selenocompound metabolism	DHRS4-AS1	0.154392	0.0396198	postive
Tryptophan metabolism	AC069213.1	-0.154397	0.0396138	negative
Fatty acid biosynthesis	CD27-AS1	-0.154397	0.0396134	negative
Glycine, serine and threonine metabolism	UNC5B-AS1	-0.154404	0.0396049	negative
Pyrimidine metabolism	LINC00511	0.154405	0.0396028	postive
Steroid biosynthesis	LINC01547	-0.154427	0.0395744	negative
Gluconeogenesis	LINC01578	-0.154466	0.0395248	negative
Primary bile acid biosynthesis	AC024896.1	-0.154475	0.0395129	negative
Glycosylphosphatidylinositol (GPI)-anchor biosynthesis	MNX1-AS2	0.154496	0.0394861	postive
Taurine and hypotaurine metabolism	JPX	-0.154504	0.0394751	negative
Biotin metabolism	FGF14-AS2	0.154518	0.0394572	postive
One carbon pool by folate	PSMB8-AS1	-0.154521	0.0394535	negative
Fructose and mannose metabolism	AGAP1-IT1	0.154522	0.039452	postive
Glycosylphosphatidylinositol (GPI)-anchor biosynthesis	SERTAD4-AS1	-0.154534	0.0394367	negative
Linoleic acid metabolism	PLBD1-AS1	0.15455	0.0394162	postive
Steroid biosynthesis	PIK3CD-AS2	-0.154552	0.0394137	negative
Glycosaminoglycan biosynthesis - chondroitin sulfate / dermatan sulfate	LINC01560	-0.154581	0.0393755	negative
Metabolism of xenobiotics by cytochrome P450	HCP5	0.154582	0.0393748	postive
Purine metabolism	LINC00847	-0.154593	0.0393599	negative
Cysteine and methionine metabolism	LINC01133	-0.154608	0.0393405	negative
Histidine metabolism	SNHG12	-0.154637	0.0393043	negative
Glycosphingolipid biosynthesis - globo and isoglobo series	ADIRF-AS1	-0.154642	0.0392974	negative
Glycosphingolipid biosynthesis - ganglio series	AC116614.1	0.154662	0.039271	postive
Primary bile acid biosynthesis	PRKAG2-AS1	0.154666	0.0392661	postive
Primary bile acid biosynthesis	EPB41L4A-AS1	-0.154685	0.0392415	negative
Other types of O-glycan biosynthesis	THUMPD3-AS1	-0.15469	0.0392351	negative
Arginine biosynthesis	AC009506.1	0.154707	0.0392137	postive
Mannose type O-glycan biosynthesis	PWAR6	0.154717	0.039201	postive
Biosynthesis of unsaturated fatty acids	SLC25A21-AS1	-0.154724	0.0391917	negative
Biotin metabolism	DICER1-AS1	0.154726	0.0391886	postive
Porphyrin and chlorophyll metabolism	DANCR	-0.154728	0.039187	negative
Glycosphingolipid biosynthesis - globo and isoglobo series	LINC00960	0.154743	0.039168	postive
Pentose phosphate pathway	HLA-DQB1-AS1	-0.154747	0.0391623	negative
Drug metabolism - other enzymes	CCND2-AS1	-0.154753	0.0391545	negative
Thiamine metabolism	ADIRF-AS1	-0.154764	0.0391406	negative
Vitamin B6 metabolism	AC069213.1	-0.154765	0.0391396	negative
Gluconeogenesis	LOXL1-AS1	-0.154792	0.0391045	negative
Phenylalanine metabolism	SNHG1	-0.154812	0.0390791	negative
N-Glycan biosynthesis	TRAM2-AS1	0.154815	0.0390745	postive
Propanoate metabolism	LINC01569	-0.154822	0.0390657	negative
Purine metabolism	RNASEH1-AS1	-0.154832	0.039053	negative
Butanoate metabolism	ZNF436-AS1	-0.154834	0.0390513	negative
Caffeine metabolism	PCED1B-AS1	-0.154837	0.0390468	negative
Lysine degradation	FAM201A	0.154861	0.0390159	postive
Steroid hormone biosynthesis	AC069213.1	0.154863	0.0390136	postive
Riboflavin metabolism	AC103563.2	0.154881	0.0389911	postive
Lipoic acid metabolism	LINC01560	0.154881	0.038991	postive
Cysteine and methionine metabolism	DHRS4-AS1	-0.154888	0.0389817	negative
Other glycan degradation	NEBL-AS1	0.154905	0.0389599	postive
Glycolysis	LINC01503	-0.154908	0.0389566	negative
Valine, leucine and isoleucine biosynthesis	AP000936.1	0.154927	0.0389325	postive
Glycosphingolipid biosynthesis - globo and isoglobo series	DGUOK-AS1	0.154944	0.0389108	postive
Caffeine metabolism	SNHG10	-0.154944	0.0389103	negative
Sphingolipid metabolism	AC069213.1	0.154984	0.0388596	postive
Phenylalanine metabolism	INE1	-0.154993	0.0388476	negative
Amino sugar and nucleotide sugar metabolism	SERPINB9P1	0.154998	0.0388407	postive
Terpenoid backbone biosynthesis	PIK3CD-AS2	-0.155007	0.0388293	negative
Valine, leucine and isoleucine biosynthesis	USP30-AS1	0.155023	0.0388091	postive
Steroid biosynthesis	AC090181.1	0.155025	0.038807	postive
Steroid hormone biosynthesis	ENTPD3-AS1	-0.155027	0.0388048	negative
Folate biosynthesis	LINC01023	-0.155036	0.0387929	negative
Porphyrin and chlorophyll metabolism	MCF2L-AS1	0.155036	0.0387928	postive
Cysteine and methionine metabolism	LINC01215	-0.155074	0.0387452	negative
Inositol phosphate metabolism	DPP10-AS1	-0.155075	0.0387435	negative
D-Glutamine and D-glutamate metabolism	A1BG-AS1	0.155106	0.0387044	postive
Pentose and glucuronate interconversions	SMIM2-AS1	0.155114	0.0386943	postive
Glycine, serine and threonine metabolism	AC024896.1	-0.15512	0.0386859	negative
Glutathione metabolism	ZNF528-AS1	-0.155121	0.0386851	negative
Folate biosynthesis	LINC00526	-0.155134	0.0386689	negative
Histidine metabolism	ASMTL-AS1	-0.155134	0.0386679	negative
Fatty acid degradation	TUG1	-0.155134	0.0386678	negative
Starch and sucrose metabolism	ATP1B3-AS1	-0.155144	0.038656	negative
Terpenoid backbone biosynthesis	LINC00641	-0.155148	0.0386501	negative
Porphyrin and chlorophyll metabolism	AC092574.2	-0.155163	0.0386318	negative
Valine, leucine and isoleucine degradation	LINC01146	0.155173	0.0386194	postive
Alanine, aspartate and glutamate metabolism	TMEM9B-AS1	-0.155174	0.038618	negative
Fatty acid degradation	AC234582.1	-0.155177	0.0386141	negative
Glycosaminoglycan biosynthesis - chondroitin sulfate / dermatan sulfate	PSORS1C3	-0.155205	0.0385781	negative
Vitamin B6 metabolism	AC016735.1	-0.155207	0.0385761	negative
Valine, leucine and isoleucine degradation	H19	-0.155214	0.0385668	negative
Glycosaminoglycan biosynthesis - keratan sulfate	AGAP1-IT1	-0.155226	0.0385515	negative
Cholesterol Biosynthesis	LINC01389	0.155233	0.0385429	postive
Glycosaminoglycan degradation	TTC39A-AS1	0.155242	0.0385316	postive
Sulfur metabolism	HCG11	-0.155244	0.0385286	negative
alpha-Linolenic acid metabolism	TGFB2-AS1	-0.155269	0.038497	negative
Thiamine metabolism	WAC-AS1	-0.155314	0.0384407	negative
Steroid biosynthesis	HAND2-AS1	-0.155316	0.0384378	negative
Sulfur metabolism	ADIRF-AS1	-0.155318	0.0384353	negative
Pyrimidine metabolism	C1RL-AS1	-0.155344	0.0384025	negative
One carbon pool by folate	SNHG15	-0.155351	0.0383934	negative
Terpenoid backbone biosynthesis	INE1	-0.155356	0.0383869	negative
Glycosaminoglycan biosynthesis - heparan sulfate / heparin	GLIS2-AS1	-0.155389	0.0383453	negative
Caffeine metabolism	AC024896.1	-0.15539	0.0383447	negative
Pantothenate and CoA biosynthesis	LINC01011	-0.155395	0.0383383	negative
Pentose phosphate pathway	LINC01011	-0.155401	0.0383305	negative
Mannose type O-glycan biosynthesis	HLA-F-AS1	-0.155412	0.0383167	negative
Glycosphingolipid biosynthesis - ganglio series	SNHG20	-0.155414	0.0383138	negative
Caffeine metabolism	TMEM44-AS1	-0.155422	0.0383042	negative
Glycosaminoglycan degradation	LINC00205	-0.155431	0.0382928	negative
Biotin metabolism	ZEB1-AS1	-0.155433	0.0382905	negative
Glycosaminoglycan biosynthesis - chondroitin sulfate / dermatan sulfate	HMGA1P4	-0.155439	0.0382825	negative
Porphyrin and chlorophyll metabolism	RNASEH1-AS1	-0.155441	0.0382805	negative
Glycine, serine and threonine metabolism	LINC01137	-0.155444	0.0382764	negative
TCA cycle	FAM201A	0.15547	0.0382439	postive
Selenocompound metabolism	AC092171.4	-0.155484	0.0382263	negative
Valine, leucine and isoleucine degradation	AC024896.1	-0.155484	0.038226	negative
Glycosaminoglycan biosynthesis - heparan sulfate / heparin	LINC00543	-0.15551	0.0381931	negative
One carbon pool by folate	MIR503HG	-0.155516	0.0381855	negative
Metabolism of xenobiotics by cytochrome P450	C10orf25	-0.155524	0.038176	negative
Butanoate metabolism	IPO5P1	0.155525	0.0381747	postive
Glycosylphosphatidylinositol (GPI)-anchor biosynthesis	AC073130.2	-0.155536	0.038161	negative
Biosynthesis of unsaturated fatty acids	USP27X-AS1	-0.155552	0.0381405	negative
D-Glutamine and D-glutamate metabolism	HOXA-AS2	-0.155558	0.0381335	negative
Terpenoid backbone biosynthesis	AL513327.1	-0.155576	0.0381111	negative
Folate biosynthesis	MIR217HG	0.155596	0.0380859	postive
Steroid hormone biosynthesis	SH3BP5-AS1	-0.155609	0.0380695	negative
Nicotinate and nicotinamide metabolism	LINC01503	-0.155612	0.0380659	negative
Synthesis and degradation of ketone bodies	TRAM2-AS1	0.155618	0.0380576	postive
Tyrosine metabolism	LINC00265	-0.15562	0.0380557	negative
Nitrogen metabolism	LMO7-AS1	0.155622	0.0380535	postive
Arginine biosynthesis	SNHG16	-0.155635	0.0380363	negative
Taurine and hypotaurine metabolism	AC144831.1	0.155648	0.0380209	postive
Glycine, serine and threonine metabolism	FLJ20021	-0.155648	0.0380202	negative
Steroid biosynthesis	LINC00460	0.155668	0.0379956	postive
Drug metabolism - cytochrome P450	TMEM147-AS1	-0.155669	0.0379945	negative
Sphingolipid metabolism	WAC-AS1	-0.155676	0.0379851	negative
Valine, leucine and isoleucine degradation	DNM3OS	-0.155695	0.0379616	negative
Lysine degradation	DPP10-AS1	0.155702	0.0379529	postive
Glycerolipid metabolism	LINC01300	0.155704	0.0379502	postive
Glycosaminoglycan biosynthesis - chondroitin sulfate / dermatan sulfate	ATP1B3-AS1	0.155713	0.0379393	postive
Arginine biosynthesis	STAG3L5P-PVRIG2P-PILRB	-0.155717	0.0379347	negative
Terpenoid backbone biosynthesis	BLACAT1	0.155737	0.0379092	postive
Thiamine metabolism	LINC00893	-0.155742	0.0379024	negative
Linoleic acid metabolism	CLDN10-AS1	0.155762	0.037878	postive
D-Glutamine and D-glutamate metabolism	RAB30-AS1	-0.155769	0.0378691	negative
Selenocompound metabolism	LINC01569	-0.155772	0.037866	negative
Arginine and proline metabolism	AC025918.1	-0.155778	0.0378583	negative
Selenocompound metabolism	ZNF582-AS1	-0.155779	0.0378574	negative
Glycosaminoglycan biosynthesis - keratan sulfate	ZNF436-AS1	-0.15578	0.0378557	negative
Galactose metabolism	LINC01215	-0.1558	0.0378308	negative
Glycosylphosphatidylinositol (GPI)-anchor biosynthesis	LINC00992	0.155806	0.0378226	postive
Gluconeogenesis	PRRT3-AS1	-0.155811	0.0378168	negative
Phenylalanine metabolism	LINC00960	0.15584	0.0377808	postive
Porphyrin and chlorophyll metabolism	LINC01089	-0.155846	0.0377737	negative
Riboflavin metabolism	AP006285.2	-0.155847	0.0377725	negative
beta-Alanine metabolism	LINC01480	-0.155897	0.0377095	negative
Amino sugar and nucleotide sugar metabolism	LINC00339	-0.155907	0.0376977	negative
Terpenoid backbone biosynthesis	AC016747.3	-0.155917	0.0376849	negative
Butanoate metabolism	MIR600HG	-0.155933	0.0376657	negative
Porphyrin and chlorophyll metabolism	SMIM2-AS1	0.155944	0.0376514	postive
Steroid biosynthesis	AL450992.2	0.155971	0.0376184	postive
Ether lipid metabolism	DGUOK-AS1	0.155972	0.0376163	postive
Drug metabolism - cytochrome P450	MAGI2-AS3	-0.155991	0.0375938	negative
Pantothenate and CoA biosynthesis	SH3BP5-AS1	-0.155999	0.037583	negative
Purine metabolism	AC103563.2	0.156012	0.0375669	postive
Selenocompound metabolism	GAS5	-0.156035	0.0375391	negative
Arachidonic acid metabolism	HAND2-AS1	0.156076	0.0374878	postive
Starch and sucrose metabolism	AC002511.2	-0.156078	0.0374849	negative
Folate biosynthesis	AC005256.1	-0.156103	0.0374545	negative
Phosphonate and phosphinate metabolism	GPC5-AS1	-0.156104	0.0374531	negative
Glycerolipid metabolism	PCED1B-AS1	-0.156113	0.0374421	negative
Mannose type O-glycan biosynthesis	SNHG15	-0.156128	0.0374239	negative
Mucin type O-glycan biosynthesis	LINC00941	0.156142	0.037406	postive
Tyrosine metabolism	AFAP1-AS1	-0.156147	0.0374007	negative
beta-Alanine metabolism	RAB30-AS1	-0.156149	0.0373979	negative
alpha-Linolenic acid metabolism	BLACAT1	0.156151	0.0373948	postive
Glycosylphosphatidylinositol (GPI)-anchor biosynthesis	AGAP2-AS1	0.156152	0.0373946	postive
Pyruvate metabolism	HAND2-AS1	0.156152	0.0373936	postive
Drug metabolism - other enzymes	HCP5	0.156154	0.0373911	postive
Arginine biosynthesis	LINC00294	-0.156157	0.037388	negative
Porphyrin and chlorophyll metabolism	PSORS1C3	0.156172	0.0373691	postive
Vitamin B6 metabolism	JPX	-0.156177	0.0373629	negative
Purine metabolism	ATP6V0E2-AS1	-0.156191	0.0373462	negative
Pantothenate and CoA biosynthesis	NRSN2-AS1	-0.156192	0.0373447	negative
Glutathione metabolism	AC024896.1	-0.156201	0.0373332	negative
Other types of O-glycan biosynthesis	SNHG1	-0.156205	0.0373285	negative
Mannose type O-glycan biosynthesis	LINC00526	0.156235	0.0372913	postive
Primary bile acid biosynthesis	CKMT2-AS1	0.156242	0.0372837	postive
Taurine and hypotaurine metabolism	PCAT19	0.156247	0.0372773	postive
Nicotinate and nicotinamide metabolism	LINC00857	-0.156253	0.0372697	negative
Folate biosynthesis	MIAT	-0.156255	0.0372667	negative
Glycosaminoglycan biosynthesis - heparan sulfate / heparin	TUG1	-0.156261	0.0372602	negative
Glycolysis	LINC01559	0.156273	0.0372445	postive
Phenylalanine metabolism	ARHGAP5-AS1	-0.156285	0.0372302	negative
Histidine metabolism	AC145343.1	-0.156286	0.0372286	negative
Glycerolipid metabolism	AC025918.1	0.156304	0.0372066	postive
Synthesis and degradation of ketone bodies	AC253576.2	-0.15632	0.037187	negative
Purine metabolism	TRAM2-AS1	0.156329	0.0371763	postive
Caffeine metabolism	LINC00543	0.156329	0.0371759	postive
Pyrimidine metabolism	USP46-AS1	-0.156345	0.0371568	negative
Phosphonate and phosphinate metabolism	TRAPPC12-AS1	-0.156369	0.0371276	negative
Glycosaminoglycan biosynthesis - chondroitin sulfate / dermatan sulfate	SNHG5	-0.156382	0.0371113	negative
Histidine metabolism	LINC00346	-0.156386	0.0371059	negative
Nitrogen metabolism	ITGB2-AS1	-0.156416	0.0370697	negative
Pentose phosphate pathway	SNHG21	-0.156419	0.0370662	negative
N-Glycan biosynthesis	UBXN10-AS1	-0.156423	0.037061	negative
Selenocompound metabolism	DLGAP1-AS1	-0.156424	0.0370595	negative
Butanoate metabolism	SNHG14	0.156429	0.037053	postive
Cholesterol Biosynthesis	LINC01578	0.156442	0.0370377	postive
Steroid hormone biosynthesis	AP006285.2	0.156445	0.0370334	postive
Glyoxylate and dicarboxylate metabolism	MIR22HG	-0.156471	0.0370022	negative
Mucin type O-glycan biosynthesis	LINC00578	0.156486	0.0369834	postive
Fructose and mannose metabolism	DLGAP1-AS2	0.156494	0.0369737	postive
Phenylalanine metabolism	SNHG6	-0.156506	0.0369589	negative
Fructose and mannose metabolism	POLR2J4	-0.15653	0.0369298	negative
D-Glutamine and D-glutamate metabolism	AC024560.3	-0.156533	0.0369266	negative
Glycosphingolipid biosynthesis - globo and isoglobo series	FAM83A-AS1	0.156559	0.0368944	postive
Steroid biosynthesis	LINC00665	-0.156575	0.0368753	negative
Pantothenate and CoA biosynthesis	IPO5P1	-0.156576	0.0368735	negative
Arachidonic acid metabolism	AC005083.1	-0.156586	0.0368621	negative
Pyruvate metabolism	SNHG4	-0.156596	0.0368499	negative
Glyoxylate and dicarboxylate metabolism	LINC00997	-0.156598	0.0368465	negative
Glycine, serine and threonine metabolism	FAM83A-AS1	-0.156614	0.0368272	negative
Primary bile acid biosynthesis	MIAT	0.156616	0.0368256	postive
Pyrimidine metabolism	HOXB-AS3	0.156616	0.0368246	postive
Steroid biosynthesis	FOXP4-AS1	-0.156624	0.0368149	negative
alpha-Linolenic acid metabolism	DIO3OS	0.156629	0.0368089	postive
Tryptophan metabolism	A1BG-AS1	0.156637	0.0367998	postive
Oxidative phosphorylation	TNRC6C-AS1	-0.156649	0.0367854	negative
N-Glycan biosynthesis	LRRC75A-AS1	-0.156652	0.0367814	negative
Glycosphingolipid biosynthesis - globo and isoglobo series	XIST	-0.156653	0.0367796	negative
Alanine, aspartate and glutamate metabolism	TMEM147-AS1	-0.156654	0.0367784	negative
Selenocompound metabolism	AC144831.1	-0.156656	0.0367762	negative
Folate biosynthesis	TMEM147-AS1	-0.156686	0.0367395	negative
Drug metabolism - cytochrome P450	HNF1A-AS1	-0.1567	0.0367235	negative
Linoleic acid metabolism	XXYLT1-AS2	0.156709	0.0367122	postive
Tryptophan metabolism	LINC00261	-0.156711	0.0367096	negative
Pyruvate metabolism	MBNL1-AS1	0.156711	0.036709	postive
Vitamin B6 metabolism	LINC01559	-0.156713	0.0367073	negative
Glyoxylate and dicarboxylate metabolism	AC144831.1	-0.156715	0.0367044	negative
Other types of O-glycan biosynthesis	FGF14-AS2	-0.156716	0.0367031	negative
One carbon pool by folate	LINC00205	-0.156728	0.0366893	negative
Cholesterol Biosynthesis	AC083843.1	0.156729	0.0366875	postive
Mannose type O-glycan biosynthesis	OTUD6B-AS1	0.156733	0.036683	postive
Propanoate metabolism	LINC00941	-0.156735	0.0366799	negative
Caffeine metabolism	DANCR	-0.156738	0.0366771	negative
One carbon pool by folate	PRKCQ-AS1	-0.156743	0.0366707	negative
Primary bile acid biosynthesis	UNC5B-AS1	-0.156762	0.0366473	negative
Fatty acid degradation	STAG3L5P-PVRIG2P-PILRB	-0.156762	0.0366473	negative
Lipoic acid metabolism	PSORS1C3	-0.156774	0.0366333	negative
One carbon pool by folate	CARD8-AS1	-0.156784	0.0366204	negative
Ubiquinone and other terpenoid-quinone biosynthesis	MEG9	0.156784	0.0366203	postive
Fatty acid degradation	WAC-AS1	0.156786	0.0366188	postive
Glycosaminoglycan degradation	LINC00847	-0.156787	0.0366174	negative
Lipoic acid metabolism	HOXC-AS1	0.156792	0.0366118	postive
Arginine and proline metabolism	AC079907.1	-0.156796	0.0366066	negative
Ubiquinone and other terpenoid-quinone biosynthesis	AC092171.4	0.156796	0.0366062	postive
Drug metabolism - cytochrome P450	LINC00920	0.1568	0.0366015	postive
beta-Alanine metabolism	FLJ20021	-0.156811	0.0365887	negative
Sphingolipid metabolism	AC024896.1	-0.156816	0.0365824	negative
Arginine biosynthesis	MIR205HG	-0.156839	0.0365544	negative
Synthesis and degradation of ketone bodies	LINC01569	-0.156844	0.0365481	negative
Ether lipid metabolism	LINC01116	-0.156846	0.0365455	negative
Other glycan degradation	AC024896.1	0.156858	0.0365313	postive
Gluconeogenesis	LINC01176	-0.156865	0.0365225	negative
Nicotinate and nicotinamide metabolism	HCG27	-0.156869	0.0365181	negative
Glycerolipid metabolism	HAND2-AS1	0.156913	0.0364645	postive
Phenylalanine metabolism	AGAP2-AS1	-0.156914	0.0364639	negative
Inositol phosphate metabolism	PDCD4-AS1	-0.156926	0.0364492	negative
Steroid biosynthesis	AC108463.2	-0.156935	0.0364383	negative
Glycine, serine and threonine metabolism	AP001189.4	-0.15695	0.0364196	negative
Caffeine metabolism	LINC00467	0.156954	0.0364148	postive
Tyrosine metabolism	LINC00467	-0.156963	0.0364045	negative
Lysine degradation	MBNL1-AS1	0.156981	0.0363824	postive
Fatty acid elongation	SNHG6	-0.156993	0.0363678	negative
Valine, leucine and isoleucine biosynthesis	LINC00992	-0.157	0.0363596	negative
Pyrimidine metabolism	ADNP-AS1	-0.157013	0.0363443	negative
Mucin type O-glycan biosynthesis	LRRC75A-AS1	-0.157018	0.0363378	negative
Propanoate metabolism	LINC00261	0.157034	0.0363192	postive
Retinol metabolism	HAND2-AS1	0.157064	0.0362825	postive
Linoleic acid metabolism	LINC00265	-0.157065	0.0362817	negative
One carbon pool by folate	SSTR5-AS1	-0.157073	0.0362717	negative
Cysteine and methionine metabolism	MEG9	-0.157082	0.0362613	negative
Glycine, serine and threonine metabolism	HLA-DQB1-AS1	-0.157088	0.0362537	negative
Drug metabolism - cytochrome P450	BACE1-AS	-0.15709	0.036251	negative
Sphingolipid metabolism	FOXP4-AS1	-0.157097	0.0362427	negative
Caffeine metabolism	PAX8-AS1	0.157103	0.036236	postive
Biotin metabolism	LINC00671	0.157106	0.0362326	postive
Pantothenate and CoA biosynthesis	DPP10-AS1	0.157119	0.0362164	postive
Starch and sucrose metabolism	LINC00960	0.157129	0.0362041	postive
beta-Alanine metabolism	AC016747.3	0.157165	0.0361613	postive
Glycosaminoglycan biosynthesis - chondroitin sulfate / dermatan sulfate	AC005256.1	-0.157166	0.0361596	negative
Other glycan degradation	SNHG3	0.157173	0.0361516	postive
Cholesterol Biosynthesis	LINC00460	0.157186	0.0361365	postive
Oxidative phosphorylation	PRKAG2-AS1	0.157197	0.0361235	postive
Arachidonic acid metabolism	PAX8-AS1	0.157197	0.0361229	postive
Lysine degradation	ATP6V0E2-AS1	0.157198	0.0361221	postive
Pantothenate and CoA biosynthesis	GATA6-AS1	-0.157206	0.0361127	negative
Galactose metabolism	AP000936.1	-0.157223	0.0360914	negative
Purine metabolism	AC092574.2	-0.15724	0.0360715	negative
Glycerolipid metabolism	ZNF436-AS1	-0.15724	0.036071	negative
Biosynthesis of unsaturated fatty acids	AP001372.2	0.157255	0.0360536	postive
Glyoxylate and dicarboxylate metabolism	TMEM92-AS1	-0.157261	0.0360466	negative
Sulfur metabolism	PSMB8-AS1	-0.157267	0.0360388	negative
Cysteine and methionine metabolism	AP000439.3	-0.157269	0.0360364	negative
Cholesterol Biosynthesis	BBOX1-AS1	0.15727	0.0360354	postive
Tryptophan metabolism	LINC00982	-0.157279	0.036025	negative
Phosphonate and phosphinate metabolism	LINC01050	-0.157289	0.0360134	negative
Phenylalanine metabolism	ZSCAN16-AS1	-0.157299	0.0360007	negative
Fatty acid biosynthesis	MEG9	0.157302	0.0359974	postive
Pyrimidine metabolism	LINC00339	-0.157314	0.0359828	negative
Purine metabolism	USP46-AS1	0.157317	0.03598	postive
Pentose and glucuronate interconversions	DLGAP1-AS1	0.157324	0.0359708	postive
Lysine degradation	AP001205.1	-0.157325	0.0359704	negative
Fatty acid elongation	SEMA3B-AS1	-0.157328	0.0359666	negative
Steroid hormone biosynthesis	TM4SF1-AS1	0.157333	0.0359603	postive
Tyrosine metabolism	APTR	-0.157334	0.0359587	negative
Arginine biosynthesis	MIR155HG	-0.157359	0.0359297	negative
Glycosaminoglycan biosynthesis - heparan sulfate / heparin	AC024361.1	-0.157362	0.0359258	negative
Folate biosynthesis	LINC01503	-0.157377	0.0359079	negative
Glycerolipid metabolism	ELFN1-AS1	-0.157391	0.0358913	negative
Glycine, serine and threonine metabolism	PIK3CD-AS2	0.157395	0.0358863	postive
Glycerolipid metabolism	C6orf99	-0.157406	0.0358736	negative
Primary bile acid biosynthesis	LINC00847	0.157417	0.0358597	postive
Arachidonic acid metabolism	LINC00973	-0.157421	0.0358551	negative
Primary bile acid biosynthesis	TRPC7-AS1	0.157423	0.0358535	postive
Steroid biosynthesis	LINC00443	0.157438	0.0358355	postive
Lysine degradation	LINC01003	-0.157439	0.0358333	negative
Glycosaminoglycan degradation	MIR155HG	-0.15744	0.0358327	negative
Glyoxylate and dicarboxylate metabolism	LINC00853	0.157444	0.0358285	postive
Phenylalanine metabolism	DANCR	-0.157448	0.0358227	negative
Sulfur metabolism	VIM-AS1	-0.15745	0.0358207	negative
Glycerolipid metabolism	TRIM31-AS1	0.157452	0.035818	postive
Cholesterol Biosynthesis	HOXB-AS4	0.157462	0.0358064	postive
Propanoate metabolism	LINC01018	0.157471	0.0357956	postive
Lipoic acid metabolism	LINC01370	0.157493	0.0357694	postive
Riboflavin metabolism	AGAP2-AS1	-0.1575	0.0357617	negative
Glycosphingolipid biosynthesis - ganglio series	MYLK-AS1	0.157529	0.035727	postive
Nicotinate and nicotinamide metabolism	SNHG7	-0.15753	0.0357255	negative
Glycosylphosphatidylinositol (GPI)-anchor biosynthesis	LINC00987	-0.157537	0.0357177	negative
Phenylalanine metabolism	SOX21-AS1	0.15754	0.0357134	postive
Biosynthesis of unsaturated fatty acids	TMEM92-AS1	-0.15756	0.0356898	negative
Cholesterol Biosynthesis	SCGB1B2P	-0.157566	0.0356835	negative
Glycine, serine and threonine metabolism	MNX1-AS1	0.157566	0.0356833	postive
Lipoic acid metabolism	AC007383.3	0.157567	0.0356824	postive
Biosynthesis of unsaturated fatty acids	LINC00667	-0.157568	0.0356806	negative
Linoleic acid metabolism	AC234582.1	0.157586	0.0356597	postive
Phenylalanine, tyrosine and tryptophan biosynthesis	LINC00524	-0.157589	0.0356553	negative
Ether lipid metabolism	SERPINB9P1	0.15759	0.0356545	postive
Sphingolipid metabolism	AC024560.3	-0.157596	0.0356475	negative
Tryptophan metabolism	DLG5-AS1	-0.157597	0.0356458	negative
Steroid biosynthesis	AC234582.1	0.157603	0.0356396	postive
Glycosaminoglycan degradation	PAXBP1-AS1	-0.157615	0.0356245	negative
Folate biosynthesis	AC002511.2	-0.157641	0.0355936	negative
Lysine degradation	RASSF8-AS1	0.157654	0.035579	postive
Ubiquinone and other terpenoid-quinone biosynthesis	MAGI2-AS3	-0.157677	0.0355513	negative
Retinol metabolism	LHFPL3-AS2	0.157682	0.0355456	postive
Arginine biosynthesis	FAM83A-AS1	-0.157682	0.0355456	negative
Steroid hormone biosynthesis	FGD5-AS1	0.157692	0.0355338	postive
Metabolism of xenobiotics by cytochrome P450	H19	-0.157697	0.0355282	negative
Glycosaminoglycan biosynthesis - keratan sulfate	ELFN1-AS1	-0.157713	0.0355085	negative
D-Glutamine and D-glutamate metabolism	PLBD1-AS1	0.157723	0.0354975	postive
Sulfur metabolism	LINC00671	0.157736	0.0354815	postive
Glycosaminoglycan degradation	TMEM147-AS1	-0.157737	0.0354809	negative
Retinol metabolism	PRKCQ-AS1	-0.157741	0.0354756	negative
Sphingolipid metabolism	LINC00665	-0.157741	0.0354756	negative
Mucin type O-glycan biosynthesis	CASC9	0.157748	0.0354672	postive
Steroid biosynthesis	LINC00685	-0.15776	0.0354534	negative
Amino sugar and nucleotide sugar metabolism	FAM27C	-0.157764	0.0354492	negative
Vitamin B6 metabolism	RAB30-AS1	-0.157772	0.0354393	negative
Arachidonic acid metabolism	LMO7-AS1	0.157784	0.0354247	postive
Sulfur metabolism	AP001107.1	-0.157786	0.0354233	negative
Oxidative phosphorylation	OTUD6B-AS1	-0.157798	0.0354087	negative
Terpenoid backbone biosynthesis	HCG27	-0.157802	0.0354044	negative
Glycosaminoglycan degradation	WNT5A-AS1	0.157807	0.0353985	postive
Terpenoid backbone biosynthesis	WAC-AS1	-0.157818	0.0353851	negative
Glycerolipid metabolism	AC019129.2	-0.157824	0.0353781	negative
Drug metabolism - cytochrome P450	ADIRF-AS1	-0.157841	0.0353582	negative
Ubiquinone and other terpenoid-quinone biosynthesis	PRRT3-AS1	0.15785	0.0353477	postive
Nicotinate and nicotinamide metabolism	ZNF793-AS1	-0.157853	0.0353442	negative
Glycine, serine and threonine metabolism	AC069213.1	-0.157857	0.0353386	negative
Pentose and glucuronate interconversions	LINC01089	-0.157862	0.0353337	negative
Arginine and proline metabolism	WAC-AS1	-0.157865	0.0353292	negative
Inositol phosphate metabolism	TRPC7-AS1	-0.157866	0.035329	negative
Starch and sucrose metabolism	AC145343.1	-0.15787	0.0353235	negative
Terpenoid backbone biosynthesis	PTOV1-AS2	-0.157876	0.0353174	negative
Amino sugar and nucleotide sugar metabolism	LINC00992	-0.157887	0.0353038	negative
Sulfur metabolism	HNF1A-AS1	-0.157898	0.0352907	negative
Gluconeogenesis	SSTR5-AS1	-0.1579	0.0352888	negative
Propanoate metabolism	PSORS1C3	-0.15793	0.0352529	negative
Other types of O-glycan biosynthesis	LINC00973	0.157935	0.035248	postive
Pyruvate metabolism	LINC01094	-0.157943	0.0352377	negative
Phenylalanine metabolism	SNHG3	-0.157948	0.0352321	negative
Fatty acid degradation	HNF1A-AS1	0.157956	0.035223	postive
Fatty acid biosynthesis	ACTA2-AS1	-0.157965	0.0352125	negative
Tryptophan metabolism	RBPMS-AS1	-0.157969	0.0352081	negative
Cysteine and methionine metabolism	LINC00261	-0.157987	0.0351864	negative
Fatty acid elongation	FAM201A	-0.157993	0.0351799	negative
Biosynthesis of unsaturated fatty acids	A1BG-AS1	-0.158034	0.035131	negative
Retinol metabolism	MAGI2-AS3	-0.158035	0.0351301	negative
Gluconeogenesis	LINC01315	-0.158042	0.0351222	negative
Glyoxylate and dicarboxylate metabolism	BLACAT1	-0.158044	0.0351197	negative
Steroid hormone biosynthesis	USP46-AS1	0.15805	0.0351127	postive
Glycolysis	AC024361.1	-0.158064	0.0350959	negative
Taurine and hypotaurine metabolism	TRPC7-AS1	-0.158096	0.0350585	negative
Phenylalanine, tyrosine and tryptophan biosynthesis	VPS9D1-AS1	-0.158106	0.0350468	negative
Glycosaminoglycan biosynthesis - heparan sulfate / heparin	LINC01116	0.158111	0.0350412	postive
Glyoxylate and dicarboxylate metabolism	AC007383.3	-0.158134	0.0350142	negative
Biosynthesis of unsaturated fatty acids	AC079907.1	-0.158147	0.0349993	negative
Arginine and proline metabolism	MIR7-3HG	-0.158151	0.0349946	negative
Taurine and hypotaurine metabolism	LINC00174	-0.158159	0.0349856	negative
Gluconeogenesis	ATP2A1-AS1	-0.158185	0.0349552	negative
Thiamine metabolism	ZFAS1	0.158205	0.0349313	postive
Starch and sucrose metabolism	AC024896.1	-0.158209	0.0349272	negative
Arginine and proline metabolism	AC118344.1	-0.158209	0.0349266	negative
TCA cycle	MIR7-3HG	0.15821	0.0349255	postive
Drug metabolism - cytochrome P450	MNX1-AS2	0.158215	0.0349198	postive
Biosynthesis of unsaturated fatty acids	ATP2A1-AS1	-0.158222	0.0349115	negative
Lipoic acid metabolism	PCAT19	-0.158223	0.0349111	negative
D-Glutamine and D-glutamate metabolism	AP006285.2	-0.158225	0.0349084	negative
Pentose and glucuronate interconversions	TMEM161B-AS1	-0.158225	0.034908	negative
Glycosaminoglycan biosynthesis - heparan sulfate / heparin	AC234582.1	-0.158254	0.0348742	negative
Mannose type O-glycan biosynthesis	DANCR	0.158265	0.0348617	postive
Primary bile acid biosynthesis	LOH12CR2	0.15828	0.0348448	postive
Tyrosine metabolism	LINC01003	-0.158282	0.0348425	negative
Pentose phosphate pathway	NEBL-AS1	-0.158324	0.034793	negative
Glycosaminoglycan biosynthesis - heparan sulfate / heparin	LINC01559	-0.158339	0.0347765	negative
Arachidonic acid metabolism	AC144831.1	0.158365	0.0347461	postive
Oxidative phosphorylation	CIRBP-AS1	0.15837	0.0347403	postive
Tryptophan metabolism	BACE1-AS	-0.158373	0.034736	negative
Glycerolipid metabolism	HIF1A-AS2	-0.158379	0.0347291	negative
Caffeine metabolism	C10orf25	-0.158396	0.0347094	negative
Glyoxylate and dicarboxylate metabolism	DLGAP1-AS1	0.158399	0.0347066	postive
Glycosaminoglycan biosynthesis - chondroitin sulfate / dermatan sulfate	PVT1	-0.158449	0.0346481	negative
Other types of O-glycan biosynthesis	AC090181.1	-0.15846	0.0346355	negative
Purine metabolism	LOXL1-AS1	-0.158473	0.0346203	negative
N-Glycan biosynthesis	AFAP1-AS1	-0.158479	0.0346138	negative
Cholesterol Biosynthesis	FGD5-AS1	-0.158484	0.0346082	negative
Glycosphingolipid biosynthesis - globo and isoglobo series	LMO7-AS1	0.158484	0.034608	postive
Glutathione metabolism	LHFPL3-AS2	0.158493	0.0345981	postive
Other types of O-glycan biosynthesis	PIK3CD-AS2	-0.158493	0.034597	negative
Glycosylphosphatidylinositol (GPI)-anchor biosynthesis	LINC01426	-0.158511	0.0345771	negative
Terpenoid backbone biosynthesis	GAS5	0.15852	0.0345661	postive
Glycosaminoglycan biosynthesis - heparan sulfate / heparin	PTOV1-AS1	-0.158521	0.034565	negative
Synthesis and degradation of ketone bodies	ZNF667-AS1	0.158526	0.0345598	postive
Drug metabolism - other enzymes	LINC00861	-0.158546	0.0345358	negative
Steroid hormone biosynthesis	LINC01291	0.158559	0.0345211	postive
Pentose and glucuronate interconversions	AC025171.1	-0.158562	0.034518	negative
Valine, leucine and isoleucine biosynthesis	AC025918.1	-0.158566	0.0345132	negative
Taurine and hypotaurine metabolism	AC024560.3	-0.158569	0.0345098	negative
Valine, leucine and isoleucine degradation	PSORS1C3	-0.158574	0.0345041	negative
Glycosaminoglycan biosynthesis - chondroitin sulfate / dermatan sulfate	HOXB-AS2	-0.158583	0.0344938	negative
Alanine, aspartate and glutamate metabolism	TMEM161B-AS1	-0.158587	0.0344891	negative
Starch and sucrose metabolism	AC090181.1	-0.158593	0.0344823	negative
Glycosphingolipid biosynthesis - ganglio series	LINC01300	-0.158605	0.0344688	negative
Inositol phosphate metabolism	SNHG18	-0.158606	0.0344674	negative
Galactose metabolism	SLC25A21-AS1	-0.158608	0.0344645	negative
Tyrosine metabolism	LINC00324	0.158617	0.0344541	postive
Arginine biosynthesis	MIR222HG	-0.158621	0.0344493	negative
Sulfur metabolism	AC242988.1	0.158637	0.0344312	postive
Fructose and mannose metabolism	LINC00339	-0.158637	0.0344311	negative
Primary bile acid biosynthesis	HAGLR	0.158638	0.0344304	postive
Glycosaminoglycan biosynthesis - heparan sulfate / heparin	MKLN1-AS	-0.15864	0.0344285	negative
Steroid hormone biosynthesis	PAXIP1-AS2	0.158645	0.0344223	postive
Synthesis and degradation of ketone bodies	LINC01232	-0.158651	0.0344152	negative
Other glycan degradation	LINC00526	0.158662	0.0344023	postive
Valine, leucine and isoleucine degradation	SNHG21	-0.158674	0.0343891	negative
Steroid hormone biosynthesis	MEG9	-0.15872	0.0343355	negative
Glycosphingolipid biosynthesis - ganglio series	LINC00671	-0.158725	0.03433	negative
Alanine, aspartate and glutamate metabolism	NEBL-AS1	0.158733	0.0343216	postive
Butanoate metabolism	SNHG21	-0.158757	0.0342934	negative
Drug metabolism - cytochrome P450	LINC01503	-0.158759	0.0342913	negative
Drug metabolism - other enzymes	AC108463.2	-0.158768	0.0342815	negative
Pentose and glucuronate interconversions	LINC01503	-0.158773	0.0342749	negative
Pyruvate metabolism	LINC01232	-0.158809	0.0342335	negative
Caffeine metabolism	RAD51-AS1	-0.158821	0.0342206	negative
Ubiquinone and other terpenoid-quinone biosynthesis	LINC01389	-0.158822	0.034219	negative
Pyruvate metabolism	SNHG18	0.158835	0.0342037	postive
beta-Alanine metabolism	ATP2A1-AS1	-0.158843	0.0341947	negative
Sphingolipid metabolism	LINC01560	-0.158854	0.034183	negative
Oxidative phosphorylation	AL450992.2	-0.158863	0.0341717	negative
Glycine, serine and threonine metabolism	AC108463.2	-0.158885	0.0341473	negative
Glycosphingolipid biosynthesis - globo and isoglobo series	PSORS1C3	0.158886	0.0341457	postive
Starch and sucrose metabolism	CASC8	-0.158889	0.0341422	negative
Glycosylphosphatidylinositol (GPI)-anchor biosynthesis	LINC01547	-0.15889	0.0341415	negative
beta-Alanine metabolism	LINC00992	0.158907	0.0341221	postive
Glycosphingolipid biosynthesis - ganglio series	LINC00622	0.158908	0.0341212	postive
Arginine and proline metabolism	MAGI2-AS3	-0.158908	0.0341205	negative
Vitamin B6 metabolism	SDCBP2-AS1	0.158923	0.0341042	postive
Cholesterol Biosynthesis	LINC01116	-0.158929	0.0340965	negative
Mucin type O-glycan biosynthesis	MALAT1	-0.158932	0.0340935	negative
Tyrosine metabolism	LINC00460	-0.15894	0.0340845	negative
Glyoxylate and dicarboxylate metabolism	XXYLT1-AS2	-0.158974	0.034045	negative
Cysteine and methionine metabolism	LINC00665	-0.158981	0.0340376	negative
Cholesterol Biosynthesis	HAND2-AS1	-0.158982	0.034036	negative
alpha-Linolenic acid metabolism	C8orf31	0.158983	0.0340351	postive
Glycine, serine and threonine metabolism	LINC01503	-0.159002	0.0340139	negative
Biotin metabolism	CCND2-AS1	0.159003	0.0340121	postive
Butanoate metabolism	ADNP-AS1	-0.159008	0.0340065	negative
Phenylalanine metabolism	TMEM147-AS1	-0.159017	0.033997	negative
Lysine degradation	PTOV1-AS2	-0.159018	0.0339959	negative
Selenocompound metabolism	LINC00671	0.159026	0.033986	postive
Fructose and mannose metabolism	AC009403.2	-0.159055	0.0339532	negative
Glycolysis	LRRC75A-AS1	-0.159066	0.0339412	negative
Inositol phosphate metabolism	AP000936.1	-0.15907	0.0339365	negative
D-Glutamine and D-glutamate metabolism	B3GALT5-AS1	0.159081	0.0339233	postive
Nitrogen metabolism	MNX1-AS2	0.159085	0.0339193	postive
Purine metabolism	DNM3OS	0.159115	0.0338849	postive
Retinol metabolism	AC092574.2	-0.159133	0.0338642	negative
Butanoate metabolism	AC092171.4	-0.159153	0.0338421	negative
Biotin metabolism	PLBD1-AS1	0.159156	0.0338388	postive
Pantothenate and CoA biosynthesis	TRIM31-AS1	-0.159162	0.0338319	negative
Mannose type O-glycan biosynthesis	LBX2-AS1	-0.159186	0.0338047	negative
Glutathione metabolism	LINC01315	-0.159191	0.0337992	negative
Glycerolipid metabolism	LINC00853	0.159193	0.0337964	postive
Fatty acid elongation	FOXD2-AS1	-0.159202	0.0337866	negative
Lipoic acid metabolism	ELFN1-AS1	0.159203	0.0337852	postive
Lysine degradation	MIR7-3HG	0.159208	0.03378	postive
Alanine, aspartate and glutamate metabolism	LINC01137	-0.15921	0.033777	negative
Steroid biosynthesis	LINC00174	-0.159222	0.0337643	negative
Glycosaminoglycan biosynthesis - chondroitin sulfate / dermatan sulfate	NIFK-AS1	-0.159235	0.0337489	negative
Glycerophospholipid metabolism	HIF1A-AS2	-0.159236	0.0337477	negative
Mannose type O-glycan biosynthesis	PITPNA-AS1	0.159239	0.0337447	postive
Other glycan degradation	PARD3-AS1	0.159239	0.0337447	postive
One carbon pool by folate	TYMSOS	0.159247	0.0337351	postive
Glycerophospholipid metabolism	SNHG4	0.159273	0.0337064	postive
Fructose and mannose metabolism	PVT1	0.159277	0.0337014	postive
Fatty acid degradation	LINC00460	-0.1593	0.0336751	negative
Ether lipid metabolism	ZFAS1	-0.159312	0.0336622	negative
Steroid hormone biosynthesis	PAX8-AS1	0.159322	0.033651	postive
Glutathione metabolism	HAND2-AS1	0.159337	0.0336335	postive
Selenocompound metabolism	USP27X-AS1	-0.159358	0.0336103	negative
Glycerolipid metabolism	AC090181.1	0.159371	0.0335951	postive
Oxidative phosphorylation	PTOV1-AS1	0.159378	0.0335874	postive
N-Glycan biosynthesis	LINC00857	-0.159382	0.0335835	negative
Butanoate metabolism	SNHG18	-0.159385	0.0335798	negative
Nitrogen metabolism	XXYLT1-AS2	0.159398	0.0335651	postive
Pantothenate and CoA biosynthesis	RTCA-AS1	0.159399	0.0335633	postive
Fatty acid biosynthesis	LINC01503	-0.159423	0.0335365	negative
Taurine and hypotaurine metabolism	LINC00460	-0.159451	0.0335056	negative
Pentose phosphate pathway	FOXN3-AS1	-0.159451	0.033505	negative
Other types of O-glycan biosynthesis	RNASEH1-AS1	-0.159454	0.0335025	negative
One carbon pool by folate	SNHG9	-0.159471	0.0334825	negative
Arginine and proline metabolism	LINC01480	-0.1595	0.0334506	negative
Glycosaminoglycan biosynthesis - heparan sulfate / heparin	CLDN10-AS1	-0.159504	0.0334457	negative
Glycosaminoglycan degradation	FGF14-AS2	-0.159509	0.03344	negative
Phenylalanine metabolism	AC002511.2	-0.159528	0.0334189	negative
Valine, leucine and isoleucine biosynthesis	LINC00443	-0.159536	0.0334104	negative
Glutathione metabolism	SNHG16	-0.159543	0.0334015	negative
Fatty acid elongation	COLCA1	-0.159549	0.0333956	negative
D-Glutamine and D-glutamate metabolism	LINC00346	-0.159551	0.033393	negative
Starch and sucrose metabolism	H19	-0.159555	0.0333883	negative
Starch and sucrose metabolism	AFAP1-AS1	-0.15956	0.0333827	negative
Arginine biosynthesis	TOLLIP-AS1	-0.159566	0.0333766	negative
Pyrimidine metabolism	BACE1-AS	-0.159568	0.0333745	negative
Glycosaminoglycan biosynthesis - chondroitin sulfate / dermatan sulfate	AC118344.1	-0.159585	0.0333551	negative
Ubiquinone and other terpenoid-quinone biosynthesis	ST7-AS1	0.159588	0.0333519	postive
Amino sugar and nucleotide sugar metabolism	LINC01133	0.159593	0.0333459	postive
Drug metabolism - other enzymes	HOXB-AS1	-0.159595	0.0333441	negative
Phosphonate and phosphinate metabolism	AP001372.2	0.159597	0.0333417	postive
Drug metabolism - cytochrome P450	AC092574.2	-0.159597	0.033341	negative
Steroid hormone biosynthesis	SNHG16	-0.159605	0.0333323	negative
Pyrimidine metabolism	CCND2-AS1	-0.159611	0.0333262	negative
Glycosaminoglycan biosynthesis - keratan sulfate	FLNB-AS1	0.159655	0.0332762	postive
Pantothenate and CoA biosynthesis	MYLK-AS1	-0.159669	0.0332615	negative
Tyrosine metabolism	AC073130.2	-0.159671	0.0332588	negative
Vitamin B6 metabolism	HLA-F-AS1	-0.159681	0.033248	negative
Valine, leucine and isoleucine degradation	CIRBP-AS1	-0.159681	0.0332474	negative
Nicotinate and nicotinamide metabolism	AC092574.2	-0.159683	0.033245	negative
Glycosylphosphatidylinositol (GPI)-anchor biosynthesis	AC116614.1	0.159694	0.033233	postive
Tryptophan metabolism	RARA-AS1	-0.159694	0.0332328	negative
Drug metabolism - other enzymes	LINC00339	-0.159708	0.033217	negative
Vitamin B6 metabolism	DICER1-AS1	0.159711	0.0332141	postive
Pantothenate and CoA biosynthesis	CASC8	-0.159717	0.0332077	negative
Selenocompound metabolism	DANCR	-0.15973	0.033193	negative
Arachidonic acid metabolism	DGUOK-AS1	0.159735	0.0331876	postive
Porphyrin and chlorophyll metabolism	AC084125.4	0.159751	0.033169	postive
Folate biosynthesis	MEG9	-0.15977	0.033148	negative
Arginine biosynthesis	RAB30-AS1	-0.159787	0.0331293	negative
Purine metabolism	FGD5-AS1	0.159793	0.0331228	postive
Nicotinate and nicotinamide metabolism	CLDN10-AS1	-0.159813	0.0331004	negative
D-Glutamine and D-glutamate metabolism	UBA6-AS1	0.159819	0.0330941	postive
Other types of O-glycan biosynthesis	C10orf25	-0.159824	0.0330877	negative
Ether lipid metabolism	GATA6-AS1	0.159855	0.0330541	postive
Synthesis and degradation of ketone bodies	STX17-AS1	0.159869	0.0330384	postive
Glutathione metabolism	AGAP1-IT1	-0.159901	0.0330023	negative
Pyruvate metabolism	AP001189.4	-0.159915	0.0329872	negative
Inositol phosphate metabolism	MIR210HG	-0.15992	0.0329816	negative
Riboflavin metabolism	CARD8-AS1	0.159924	0.0329773	postive
TCA cycle	DLGAP1-AS1	-0.159925	0.0329763	negative
Glycine, serine and threonine metabolism	TRBV11-2	-0.159951	0.0329467	negative
Lipoic acid metabolism	TRIM31-AS1	0.159958	0.0329391	postive
Butanoate metabolism	SH3PXD2A-AS1	-0.159965	0.0329315	negative
Glycosphingolipid biosynthesis - globo and isoglobo series	LINC00443	0.159971	0.0329247	postive
Glycosaminoglycan biosynthesis - chondroitin sulfate / dermatan sulfate	POU6F2-AS1	-0.159987	0.0329072	negative
One carbon pool by folate	TP53TG1	-0.159992	0.0329013	negative
Metabolism of xenobiotics by cytochrome P450	CRNDE	0.159997	0.0328956	postive
Metabolism of xenobiotics by cytochrome P450	CCND2-AS1	-0.160005	0.0328873	negative
Phenylalanine metabolism	LINC00342	0.160017	0.0328739	postive
Gluconeogenesis	AC073130.2	-0.16002	0.0328706	negative
Sulfur metabolism	AC108463.2	-0.160023	0.0328674	negative
Taurine and hypotaurine metabolism	PCAT6	-0.160034	0.0328546	negative
Fatty acid biosynthesis	UBXN10-AS1	0.160034	0.0328546	postive
Glyoxylate and dicarboxylate metabolism	OLMALINC	0.160035	0.0328536	postive
D-Glutamine and D-glutamate metabolism	LINC00265	0.160039	0.0328496	postive
N-Glycan biosynthesis	LINC01504	-0.160059	0.0328277	negative
One carbon pool by folate	PSORS1C3	-0.160063	0.0328234	negative
Biosynthesis of unsaturated fatty acids	WDR86-AS1	-0.160076	0.0328085	negative
Mucin type O-glycan biosynthesis	CRNDE	0.160099	0.0327829	postive
Sphingolipid metabolism	TP53TG1	-0.160103	0.0327794	negative
Nitrogen metabolism	LINC01018	-0.160109	0.032772	negative
Arginine biosynthesis	SNHG1	-0.160119	0.0327607	negative
Pentose and glucuronate interconversions	CASC19	0.16012	0.0327602	postive
Arachidonic acid metabolism	TRIM31-AS1	0.160121	0.0327591	postive
Histidine metabolism	PAXIP1-AS2	0.16014	0.0327384	postive
Galactose metabolism	LINC01133	0.16014	0.0327382	postive
Pentose phosphate pathway	TMEM44-AS1	-0.16017	0.0327052	negative
Pantothenate and CoA biosynthesis	AC005256.1	0.160189	0.0326841	postive
Selenocompound metabolism	AC009403.2	-0.160193	0.0326799	negative
Drug metabolism - cytochrome P450	AC069213.1	0.160209	0.0326623	postive
Glyoxylate and dicarboxylate metabolism	LINC00342	-0.160217	0.0326536	negative
Glycosylphosphatidylinositol (GPI)-anchor biosynthesis	LINC01503	-0.160224	0.0326454	negative
Fructose and mannose metabolism	LINC00671	0.160235	0.0326337	postive
Fructose and mannose metabolism	LINC01300	0.160245	0.0326223	postive
Folate biosynthesis	EXOC3-AS1	-0.160259	0.0326069	negative
Phenylalanine metabolism	SAPCD1-AS1	-0.160261	0.0326052	negative
Primary bile acid biosynthesis	LINC01370	0.160271	0.0325935	postive
Histidine metabolism	ATP2A1-AS1	-0.160295	0.0325672	negative
alpha-Linolenic acid metabolism	LINC01116	-0.160297	0.0325648	negative
Metabolism of xenobiotics by cytochrome P450	DIO3OS	0.160299	0.0325633	postive
Oxidative phosphorylation	ITGB2-AS1	-0.160304	0.032557	negative
Pentose and glucuronate interconversions	MIR503HG	-0.160305	0.0325568	negative
Arachidonic acid metabolism	LRRC75A-AS1	-0.160308	0.0325536	negative
Arginine biosynthesis	DICER1-AS1	-0.160316	0.0325442	negative
Biosynthesis of unsaturated fatty acids	FEZF1-AS1	-0.160335	0.0325239	negative
Glycosaminoglycan biosynthesis - keratan sulfate	LINC00324	-0.160343	0.032515	negative
Gluconeogenesis	HLA-F-AS1	-0.160343	0.032515	negative
Histidine metabolism	HCP5	0.160365	0.0324912	postive
Nitrogen metabolism	LINC00346	-0.160366	0.0324893	negative
Folate biosynthesis	PAXBP1-AS1	-0.160373	0.0324814	negative
Glycine, serine and threonine metabolism	HCP5	-0.160377	0.0324774	negative
Vitamin B6 metabolism	AC009120.5	-0.160385	0.032469	negative
Tyrosine metabolism	LINC01370	-0.160389	0.0324644	negative
Fructose and mannose metabolism	AC025171.1	-0.160403	0.0324495	negative
Purine metabolism	HLA-F-AS1	-0.160406	0.0324452	negative
Glycosaminoglycan biosynthesis - keratan sulfate	TGFB2-AS1	0.160416	0.0324351	postive
Oxidative phosphorylation	AC017104.3	-0.160422	0.032428	negative
Tyrosine metabolism	CARD8-AS1	0.16045	0.032398	postive
Selenocompound metabolism	RPARP-AS1	-0.160461	0.0323854	negative
Thiamine metabolism	SH3PXD2A-AS1	0.16047	0.0323763	postive
Pyrimidine metabolism	ZNF528-AS1	-0.160477	0.0323686	negative
Arginine biosynthesis	MEG3	-0.160482	0.0323624	negative
Fructose and mannose metabolism	DLGAP1-AS1	0.160501	0.0323421	postive
Nicotinate and nicotinamide metabolism	CASC19	-0.160508	0.0323345	negative
Fatty acid biosynthesis	GPC5-AS1	0.160519	0.0323226	postive
Fructose and mannose metabolism	AC112721.2	-0.16053	0.0323101	negative
Glutathione metabolism	LOXL1-AS1	-0.160554	0.0322837	negative
Valine, leucine and isoleucine biosynthesis	PRR34-AS1	-0.160562	0.032275	negative
Pantothenate and CoA biosynthesis	TYMSOS	-0.160569	0.0322682	negative
Cholesterol Biosynthesis	LINC00239	0.160584	0.0322517	postive
Steroid hormone biosynthesis	CCND2-AS1	-0.160584	0.0322511	negative
Pentose and glucuronate interconversions	RNASEH1-AS1	-0.160596	0.0322379	negative
Phosphonate and phosphinate metabolism	CARD8-AS1	-0.1606	0.0322338	negative
Oxidative phosphorylation	PAN3-AS1	0.160614	0.0322192	postive
Pyruvate metabolism	HOTAIRM1	-0.160617	0.0322158	negative
Vitamin B6 metabolism	PSMB8-AS1	-0.160623	0.0322085	negative
Pyruvate metabolism	AC024896.1	-0.160641	0.0321898	negative
Glyoxylate and dicarboxylate metabolism	SAPCD1-AS1	0.160651	0.0321791	postive
Vitamin B6 metabolism	ATP1B3-AS1	-0.160651	0.0321784	negative
Other types of O-glycan biosynthesis	GS1-124K5.4	-0.160676	0.0321518	negative
Arachidonic acid metabolism	PARD3-AS1	-0.160678	0.0321493	negative
Nitrogen metabolism	TM4SF1-AS1	0.160689	0.0321376	postive
Butanoate metabolism	PXN-AS1	0.160695	0.0321309	postive
Fatty acid elongation	LINC01426	-0.160698	0.0321276	negative
Phosphonate and phosphinate metabolism	HLA-DQB1-AS1	-0.160716	0.032108	negative
Glycosphingolipid biosynthesis - ganglio series	RAB30-AS1	-0.160721	0.0321031	negative
Folate biosynthesis	AC009120.5	-0.160722	0.0321014	negative
Glycosaminoglycan degradation	PCED1B-AS1	-0.160731	0.0320913	negative
TCA cycle	LINC01569	-0.160744	0.0320772	negative
Nitrogen metabolism	PSORS1C3	0.160756	0.0320644	postive
Fatty acid biosynthesis	SNHG8	0.160777	0.032042	postive
Mannose type O-glycan biosynthesis	SNHG14	0.160778	0.0320408	postive
Primary bile acid biosynthesis	PCAT7	-0.160784	0.0320347	negative
Glycolysis	B3GALT5-AS1	0.160802	0.032015	postive
Pantothenate and CoA biosynthesis	LINC00342	-0.160825	0.0319898	negative
Fatty acid biosynthesis	MBNL1-AS1	0.160827	0.0319875	postive
Glycosphingolipid biosynthesis - ganglio series	STAG3L5P-PVRIG2P-PILRB	-0.160833	0.0319817	negative
Caffeine metabolism	MID1IP1-AS1	0.160838	0.0319754	postive
Nicotinate and nicotinamide metabolism	ZNF582-AS1	0.160839	0.0319751	postive
Starch and sucrose metabolism	AC092574.2	-0.160843	0.0319704	negative
Vitamin B6 metabolism	LINC01547	-0.160849	0.0319644	negative
Drug metabolism - other enzymes	USP30-AS1	0.16085	0.0319633	postive
Folate biosynthesis	LINC00987	0.160851	0.0319622	postive
Primary bile acid biosynthesis	LINC01094	0.160861	0.0319511	postive
Thiamine metabolism	LOH12CR2	-0.160864	0.0319475	negative
Histidine metabolism	PDCD4-AS1	-0.160869	0.0319427	negative
Lipoic acid metabolism	ZEB1-AS1	-0.160883	0.031927	negative
Folate biosynthesis	AC253576.2	-0.160893	0.0319167	negative
Synthesis and degradation of ketone bodies	CASC11	-0.160902	0.0319071	negative
Propanoate metabolism	PRKCQ-AS1	-0.16091	0.0318979	negative
Thiamine metabolism	LINC01278	-0.160912	0.0318957	negative
Alanine, aspartate and glutamate metabolism	ASB16-AS1	-0.160915	0.0318923	negative
Galactose metabolism	LINC00963	-0.160924	0.0318835	negative
Tyrosine metabolism	AC025171.1	-0.160954	0.0318505	negative
Arginine biosynthesis	WNT5A-AS1	-0.160974	0.0318297	negative
Tryptophan metabolism	LINC01215	0.160978	0.0318244	postive
Pantothenate and CoA biosynthesis	ERICH6-AS1	-0.16102	0.0317797	negative
Glycine, serine and threonine metabolism	LINC00467	-0.161021	0.0317784	negative
Glycine, serine and threonine metabolism	BBOX1-AS1	-0.161029	0.0317704	negative
Steroid hormone biosynthesis	CLDN10-AS1	0.161033	0.0317655	postive
beta-Alanine metabolism	LINC00853	0.16104	0.0317577	postive
alpha-Linolenic acid metabolism	TP53TG1	-0.161063	0.0317339	negative
Mannose type O-glycan biosynthesis	RBPMS-AS1	-0.161086	0.0317088	negative
Lysine degradation	MAGI2-AS3	0.161107	0.031686	postive
Primary bile acid biosynthesis	H19	-0.161108	0.0316853	negative
Other glycan degradation	ATP1B3-AS1	-0.161108	0.0316851	negative
Alanine, aspartate and glutamate metabolism	LINC00482	-0.161115	0.0316781	negative
Sphingolipid metabolism	LINC00909	-0.161119	0.0316738	negative
Phosphonate and phosphinate metabolism	RUSC1-AS1	-0.161124	0.0316677	negative
Glycosaminoglycan biosynthesis - heparan sulfate / heparin	LRRC75A-AS1	-0.161129	0.0316626	negative
Thiamine metabolism	TRIM31-AS1	0.161134	0.0316571	postive
Oxidative phosphorylation	LINC00960	-0.16114	0.0316508	negative
Glycosaminoglycan biosynthesis - chondroitin sulfate / dermatan sulfate	AC069213.1	-0.161169	0.0316201	negative
Glycosaminoglycan biosynthesis - heparan sulfate / heparin	SERTAD4-AS1	-0.161174	0.0316145	negative
Fructose and mannose metabolism	ZFPM2-AS1	0.161175	0.0316138	postive
Fatty acid biosynthesis	SERTAD4-AS1	-0.161176	0.0316123	negative
Steroid biosynthesis	ZFPM2-AS1	0.161176	0.0316121	postive
Glycosaminoglycan degradation	MALAT1	-0.161192	0.031595	negative
Pyruvate metabolism	COLCA1	0.161219	0.031566	postive
Glycerolipid metabolism	LINC00261	-0.161221	0.0315647	negative
Biotin metabolism	AC073130.2	-0.161226	0.0315592	negative
Phosphonate and phosphinate metabolism	ANKRD10-IT1	-0.161264	0.0315184	negative
Linoleic acid metabolism	MIR205HG	-0.161283	0.0314983	negative
Glycosaminoglycan biosynthesis - chondroitin sulfate / dermatan sulfate	LINC00426	0.161294	0.0314864	postive
Vitamin B6 metabolism	LINC00920	-0.161319	0.0314594	negative
Taurine and hypotaurine metabolism	LHFPL3-AS2	0.161328	0.0314501	postive
Vitamin B6 metabolism	C10orf25	0.161329	0.0314489	postive
Caffeine metabolism	AC009403.2	-0.161332	0.0314457	negative
Pentose and glucuronate interconversions	LINC01215	-0.161337	0.0314403	negative
alpha-Linolenic acid metabolism	LRRC75A-AS1	-0.161338	0.0314393	negative
Terpenoid backbone biosynthesis	SNHG21	-0.161344	0.0314333	negative
Nicotinate and nicotinamide metabolism	GAS6-AS1	-0.16135	0.0314264	negative
Histidine metabolism	LINC01133	0.161354	0.0314221	postive
Nitrogen metabolism	AC234582.1	0.161371	0.0314042	postive
Fatty acid elongation	SNHG7	-0.161372	0.0314027	negative
Vitamin B6 metabolism	TOB1-AS1	0.161373	0.0314021	postive
Tryptophan metabolism	AL136985.1	-0.161381	0.031394	negative
Phenylalanine metabolism	LINC01184	0.161387	0.0313873	postive
Porphyrin and chlorophyll metabolism	LINC00482	0.161389	0.0313848	postive
Other glycan degradation	TOLLIP-AS1	0.1614	0.031373	postive
Glyoxylate and dicarboxylate metabolism	PCED1B-AS1	-0.161406	0.0313666	negative
Glycerophospholipid metabolism	SNHG15	-0.161413	0.0313593	negative
Valine, leucine and isoleucine biosynthesis	MIR22HG	-0.161418	0.0313547	negative
Drug metabolism - cytochrome P450	PCAT6	-0.161422	0.03135	negative
Biosynthesis of unsaturated fatty acids	TOLLIP-AS1	-0.161422	0.0313499	negative
Tryptophan metabolism	AP001107.1	-0.161425	0.0313467	negative
TCA cycle	AL136985.1	-0.161433	0.031338	negative
Tryptophan metabolism	AC019117.1	-0.161435	0.0313356	negative
Valine, leucine and isoleucine biosynthesis	A1BG-AS1	-0.161449	0.0313214	negative
Histidine metabolism	HLA-F-AS1	-0.161453	0.0313168	negative
Steroid biosynthesis	MIAT	-0.161462	0.031307	negative
Folate biosynthesis	PCED1B-AS1	-0.161469	0.0313002	negative
Steroid biosynthesis	ZNF529-AS1	-0.16147	0.0312984	negative
Nicotinate and nicotinamide metabolism	ADIRF-AS1	-0.161473	0.0312957	negative
Phosphonate and phosphinate metabolism	NR2F1-AS1	-0.161475	0.031294	negative
Cysteine and methionine metabolism	AL513327.1	-0.161487	0.0312812	negative
Biotin metabolism	FAM201A	0.161489	0.031279	postive
Arginine and proline metabolism	AC116614.1	-0.161492	0.0312752	negative
Glycosylphosphatidylinositol (GPI)-anchor biosynthesis	LINC01278	0.1615	0.0312675	postive
Thiamine metabolism	LINC00857	0.161507	0.0312602	postive
Selenocompound metabolism	A1BG-AS1	-0.161516	0.0312497	negative
Butanoate metabolism	NEBL-AS1	0.161534	0.0312308	postive
Glycerolipid metabolism	MALAT1	-0.161564	0.0311996	negative
Lipoic acid metabolism	LINC01522	0.161569	0.0311938	postive
Glyoxylate and dicarboxylate metabolism	MIR210HG	-0.161578	0.0311848	negative
Ether lipid metabolism	LINC01094	0.161585	0.0311775	postive
Nitrogen metabolism	LINC01389	0.161592	0.0311701	postive
Oxidative phosphorylation	LINC01089	0.161609	0.031152	postive
Galactose metabolism	LINC00960	0.16161	0.0311509	postive
Pantothenate and CoA biosynthesis	SCAMP1-AS1	-0.161611	0.0311499	negative
Other types of O-glycan biosynthesis	LINC01370	-0.161614	0.0311466	negative
Arginine and proline metabolism	SNHG15	-0.161625	0.031135	negative
Glycerophospholipid metabolism	ADIRF-AS1	-0.161652	0.0311064	negative
Pentose phosphate pathway	TRAM2-AS1	-0.161654	0.0311046	negative
Other glycan degradation	PRKAG2-AS1	0.161654	0.0311044	postive
Glycosaminoglycan biosynthesis - chondroitin sulfate / dermatan sulfate	ST7-AS1	-0.16167	0.0310872	negative
TCA cycle	LINC00543	0.161677	0.0310799	postive
Taurine and hypotaurine metabolism	LINC01215	-0.161686	0.0310707	negative
Pentose phosphate pathway	SNHG19	-0.161694	0.0310619	negative
Riboflavin metabolism	AL136985.1	-0.161711	0.0310443	negative
Linoleic acid metabolism	LINC01547	-0.161715	0.0310403	negative
Glyoxylate and dicarboxylate metabolism	LINC01215	-0.161716	0.0310383	negative
Biotin metabolism	ASMTL-AS1	-0.161723	0.0310312	negative
Fatty acid biosynthesis	ANKRD10-IT1	-0.161727	0.0310267	negative
Glycolysis	POLR2J4	-0.16173	0.0310244	negative
Cholesterol Biosynthesis	PTOV1-AS2	-0.161731	0.0310229	negative
Arginine biosynthesis	FAM201A	0.161751	0.0310022	postive
Pentose phosphate pathway	LINC01291	0.16178	0.0309718	postive
Glycosaminoglycan degradation	ZNF582-AS1	-0.1618	0.0309503	negative
Arginine biosynthesis	RAD51-AS1	-0.161802	0.0309481	negative
Biotin metabolism	FGD5-AS1	0.161826	0.0309233	postive
Histidine metabolism	DGUOK-AS1	0.161832	0.0309169	postive
Porphyrin and chlorophyll metabolism	AC007383.3	-0.161871	0.0308755	negative
beta-Alanine metabolism	LINC00294	-0.161872	0.0308743	negative
Fatty acid biosynthesis	HCG27	-0.161873	0.030874	negative
Butanoate metabolism	LOH12CR2	0.16188	0.0308658	postive
Phenylalanine, tyrosine and tryptophan biosynthesis	ST20-AS1	0.161881	0.030865	postive
Vitamin B6 metabolism	ST20-AS1	0.161886	0.0308604	postive
Pentose and glucuronate interconversions	LINC00926	-0.161902	0.030843	negative
Tyrosine metabolism	AP001189.4	0.161925	0.0308193	postive
Tyrosine metabolism	SAPCD1-AS1	-0.161925	0.0308187	negative
Ether lipid metabolism	LINC01006	-0.161931	0.0308126	negative
Glycosphingolipid biosynthesis - ganglio series	C8orf31	-0.161959	0.0307831	negative
Synthesis and degradation of ketone bodies	SSTR5-AS1	0.161991	0.0307496	postive
Phosphonate and phosphinate metabolism	TMEM51-AS1	0.162	0.0307406	postive
Taurine and hypotaurine metabolism	LINC00992	0.162022	0.0307174	postive
Glycolysis	MID1IP1-AS1	0.162023	0.0307171	postive
Drug metabolism - cytochrome P450	AC009120.3	0.162027	0.0307126	postive
Purine metabolism	LINC01235	0.162032	0.0307072	postive
Riboflavin metabolism	LOH12CR2	-0.162045	0.0306937	negative
Phenylalanine, tyrosine and tryptophan biosynthesis	LINC01269	-0.162046	0.0306926	negative
Arginine biosynthesis	SLCO4A1-AS1	0.162054	0.0306845	postive
Primary bile acid biosynthesis	LINC01504	0.162054	0.0306843	postive
Linoleic acid metabolism	FENDRR	0.162058	0.0306796	postive
Inositol phosphate metabolism	MIR22HG	0.162063	0.0306753	postive
Arginine biosynthesis	PCAT7	0.162071	0.0306667	postive
Glycerophospholipid metabolism	CLDN10-AS1	0.162088	0.0306484	postive
Fatty acid biosynthesis	LOXL1-AS1	-0.16212	0.030615	negative
Purine metabolism	LINC00987	0.162123	0.0306124	postive
Glycosylphosphatidylinositol (GPI)-anchor biosynthesis	LINC00342	-0.162123	0.030612	negative
Sphingolipid metabolism	AC024361.1	-0.162136	0.0305992	negative
Glycosphingolipid biosynthesis - ganglio series	ZNF790-AS1	0.162156	0.0305783	postive
Lipoic acid metabolism	PAXBP1-AS1	0.162162	0.030572	postive
Starch and sucrose metabolism	AC006369.2	-0.162164	0.0305697	negative
alpha-Linolenic acid metabolism	ZNF436-AS1	-0.162164	0.0305696	negative
Drug metabolism - cytochrome P450	FGD5-AS1	0.162186	0.0305469	postive
Tryptophan metabolism	WAC-AS1	0.162195	0.0305374	postive
Steroid biosynthesis	LINC01232	0.162222	0.0305094	postive
TCA cycle	LINC00671	0.162243	0.0304876	postive
Glycosaminoglycan degradation	SDCBP2-AS1	-0.162251	0.0304794	negative
Cysteine and methionine metabolism	LINC00963	-0.162274	0.0304549	negative
Phenylalanine, tyrosine and tryptophan biosynthesis	WDR86-AS1	-0.162276	0.0304532	negative
Tyrosine metabolism	MIR205HG	-0.162281	0.0304483	negative
Sulfur metabolism	SH3PXD2A-AS1	0.162283	0.0304464	postive
Drug metabolism - cytochrome P450	AC145343.1	-0.162296	0.0304324	negative
Taurine and hypotaurine metabolism	MCF2L-AS1	0.162296	0.0304324	postive
Alanine, aspartate and glutamate metabolism	GS1-124K5.4	0.162306	0.0304222	postive
Fatty acid elongation	UNC5B-AS1	-0.162312	0.0304162	negative
Primary bile acid biosynthesis	PARD3-AS1	-0.162314	0.0304135	negative
Other types of O-glycan biosynthesis	AP000936.1	-0.162364	0.0303627	negative
Glyoxylate and dicarboxylate metabolism	LINC00893	-0.162367	0.0303595	negative
Phosphonate and phosphinate metabolism	LINC00671	0.162376	0.03035	postive
Other glycan degradation	AL031587.1	-0.162376	0.0303495	negative
beta-Alanine metabolism	HOXB-AS4	-0.162377	0.0303486	negative
Lysine degradation	WAC-AS1	-0.16239	0.0303357	negative
Fatty acid biosynthesis	CASC9	-0.162426	0.030298	negative
Sulfur metabolism	DLGAP1-AS2	0.16243	0.030294	postive
Steroid hormone biosynthesis	LINC01269	0.162441	0.0302825	postive
Tryptophan metabolism	AC019129.2	-0.162442	0.030282	negative
TCA cycle	LINC00853	-0.162452	0.0302713	negative
Valine, leucine and isoleucine biosynthesis	SNHG5	0.162512	0.0302092	postive
Tryptophan metabolism	MIR205HG	-0.162534	0.0301868	negative
Linoleic acid metabolism	AC007383.3	-0.162544	0.0301764	negative
Purine metabolism	LINC00526	-0.162549	0.0301716	negative
Drug metabolism - other enzymes	RNASEH1-AS1	-0.162559	0.0301612	negative
Vitamin B6 metabolism	TRIM31-AS1	-0.162564	0.0301554	negative
Thiamine metabolism	TMEM44-AS1	-0.162571	0.0301482	negative
Phosphonate and phosphinate metabolism	HNF1A-AS1	-0.162594	0.030125	negative
Metabolism of xenobiotics by cytochrome P450	LINC01116	-0.162606	0.0301126	negative
Alanine, aspartate and glutamate metabolism	WNT5A-AS1	-0.162617	0.0301016	negative
Fatty acid degradation	PCAT19	0.162631	0.0300875	postive
Valine, leucine and isoleucine degradation	TRAM2-AS1	0.162634	0.030084	postive
Mucin type O-glycan biosynthesis	LINC01215	-0.162635	0.0300832	negative
Riboflavin metabolism	HHIP-AS1	0.162638	0.0300796	postive
Porphyrin and chlorophyll metabolism	PCAT19	-0.16264	0.0300775	negative
Starch and sucrose metabolism	AC079907.1	-0.162643	0.030075	negative
Fatty acid elongation	USP30-AS1	-0.162655	0.0300627	negative
Phenylalanine metabolism	JPX	-0.162657	0.0300599	negative
Porphyrin and chlorophyll metabolism	USP30-AS1	0.162659	0.0300579	postive
Pentose and glucuronate interconversions	LINC01561	-0.16266	0.0300573	negative
Phenylalanine, tyrosine and tryptophan biosynthesis	LINC00526	0.162667	0.0300502	postive
Purine metabolism	MAGI2-AS3	0.162681	0.0300353	postive
Other types of O-glycan biosynthesis	ELFN1-AS1	-0.162687	0.0300294	negative
Mannose type O-glycan biosynthesis	RTCA-AS1	0.162689	0.0300277	postive
Riboflavin metabolism	NR2F1-AS1	-0.162691	0.0300252	negative
Tryptophan metabolism	LRRC75A-AS1	-0.162691	0.030025	negative
Arginine biosynthesis	LINC01184	0.162706	0.0300103	postive
Folate biosynthesis	RASA3-IT1	-0.162708	0.0300081	negative
Biosynthesis of unsaturated fatty acids	PRKCQ-AS1	-0.162718	0.0299975	negative
Pentose and glucuronate interconversions	RBPMS-AS1	0.162727	0.0299886	postive
Terpenoid backbone biosynthesis	C6orf99	0.162737	0.0299789	postive
D-Glutamine and D-glutamate metabolism	DICER1-AS1	0.16274	0.0299754	postive
Pentose and glucuronate interconversions	PSORS1C3	0.162765	0.0299499	postive
Tyrosine metabolism	URB1-AS1	-0.16277	0.0299448	negative
Glycosphingolipid biosynthesis - ganglio series	AC019129.2	-0.162779	0.0299355	negative
Lysine degradation	LINC01235	0.162811	0.0299025	postive
Valine, leucine and isoleucine degradation	PAX8-AS1	-0.162819	0.0298943	negative
Alanine, aspartate and glutamate metabolism	XIST	-0.162824	0.0298895	negative
Gluconeogenesis	AC108463.2	-0.162841	0.0298727	negative
Tryptophan metabolism	DIO3OS	-0.162859	0.0298535	negative
Folate biosynthesis	LHX5-AS1	-0.162869	0.0298433	negative
Phenylalanine, tyrosine and tryptophan biosynthesis	TRAM2-AS1	0.162872	0.0298402	postive
Amino sugar and nucleotide sugar metabolism	SNHG15	-0.162877	0.0298357	negative
Glycolysis	AC069213.1	0.162911	0.0298008	postive
Butanoate metabolism	CIRBP-AS1	-0.162934	0.0297774	negative
Vitamin B6 metabolism	LINC01124	0.162941	0.0297704	postive
Steroid hormone biosynthesis	LINC01232	0.162941	0.02977	postive
Starch and sucrose metabolism	STX17-AS1	-0.162956	0.0297551	negative
Starch and sucrose metabolism	HOXB-AS4	-0.162957	0.0297544	negative
Riboflavin metabolism	MIAT	-0.162959	0.0297516	negative
Biosynthesis of unsaturated fatty acids	VIM-AS1	-0.162984	0.0297266	negative
Primary bile acid biosynthesis	RBPMS-AS1	-0.16299	0.0297208	negative
Arachidonic acid metabolism	GLIS2-AS1	-0.162991	0.0297192	negative
alpha-Linolenic acid metabolism	TMEM9B-AS1	-0.162998	0.0297124	negative
Alanine, aspartate and glutamate metabolism	AC144831.1	-0.163003	0.0297072	negative
TCA cycle	JPX	-0.163037	0.0296732	negative
Caffeine metabolism	TMEM147-AS1	-0.163059	0.0296503	negative
Pentose phosphate pathway	CCND2-AS1	-0.163069	0.0296401	negative
Phenylalanine, tyrosine and tryptophan biosynthesis	AP000439.3	-0.163075	0.0296341	negative
Arginine biosynthesis	AF131215.2	0.163121	0.0295875	postive
Glycosylphosphatidylinositol (GPI)-anchor biosynthesis	HCP5	-0.163128	0.0295807	negative
Biotin metabolism	AC118344.1	-0.163144	0.0295643	negative
Alanine, aspartate and glutamate metabolism	PARD3-AS1	-0.163145	0.0295631	negative
Fructose and mannose metabolism	DNM3OS	-0.163162	0.0295467	negative
Galactose metabolism	LINC00926	-0.163167	0.0295416	negative
Fatty acid degradation	OIP5-AS1	0.163167	0.0295413	postive
alpha-Linolenic acid metabolism	MIR181A2HG	0.163171	0.0295376	postive
Ubiquinone and other terpenoid-quinone biosynthesis	RTCA-AS1	0.163175	0.0295331	postive
Fatty acid biosynthesis	PAXIP1-AS2	0.163178	0.0295304	postive
beta-Alanine metabolism	AC079907.1	-0.16318	0.0295279	negative
Selenocompound metabolism	LINC00294	-0.163195	0.029513	negative
Galactose metabolism	MALAT1	-0.163196	0.029512	negative
Other types of O-glycan biosynthesis	KMT2E-AS1	-0.163217	0.0294905	negative
Sulfur metabolism	ZNF528-AS1	-0.163219	0.0294883	negative
Arginine and proline metabolism	SEMA3B-AS1	0.163224	0.0294841	postive
Phenylalanine metabolism	URB1-AS1	-0.16325	0.0294571	negative
Butanoate metabolism	EXOC3-AS1	0.163285	0.0294223	postive
Glycerophospholipid metabolism	C8orf31	0.163288	0.0294195	postive
Lysine degradation	LINC00106	-0.163299	0.0294081	negative
Primary bile acid biosynthesis	HNF1A-AS1	0.163302	0.0294051	postive
Lipoic acid metabolism	AP001205.1	-0.163306	0.0294008	negative
Pyruvate metabolism	JPX	-0.163323	0.0293844	negative
Tryptophan metabolism	C1RL-AS1	-0.163349	0.029358	negative
Glycerophospholipid metabolism	ATP2A1-AS1	-0.163349	0.0293573	negative
Lysine degradation	AC005256.1	-0.163381	0.0293257	negative
Cysteine and methionine metabolism	LINC01128	-0.163387	0.0293193	negative
Pyrimidine metabolism	NBR2	-0.163414	0.0292928	negative
Phenylalanine, tyrosine and tryptophan biosynthesis	DANCR	0.163414	0.0292922	postive
Other types of O-glycan biosynthesis	ZSCAN16-AS1	-0.163419	0.0292876	negative
Glutathione metabolism	DBH-AS1	-0.16344	0.0292666	negative
Thiamine metabolism	HMGA1P4	-0.16348	0.0292268	negative
Retinol metabolism	LINC01291	0.163498	0.0292086	postive
Nicotinate and nicotinamide metabolism	PCED1B-AS1	0.163501	0.0292054	postive
Synthesis and degradation of ketone bodies	AP000439.3	0.163501	0.029205	postive
Porphyrin and chlorophyll metabolism	NEAT1	0.163502	0.0292046	postive
Tryptophan metabolism	ZNF529-AS1	-0.163517	0.0291892	negative
Pantothenate and CoA biosynthesis	MIR181A2HG	-0.163518	0.0291886	negative
Phenylalanine metabolism	LINC00543	0.163525	0.0291811	postive
Drug metabolism - cytochrome P450	HCP5	0.163568	0.0291388	postive
Other glycan degradation	AC103563.2	-0.163582	0.0291247	negative
Selenocompound metabolism	SNHG4	-0.163596	0.0291103	negative
Lipoic acid metabolism	ASB16-AS1	0.163604	0.0291023	postive
Lipoic acid metabolism	ST20-AS1	0.163607	0.0290994	postive
Biotin metabolism	PAXIP1-AS1	0.16362	0.0290866	postive
Caffeine metabolism	LINC01124	0.163624	0.0290826	postive
Pantothenate and CoA biosynthesis	PLBD1-AS1	0.163625	0.0290817	postive
Linoleic acid metabolism	LHFPL3-AS2	0.163626	0.0290802	postive
Arginine and proline metabolism	AP001189.4	-0.163627	0.0290795	negative
Arginine biosynthesis	THUMPD3-AS1	-0.163634	0.0290723	negative
TCA cycle	PTOV1-AS1	-0.163641	0.0290655	negative
Sphingolipid metabolism	SLC25A21-AS1	-0.163656	0.0290501	negative
Purine metabolism	LINC00205	-0.163668	0.029039	negative
Tyrosine metabolism	CASC19	-0.163678	0.0290289	negative
One carbon pool by folate	SAPCD1-AS1	-0.163684	0.029023	negative
Valine, leucine and isoleucine biosynthesis	AC073130.2	-0.16369	0.0290163	negative
Glycerophospholipid metabolism	SERTAD4-AS1	0.163691	0.0290155	postive
Gluconeogenesis	FENDRR	0.163697	0.0290095	postive
Retinol metabolism	AC025171.1	-0.163705	0.0290018	negative
Caffeine metabolism	PSMA3-AS1	-0.163705	0.0290017	negative
TCA cycle	TUG1	-0.163707	0.0290001	negative
Selenocompound metabolism	RASSF8-AS1	-0.16371	0.0289966	negative
Pentose phosphate pathway	AC009403.2	-0.163716	0.0289907	negative
Nitrogen metabolism	LINC00987	0.163723	0.0289839	postive
Valine, leucine and isoleucine biosynthesis	LINC01133	-0.163737	0.0289699	negative
Biotin metabolism	THAP9-AS1	-0.163762	0.0289454	negative
Gluconeogenesis	AC069213.1	0.163765	0.0289424	postive
Thiamine metabolism	PWAR6	-0.163766	0.0289414	negative
Starch and sucrose metabolism	SSTR5-AS1	-0.163783	0.0289243	negative
N-Glycan biosynthesis	MIR217HG	0.163799	0.0289083	postive
D-Glutamine and D-glutamate metabolism	MIAT	0.163811	0.0288963	postive
Fatty acid degradation	RASSF8-AS1	0.163837	0.0288706	postive
Caffeine metabolism	ZBED5-AS1	-0.163853	0.0288545	negative
Glutathione metabolism	LINC01176	-0.163912	0.0287968	negative
Mucin type O-glycan biosynthesis	PCED1B-AS1	-0.163922	0.0287866	negative
Other types of O-glycan biosynthesis	A1BG-AS1	0.163931	0.0287777	postive
Gluconeogenesis	AC131097.4	0.163968	0.0287415	postive
Biotin metabolism	PXN-AS1	0.16399	0.02872	postive
D-Glutamine and D-glutamate metabolism	EXOC3-AS1	0.163995	0.0287143	postive
Arachidonic acid metabolism	AC145343.1	-0.164011	0.0286984	negative
Ubiquinone and other terpenoid-quinone biosynthesis	MIR22HG	-0.164017	0.0286929	negative
Drug metabolism - other enzymes	LINC00926	-0.164033	0.0286769	negative
Inositol phosphate metabolism	LINC00622	-0.164035	0.0286752	negative
Mucin type O-glycan biosynthesis	ZFAS1	-0.164036	0.0286745	negative
Tryptophan metabolism	TP53TG1	-0.164094	0.0286169	negative
Metabolism of xenobiotics by cytochrome P450	USP30-AS1	0.164105	0.028606	postive
Ubiquinone and other terpenoid-quinone biosynthesis	PSORS1C3	-0.164106	0.0286054	negative
Galactose metabolism	AC145343.1	-0.164116	0.0285959	negative
Porphyrin and chlorophyll metabolism	ADNP-AS1	-0.164121	0.0285903	negative
Phosphonate and phosphinate metabolism	HLA-F-AS1	-0.16413	0.0285816	negative
D-Glutamine and D-glutamate metabolism	GS1-124K5.4	0.164162	0.0285504	postive
Glycine, serine and threonine metabolism	AC234582.1	-0.164173	0.0285392	negative
Porphyrin and chlorophyll metabolism	SEMA3B-AS1	0.164195	0.0285183	postive
Valine, leucine and isoleucine degradation	AC092171.4	-0.164196	0.0285171	negative
Cholesterol Biosynthesis	AC009299.3	-0.164197	0.0285164	negative
Glycosaminoglycan biosynthesis - chondroitin sulfate / dermatan sulfate	H19	0.164203	0.0285097	postive
Porphyrin and chlorophyll metabolism	PRKCQ-AS1	-0.164211	0.0285021	negative
Glyoxylate and dicarboxylate metabolism	TRBV11-2	-0.164213	0.0285004	negative
Valine, leucine and isoleucine biosynthesis	AFAP1-AS1	-0.164218	0.0284953	negative
Taurine and hypotaurine metabolism	AC144652.1	-0.164226	0.0284875	negative
Selenocompound metabolism	MID1IP1-AS1	0.16425	0.0284643	postive
Glycosphingolipid biosynthesis - ganglio series	ST20-AS1	0.16426	0.0284545	postive
Folate biosynthesis	ALG13-AS1	-0.164274	0.0284407	negative
TCA cycle	BACE1-AS	-0.164281	0.0284341	negative
Sulfur metabolism	DPP10-AS1	0.164291	0.0284239	postive
Valine, leucine and isoleucine degradation	RAD51-AS1	-0.164306	0.0284097	negative
D-Glutamine and D-glutamate metabolism	LINC01569	-0.164307	0.0284086	negative
Ubiquinone and other terpenoid-quinone biosynthesis	LINC00659	0.164314	0.0284017	postive
Taurine and hypotaurine metabolism	ZNF793-AS1	-0.164314	0.0284014	negative
Steroid hormone biosynthesis	AC083843.1	0.164318	0.0283973	postive
Histidine metabolism	RAB11B-AS1	-0.164334	0.0283822	negative
Mannose type O-glycan biosynthesis	MIR205HG	-0.164338	0.0283779	negative
Phenylalanine, tyrosine and tryptophan biosynthesis	B4GALT1-AS1	-0.164345	0.0283708	negative
Primary bile acid biosynthesis	RALY-AS1	-0.164346	0.0283703	negative
Lipoic acid metabolism	MYLK-AS1	0.16435	0.0283663	postive
Sulfur metabolism	SH3BP5-AS1	-0.164362	0.0283543	negative
Glycosphingolipid biosynthesis - ganglio series	LINC00667	0.164375	0.0283416	postive
Ether lipid metabolism	LINC01232	0.164381	0.028336	postive
Cysteine and methionine metabolism	ZNF667-AS1	-0.164382	0.0283353	negative
Synthesis and degradation of ketone bodies	SYNPR-AS1	0.164389	0.0283283	postive
Fatty acid biosynthesis	LINC01278	0.164396	0.0283212	postive
Butanoate metabolism	SERPINB9P1	-0.164397	0.0283201	negative
One carbon pool by folate	AC009506.1	-0.164403	0.0283145	negative
Butanoate metabolism	SLC25A21-AS1	0.164416	0.0283017	postive
Metabolism of xenobiotics by cytochrome P450	DANCR	-0.164418	0.0282999	negative
Pentose and glucuronate interconversions	NNT-AS1	-0.164419	0.0282986	negative
Selenocompound metabolism	GATA6-AS1	-0.164439	0.0282794	negative
Glycosaminoglycan biosynthesis - chondroitin sulfate / dermatan sulfate	HOXB-AS3	-0.164444	0.0282745	negative
Gluconeogenesis	LINC00960	0.16445	0.0282686	postive
Glycosaminoglycan biosynthesis - heparan sulfate / heparin	LINC01370	0.164457	0.0282619	postive
Phenylalanine, tyrosine and tryptophan biosynthesis	FOXP4-AS1	0.164459	0.0282599	postive
Biotin metabolism	LOH12CR2	0.164469	0.02825	postive
Amino sugar and nucleotide sugar metabolism	LOXL1-AS1	-0.164486	0.0282334	negative
Alanine, aspartate and glutamate metabolism	AL031587.1	-0.16449	0.0282299	negative
Glycine, serine and threonine metabolism	LINC00205	-0.164491	0.0282289	negative
Sphingolipid metabolism	AC006369.2	-0.164532	0.0281896	negative
Glycerolipid metabolism	AC009403.2	-0.164548	0.0281736	negative
Valine, leucine and isoleucine biosynthesis	ADIRF-AS1	-0.164549	0.0281725	negative
Ether lipid metabolism	AC069213.1	0.164556	0.028166	postive
Ether lipid metabolism	SLC25A25-AS1	-0.164557	0.0281647	negative
Biotin metabolism	PCAT7	0.16457	0.0281519	postive
Nicotinate and nicotinamide metabolism	AC005083.1	-0.164574	0.0281482	negative
Linoleic acid metabolism	MIAT	-0.164591	0.0281319	negative
Phosphonate and phosphinate metabolism	TRAM2-AS1	-0.164608	0.0281152	negative
Glycerolipid metabolism	SNHG16	-0.164624	0.0280996	negative
Glycosphingolipid biosynthesis - globo and isoglobo series	MIR222HG	0.164647	0.0280773	postive
Glycosphingolipid biosynthesis - ganglio series	PAX8-AS1	-0.164647	0.0280773	negative
Glycosphingolipid biosynthesis - ganglio series	MIR22HG	0.164653	0.0280723	postive
Propanoate metabolism	SLC25A25-AS1	-0.164686	0.0280401	negative
Taurine and hypotaurine metabolism	TYMSOS	-0.16469	0.0280357	negative
Selenocompound metabolism	AC009120.3	-0.164702	0.0280246	negative
Ubiquinone and other terpenoid-quinone biosynthesis	EPB41L4A-AS1	0.164715	0.0280123	postive
Arginine and proline metabolism	MCF2L-AS1	0.164718	0.0280089	postive
Vitamin B6 metabolism	SRP14-AS1	0.164726	0.0280016	postive
Glutathione metabolism	FLJ20021	-0.164726	0.0280011	negative
Phenylalanine, tyrosine and tryptophan biosynthesis	PSMG3-AS1	0.164759	0.0279693	postive
Drug metabolism - cytochrome P450	LINC01050	-0.164779	0.0279503	negative
Vitamin B6 metabolism	AC019117.1	-0.16478	0.0279493	negative
Gluconeogenesis	LINC01561	-0.164784	0.0279454	negative
Thiamine metabolism	UCA1	0.164816	0.0279145	postive
Glycosphingolipid biosynthesis - ganglio series	LINC00926	0.164826	0.0279045	postive
Glyoxylate and dicarboxylate metabolism	LINC01559	-0.164841	0.0278909	negative
Sulfur metabolism	LINC01116	-0.164847	0.0278844	negative
Glycine, serine and threonine metabolism	MIR205HG	-0.164849	0.0278831	negative
Vitamin B6 metabolism	AC009299.3	0.164851	0.0278811	postive
D-Glutamine and D-glutamate metabolism	SNHG8	0.164877	0.0278563	postive
Oxidative phosphorylation	TMEM51-AS1	-0.164878	0.0278549	negative
Pyruvate metabolism	PSMB8-AS1	-0.164886	0.0278469	negative
One carbon pool by folate	AFAP1-AS1	0.164889	0.0278448	postive
Metabolism of xenobiotics by cytochrome P450	RNASEH1-AS1	-0.164901	0.0278325	negative
Glutathione metabolism	SEMA3B-AS1	0.164904	0.0278295	postive
Folate biosynthesis	LINC00992	0.164905	0.0278291	postive
Vitamin B6 metabolism	MAPKAPK5-AS1	-0.164906	0.0278278	negative
Pyruvate metabolism	NBR2	-0.164909	0.0278249	negative
N-Glycan biosynthesis	MIR205HG	-0.164914	0.0278204	negative
One carbon pool by folate	AC079907.1	-0.164919	0.0278158	negative
Valine, leucine and isoleucine degradation	TRBV11-2	-0.164931	0.027804	negative
Primary bile acid biosynthesis	LINC01116	-0.16494	0.0277952	negative
Fatty acid degradation	ENTPD3-AS1	0.164951	0.0277851	postive
alpha-Linolenic acid metabolism	LINC01315	-0.164953	0.0277826	negative
Folate biosynthesis	AC019117.1	-0.164967	0.0277693	negative
Folate biosynthesis	MIR503HG	-0.164978	0.0277588	negative
Tyrosine metabolism	USP27X-AS1	-0.164998	0.02774	negative
One carbon pool by folate	AC009403.2	-0.165003	0.0277353	negative
Histidine metabolism	ZNF436-AS1	-0.165003	0.0277347	negative
Cholesterol Biosynthesis	PAXIP1-AS2	-0.165008	0.0277299	negative
Metabolism of xenobiotics by cytochrome P450	ZNF529-AS1	-0.165019	0.0277193	negative
Ether lipid metabolism	INE1	-0.165024	0.027715	negative
Ubiquinone and other terpenoid-quinone biosynthesis	TOLLIP-AS1	0.165031	0.0277084	postive
Arachidonic acid metabolism	MIR181A2HG	0.165051	0.0276892	postive
Taurine and hypotaurine metabolism	VPS9D1-AS1	-0.16506	0.0276804	negative
Fatty acid biosynthesis	AC116614.1	0.165064	0.0276768	postive
Oxidative phosphorylation	LINC01006	0.165076	0.0276649	postive
Inositol phosphate metabolism	GAS5	-0.165094	0.027648	negative
Other glycan degradation	CD27-AS1	0.165107	0.0276358	postive
Pyruvate metabolism	LINC00106	-0.165117	0.0276264	negative
Propanoate metabolism	AC024060.1	-0.165131	0.0276123	negative
Phenylalanine metabolism	AC024361.1	-0.165132	0.0276114	negative
Glycerolipid metabolism	PSMA3-AS1	-0.165138	0.0276064	negative
Mannose type O-glycan biosynthesis	PVT1	-0.165144	0.0276007	negative
Inositol phosphate metabolism	FAM27C	-0.165168	0.0275775	negative
Inositol phosphate metabolism	MIAT	-0.16517	0.0275757	negative
Metabolism of xenobiotics by cytochrome P450	C6orf99	-0.165183	0.0275635	negative
Lipoic acid metabolism	PTOV1-AS1	0.165192	0.0275543	postive
Inositol phosphate metabolism	HM13-IT1	0.165202	0.027545	postive
Glycosaminoglycan biosynthesis - heparan sulfate / heparin	DLG5-AS1	-0.165207	0.0275404	negative
Fatty acid degradation	ASH1L-AS1	-0.165208	0.0275395	negative
Sulfur metabolism	GLIS2-AS1	-0.16521	0.0275372	negative
Glycine, serine and threonine metabolism	LINC00443	-0.165216	0.0275318	negative
Biotin metabolism	PSMG3-AS1	0.165225	0.0275234	postive
Gluconeogenesis	AC024361.1	-0.165244	0.0275054	negative
Ether lipid metabolism	TRIM31-AS1	0.165279	0.0274723	postive
Retinol metabolism	AC002511.2	-0.165303	0.0274494	negative
Drug metabolism - other enzymes	LINC01232	0.165314	0.0274384	postive
Cholesterol Biosynthesis	WNT5A-AS1	-0.165352	0.0274026	negative
TCA cycle	AC112721.2	-0.165356	0.0273992	negative
Pyruvate metabolism	KMT2E-AS1	-0.165361	0.0273941	negative
Glyoxylate and dicarboxylate metabolism	HOXB-AS2	-0.165364	0.0273912	negative
Biotin metabolism	AL031587.1	-0.165367	0.0273882	negative
Glycosphingolipid biosynthesis - ganglio series	ZFAS1	-0.16537	0.0273856	negative
alpha-Linolenic acid metabolism	ZEB1-AS1	-0.165373	0.027383	negative
Selenocompound metabolism	VPS9D1-AS1	-0.165403	0.0273544	negative
Biosynthesis of unsaturated fatty acids	AC019129.2	-0.165407	0.0273501	negative
Fatty acid biosynthesis	RHPN1-AS1	-0.165436	0.0273228	negative
Steroid hormone biosynthesis	LINC01560	-0.165441	0.0273185	negative
Glycine, serine and threonine metabolism	PARD3-AS1	-0.165451	0.0273092	negative
Steroid hormone biosynthesis	ADIRF-AS1	-0.165459	0.027301	negative
Biotin metabolism	LINC00339	0.165494	0.0272681	postive
Tryptophan metabolism	HLA-DQB1-AS1	0.165495	0.0272672	postive
Sulfur metabolism	DANCR	-0.165505	0.0272579	negative
Glyoxylate and dicarboxylate metabolism	SNHG1	-0.165509	0.0272543	negative
Fatty acid biosynthesis	VPS9D1-AS1	-0.165512	0.0272516	negative
Lipoic acid metabolism	SAPCD1-AS1	0.165552	0.0272138	postive
Phenylalanine, tyrosine and tryptophan biosynthesis	AL513327.1	-0.165562	0.0272044	negative
Fatty acid degradation	SNHG4	-0.165573	0.0271934	negative
Ubiquinone and other terpenoid-quinone biosynthesis	LINC00526	0.165574	0.0271932	postive
Tyrosine metabolism	TMEM147-AS1	-0.165576	0.0271907	negative
Glyoxylate and dicarboxylate metabolism	LINC00426	-0.165579	0.0271882	negative
D-Glutamine and D-glutamate metabolism	SNHG9	-0.165583	0.0271849	negative
Phosphonate and phosphinate metabolism	LRRC75A-AS1	-0.165586	0.0271815	negative
Biosynthesis of unsaturated fatty acids	LINC00641	-0.165614	0.0271552	negative
Nitrogen metabolism	MIR205HG	-0.165624	0.0271455	negative
One carbon pool by folate	LINC00426	-0.165645	0.0271257	negative
Cholesterol Biosynthesis	PTOV1-AS1	-0.16565	0.0271216	negative
Ubiquinone and other terpenoid-quinone biosynthesis	AC069213.1	-0.165652	0.02712	negative
N-Glycan biosynthesis	MIR31HG	-0.165661	0.0271115	negative
Sulfur metabolism	AL031587.1	-0.165696	0.0270784	negative
Caffeine metabolism	HOXC-AS1	0.165705	0.02707	postive
Valine, leucine and isoleucine degradation	AL031587.1	-0.165708	0.0270673	negative
Arginine biosynthesis	HOXA-AS2	-0.165715	0.0270601	negative
Mannose type O-glycan biosynthesis	LINC00261	0.165748	0.0270295	postive
Arginine biosynthesis	DHRS4-AS1	0.165752	0.0270258	postive
Ubiquinone and other terpenoid-quinone biosynthesis	PAX8-AS1	-0.165753	0.0270245	negative
Valine, leucine and isoleucine biosynthesis	LINC01018	-0.165759	0.0270194	negative
Caffeine metabolism	PRR34-AS1	-0.165765	0.0270134	negative
Tyrosine metabolism	SNHG3	-0.165798	0.0269829	negative
N-Glycan biosynthesis	SOX21-AS1	-0.165804	0.0269769	negative
Oxidative phosphorylation	UBA6-AS1	0.165814	0.0269678	postive
Tryptophan metabolism	RASA3-IT1	-0.165816	0.0269659	negative
Fatty acid biosynthesis	RTCA-AS1	0.165818	0.0269642	postive
Phosphonate and phosphinate metabolism	LINC01559	0.165821	0.026961	postive
Histidine metabolism	LINC00920	0.165823	0.0269594	postive
Fructose and mannose metabolism	KANSL1-AS1	-0.165841	0.0269427	negative
Glycerolipid metabolism	H19	-0.165851	0.0269333	negative
Inositol phosphate metabolism	B4GALT1-AS1	0.165852	0.0269319	postive
Other glycan degradation	LINC01355	0.165854	0.0269301	postive
Tryptophan metabolism	ZNF528-AS1	-0.165869	0.0269165	negative
Tryptophan metabolism	ENTPD3-AS1	-0.165879	0.026907	negative
Galactose metabolism	LHFPL3-AS2	0.165894	0.0268931	postive
Ubiquinone and other terpenoid-quinone biosynthesis	TMEM51-AS1	-0.165895	0.0268925	negative
Linoleic acid metabolism	AC025171.1	-0.165902	0.0268856	negative
Valine, leucine and isoleucine degradation	LINC00342	-0.165917	0.0268715	negative
Inositol phosphate metabolism	LINC01269	0.165937	0.0268534	postive
Glycosaminoglycan degradation	LENG8-AS1	-0.165941	0.0268488	negative
Fatty acid biosynthesis	LINC01426	-0.165971	0.0268209	negative
Cholesterol Biosynthesis	UBXN10-AS1	-0.166011	0.0267841	negative
Glycine, serine and threonine metabolism	LINC01011	-0.166019	0.0267769	negative
beta-Alanine metabolism	XIST	-0.166038	0.0267593	negative
Fatty acid degradation	ASB16-AS1	-0.166044	0.0267532	negative
Butanoate metabolism	AC253576.2	-0.166046	0.0267517	negative
Starch and sucrose metabolism	SCGB1B2P	-0.166047	0.0267509	negative
Drug metabolism - other enzymes	TRAM2-AS1	-0.166048	0.0267495	negative
Glyoxylate and dicarboxylate metabolism	AC245100.1	0.166066	0.0267335	postive
Steroid hormone biosynthesis	BBOX1-AS1	0.166071	0.0267285	postive
Pyrimidine metabolism	POU6F2-AS1	-0.166075	0.0267244	negative
Glycosaminoglycan degradation	LINC01094	0.166087	0.0267136	postive
Arginine and proline metabolism	SNHG6	-0.166098	0.0267031	negative
Tryptophan metabolism	LHX5-AS1	-0.166098	0.026703	negative
Lipoic acid metabolism	SLC25A21-AS1	0.166099	0.0267024	postive
Pentose phosphate pathway	AC114498.1	0.166107	0.0266947	postive
Amino sugar and nucleotide sugar metabolism	AC144652.1	-0.166113	0.0266893	negative
Arachidonic acid metabolism	PAXIP1-AS2	0.166136	0.0266685	postive
Sulfur metabolism	AC005256.1	-0.166137	0.0266673	negative
Arginine biosynthesis	AC024361.1	-0.166138	0.0266664	negative
beta-Alanine metabolism	AC245100.1	-0.166168	0.0266389	negative
Cholesterol Biosynthesis	LINC01547	-0.166177	0.0266298	negative
Folate biosynthesis	POU6F2-AS1	-0.166203	0.0266061	negative
Metabolism of xenobiotics by cytochrome P450	AC083843.1	0.166216	0.0265942	postive
Pentose phosphate pathway	CASC19	0.166228	0.0265832	postive
Mannose type O-glycan biosynthesis	PTOV1-AS2	-0.166251	0.0265621	negative
Inositol phosphate metabolism	JPX	-0.166252	0.0265608	negative
Pentose phosphate pathway	AL513327.1	-0.166272	0.0265427	negative
Glycosphingolipid biosynthesis - globo and isoglobo series	C8orf31	0.166274	0.0265408	postive
Tyrosine metabolism	AC005083.1	-0.16629	0.0265262	negative
Selenocompound metabolism	TRAPPC12-AS1	-0.166299	0.0265175	negative
Other glycan degradation	LINC00622	0.166305	0.0265125	postive
Riboflavin metabolism	LINC00847	-0.166319	0.0264992	negative
Glycosphingolipid biosynthesis - ganglio series	IPO5P1	0.166351	0.0264701	postive
Steroid biosynthesis	TRIM31-AS1	0.16636	0.0264613	postive
Folate biosynthesis	LINC01522	-0.166373	0.0264497	negative
Gluconeogenesis	B3GALT5-AS1	0.166394	0.0264299	postive
Amino sugar and nucleotide sugar metabolism	LINC00857	0.166434	0.0263932	postive
TCA cycle	AC006369.2	0.166436	0.0263913	postive
Arginine and proline metabolism	LINC00482	-0.166449	0.02638	negative
Thiamine metabolism	MALAT1	-0.166458	0.0263711	negative
Glycosaminoglycan degradation	AC025918.1	-0.166471	0.0263598	negative
[truncated: 15,998 more rows]

## Sheet: DLBC
Metabolic Pathways	lncRNA	cor	pvalue	Regulation
Arachidonic acid metabolism	A1BG-AS1	-0.338446	0.0186266	negative
Arginine and proline metabolism	A1BG-AS1	-0.294616	0.0420812	negative
D-Glutamine and D-glutamate metabolism	A1BG-AS1	0.453147	0.00121941	postive
Folate biosynthesis	A1BG-AS1	-0.340495	0.0178807	negative
Glycine, serine and threonine metabolism	A1BG-AS1	-0.314522	0.029464	negative
Inositol phosphate metabolism	A1BG-AS1	0.518767	0.000158416	postive
Lipoic acid metabolism	A1BG-AS1	-0.538738	7.80725e-05	negative
Lysine degradation	A1BG-AS1	0.308329	0.0329981	postive
N-Glycan biosynthesis	A1BG-AS1	0.286551	0.0483162	postive
Oxidative phosphorylation	A1BG-AS1	-0.522387	0.0001398	negative
Propanoate metabolism	A1BG-AS1	0.288645	0.0466291	postive
Taurine and hypotaurine metabolism	A1BG-AS1	-0.337183	0.0190994	negative
Ubiquinone and other terpenoid-quinone biosynthesis	A1BG-AS1	-0.402575	0.00455807	negative
Valine, leucine and isoleucine biosynthesis	A1BG-AS1	-0.338893	0.0184618	negative
Other types of O-glycan biosynthesis	AATBC	-0.481917	0.000523921	negative
Pentose phosphate pathway	AATBC	0.299774	0.0384502	postive
Propanoate metabolism	AATBC	-0.290504	0.0451721	negative
Riboflavin metabolism	AATBC	0.322436	0.0254118	postive
Ubiquinone and other terpenoid-quinone biosynthesis	AATBC	0.290151	0.045446	postive
Fatty acid degradation	AC003092.1	-0.399783	0.00487453	negative
Glycosaminoglycan biosynthesis - heparan sulfate / heparin	AC003092.1	0.313775	0.029873	postive
Nicotinate and nicotinamide metabolism	AC003092.1	0.382965	0.00721855	postive
Other types of O-glycan biosynthesis	AC003092.1	-0.556402	4.01845e-05	negative
Pantothenate and CoA biosynthesis	AC003092.1	0.306238	0.0342677	postive
Pentose phosphate pathway	AC003092.1	0.513241	0.000191208	postive
Riboflavin metabolism	AC003092.1	0.594908	8.22571e-06	postive
Vitamin B6 metabolism	AC003092.1	0.363376	0.0111291	postive
alpha-Linolenic acid metabolism	AC004988.1	0.287581	0.0474805	postive
Amino sugar and nucleotide sugar metabolism	AC004988.1	0.586027	1.20752e-05	postive
Arachidonic acid metabolism	AC004988.1	0.301153	0.0375245	postive
beta-Alanine metabolism	AC004988.1	0.34277	0.0170823	postive
Biosynthesis of unsaturated fatty acids	AC004988.1	0.387925	0.00644247	postive
Drug metabolism - other enzymes	AC004988.1	0.405912	0.0042035	postive
Fructose and mannose metabolism	AC004988.1	0.407784	0.00401547	postive
Glutathione metabolism	AC004988.1	0.383728	0.00709418	postive
Glycerolipid metabolism	AC004988.1	0.430915	0.00223166	postive
Glycerophospholipid metabolism	AC004988.1	0.40615	0.00417923	postive
Glycosaminoglycan biosynthesis - chondroitin sulfate / dermatan sulfate	AC004988.1	0.457551	0.00107654	postive
Glycosaminoglycan biosynthesis - heparan sulfate / heparin	AC004988.1	0.365839	0.0105544	postive
Glycosaminoglycan degradation	AC004988.1	0.512128	0.000198519	postive
Glycosphingolipid biosynthesis - ganglio series	AC004988.1	0.487468	0.000441284	postive
Lipoic acid metabolism	AC004988.1	-0.377326	0.00819812	negative
Nicotinate and nicotinamide metabolism	AC004988.1	0.41341	0.00349389	postive
Other glycan degradation	AC004988.1	0.550914	4.95925e-05	postive
Pantothenate and CoA biosynthesis	AC004988.1	0.535443	8.80101e-05	postive
Primary bile acid biosynthesis	AC004988.1	0.376062	0.00843293	postive
Propanoate metabolism	AC004988.1	0.349697	0.0148352	postive
Pyruvate metabolism	AC004988.1	0.438512	0.00182346	postive
Steroid biosynthesis	AC004988.1	0.295453	0.0414735	postive
Sulfur metabolism	AC004988.1	0.305046	0.0350095	postive
Tryptophan metabolism	AC004988.1	0.479296	0.000567589	postive
Valine, leucine and isoleucine biosynthesis	AC004988.1	0.384773	0.00692679	postive
Vitamin B6 metabolism	AC004988.1	0.35527	0.0132148	postive
alpha-Linolenic acid metabolism	AC005083.1	-0.384742	0.00693169	negative
Glycerolipid metabolism	AC005083.1	-0.32017	0.0265213	negative
Glycerophospholipid metabolism	AC005083.1	-0.34625	0.0159197	negative
Nitrogen metabolism	AC005083.1	-0.314812	0.0293066	negative
Arginine biosynthesis	AC005884.1	-0.303017	0.0363027	negative
Biotin metabolism	AC005884.1	0.293909	0.0426001	postive
Cysteine and methionine metabolism	AC005884.1	-0.395137	0.00544378	negative
D-Glutamine and D-glutamate metabolism	AC005884.1	-0.539525	7.58533e-05	negative
Fatty acid biosynthesis	AC005884.1	-0.489664	0.00041198	negative
Glycosaminoglycan biosynthesis - chondroitin sulfate / dermatan sulfate	AC005884.1	-0.322738	0.0252669	negative
Inositol phosphate metabolism	AC005884.1	-0.558714	3.67358e-05	negative
Lipoic acid metabolism	AC005884.1	0.550438	5.04967e-05	postive
Lysine degradation	AC005884.1	-0.480803	0.0005421	negative
N-Glycan biosynthesis	AC005884.1	-0.514923	0.000180626	negative
Nicotinate and nicotinamide metabolism	AC005884.1	-0.358202	0.0124249	negative
Oxidative phosphorylation	AC005884.1	0.520511	0.000149186	postive
Phosphonate and phosphinate metabolism	AC005884.1	-0.303381	0.0360674	negative
Sphingolipid metabolism	AC005884.1	-0.318515	0.0273571	negative
Taurine and hypotaurine metabolism	AC005884.1	0.296019	0.0410671	postive
TCA cycle	AC005884.1	-0.512924	0.000193263	negative
Ubiquinone and other terpenoid-quinone biosynthesis	AC005884.1	0.342578	0.0171487	postive
Vitamin B6 metabolism	AC005884.1	-0.373966	0.00883491	negative
Arachidonic acid metabolism	AC006369.2	0.38596	0.00674073	postive
beta-Alanine metabolism	AC006369.2	0.423467	0.00270838	postive
Glycerophospholipid metabolism	AC006369.2	0.386445	0.00666601	postive
Glycosaminoglycan biosynthesis - chondroitin sulfate / dermatan sulfate	AC006369.2	0.375809	0.00848046	postive
Glycosaminoglycan biosynthesis - keratan sulfate	AC006369.2	0.374321	0.00876572	postive
Glycosaminoglycan degradation	AC006369.2	0.415568	0.00331022	postive
Glycosphingolipid biosynthesis - ganglio series	AC006369.2	0.476591	0.000616051	postive
Histidine metabolism	AC006369.2	0.427869	0.00241679	postive
Lipoic acid metabolism	AC006369.2	-0.379646	0.00778203	negative
Mucin type O-glycan biosynthesis	AC006369.2	0.316074	0.0286299	postive
One carbon pool by folate	AC006369.2	-0.350917	0.0144667	negative
Other glycan degradation	AC006369.2	0.473792	0.000670104	postive
Sphingolipid metabolism	AC006369.2	0.32303	0.0251275	postive
Sulfur metabolism	AC006369.2	0.377824	0.00810721	postive
Tryptophan metabolism	AC006369.2	0.362157	0.0114235	postive
Amino sugar and nucleotide sugar metabolism	AC007383.3	-0.458203	0.00105673	negative
Arachidonic acid metabolism	AC007383.3	-0.364662	0.0108257	negative
Arginine and proline metabolism	AC007383.3	-0.368224	0.0100222	negative
beta-Alanine metabolism	AC007383.3	-0.318129	0.0275554	negative
Biosynthesis of unsaturated fatty acids	AC007383.3	-0.363756	0.0110389	negative
Cysteine and methionine metabolism	AC007383.3	-0.512145	0.000198406	negative
Ether lipid metabolism	AC007383.3	-0.290852	0.0449041	negative
Fatty acid elongation	AC007383.3	-0.424922	0.00260871	negative
Fructose and mannose metabolism	AC007383.3	-0.414518	0.00339845	negative
Galactose metabolism	AC007383.3	-0.459435	0.00102014	negative
Gluconeogenesis	AC007383.3	-0.325454	0.0239944	negative
Glutathione metabolism	AC007383.3	-0.49387	0.000360713	negative
Glycerolipid metabolism	AC007383.3	-0.397894	0.00509937	negative
Glycerophospholipid metabolism	AC007383.3	-0.380495	0.00763439	negative
Glycine, serine and threonine metabolism	AC007383.3	-0.320395	0.0264092	negative
Glycolysis	AC007383.3	-0.331063	0.0215362	negative
Glycosaminoglycan biosynthesis - chondroitin sulfate / dermatan sulfate	AC007383.3	-0.379793	0.00775634	negative
Glycosaminoglycan biosynthesis - heparan sulfate / heparin	AC007383.3	-0.435261	0.00198923	negative
Glycosphingolipid biosynthesis - ganglio series	AC007383.3	-0.289163	0.0462193	negative
Glycosphingolipid biosynthesis - globo and isoglobo series	AC007383.3	-0.43704	0.00189695	negative
Lysine degradation	AC007383.3	-0.285092	0.0495203	negative
Nicotinate and nicotinamide metabolism	AC007383.3	-0.340351	0.0179324	negative
Nitrogen metabolism	AC007383.3	-0.299316	0.0387619	negative
Other types of O-glycan biosynthesis	AC007383.3	0.317529	0.0278653	postive
Phenylalanine metabolism	AC007383.3	-0.41221	0.00359981	negative
Primary bile acid biosynthesis	AC007383.3	-0.332561	0.0209168	negative
Pyruvate metabolism	AC007383.3	-0.423815	0.00268424	negative
Sphingolipid metabolism	AC007383.3	-0.475303	0.000640428	negative
Starch and sucrose metabolism	AC007383.3	-0.462496	0.00093414	negative
Steroid biosynthesis	AC007383.3	-0.313481	0.0300354	negative
Taurine and hypotaurine metabolism	AC007383.3	-0.289043	0.0463144	negative
TCA cycle	AC007383.3	-0.396065	0.00532568	negative
Terpenoid backbone biosynthesis	AC007383.3	-0.293297	0.0430529	negative
Thiamine metabolism	AC007383.3	-0.341303	0.0175936	negative
Tryptophan metabolism	AC007383.3	-0.349187	0.0149915	negative
Ubiquinone and other terpenoid-quinone biosynthesis	AC007383.3	-0.331446	0.0213765	negative
Valine, leucine and isoleucine biosynthesis	AC007383.3	-0.648926	6.08317e-07	negative
Vitamin B6 metabolism	AC007383.3	-0.332268	0.0210367	negative
Cysteine and methionine metabolism	AC008753.3	-0.288439	0.046793	negative
Fatty acid biosynthesis	AC008753.3	-0.392093	0.00584753	negative
Inositol phosphate metabolism	AC008753.3	-0.491319	0.000391075	negative
Lipoic acid metabolism	AC008753.3	0.392414	0.00580371	postive
Lysine degradation	AC008753.3	-0.553672	4.46381e-05	negative
Mannose type O-glycan biosynthesis	AC008753.3	-0.317896	0.0276752	negative
N-Glycan biosynthesis	AC008753.3	-0.48757	0.000439892	negative
Nicotinate and nicotinamide metabolism	AC008753.3	-0.39932	0.00492881	negative
Oxidative phosphorylation	AC008753.3	0.438291	0.00183435	postive
Sphingolipid metabolism	AC008753.3	-0.422644	0.00276618	negative
Sulfur metabolism	AC008753.3	0.287126	0.0478482	postive
TCA cycle	AC008753.3	-0.448265	0.00139731	negative
Arachidonic acid metabolism	AC008982.2	-0.487769	0.000437161	negative
Arginine and proline metabolism	AC008982.2	-0.417185	0.00317816	negative
Biotin metabolism	AC008982.2	-0.302108	0.0368946	negative
Butanoate metabolism	AC008982.2	-0.390903	0.00601228	negative
D-Glutamine and D-glutamate metabolism	AC008982.2	0.52944	0.000109134	postive
Folate biosynthesis	AC008982.2	-0.335027	0.0199298	negative
Galactose metabolism	AC008982.2	-0.295788	0.0412324	negative
Glycosaminoglycan biosynthesis - heparan sulfate / heparin	AC008982.2	-0.350931	0.0144626	negative
Glycosaminoglycan degradation	AC008982.2	-0.436147	0.00194277	negative
Glycosphingolipid biosynthesis - globo and isoglobo series	AC008982.2	-0.458668	0.0010428	negative
Glyoxylate and dicarboxylate metabolism	AC008982.2	-0.379708	0.00777114	negative
Histidine metabolism	AC008982.2	-0.374252	0.00877903	negative
Inositol phosphate metabolism	AC008982.2	0.490017	0.000407444	postive
Lipoic acid metabolism	AC008982.2	-0.314888	0.0292655	negative
Lysine degradation	AC008982.2	0.381641	0.00743895	postive
Mucin type O-glycan biosynthesis	AC008982.2	-0.313977	0.029762	negative
N-Glycan biosynthesis	AC008982.2	0.376227	0.00840191	postive
Other glycan degradation	AC008982.2	-0.341007	0.0176984	negative
Oxidative phosphorylation	AC008982.2	-0.608141	4.54301e-06	negative
Primary bile acid biosynthesis	AC008982.2	-0.518099	0.000162091	negative
Pyruvate metabolism	AC008982.2	-0.350926	0.0144639	negative
Riboflavin metabolism	AC008982.2	-0.322793	0.0252407	negative
Selenocompound metabolism	AC008982.2	0.315969	0.0286854	postive
Sulfur metabolism	AC008982.2	-0.606353	4.9303e-06	negative
Synthesis and degradation of ketone bodies	AC008982.2	-0.326764	0.0234001	negative
Taurine and hypotaurine metabolism	AC008982.2	-0.399513	0.00490605	negative
Tyrosine metabolism	AC008982.2	-0.289969	0.0455882	negative
Ubiquinone and other terpenoid-quinone biosynthesis	AC008982.2	-0.441522	0.00168107	negative
Arachidonic acid metabolism	AC009120.3	-0.316267	0.0285273	negative
Arginine and proline metabolism	AC009120.3	-0.419666	0.00298468	negative
beta-Alanine metabolism	AC009120.3	-0.330588	0.021736	negative
Biosynthesis of unsaturated fatty acids	AC009120.3	-0.455712	0.00113428	negative
Butanoate metabolism	AC009120.3	-0.436062	0.0019472	negative
Cholesterol Biosynthesis	AC009120.3	-0.292027	0.0440065	negative
Cysteine and methionine metabolism	AC009120.3	-0.385594	0.00679758	negative
D-Glutamine and D-glutamate metabolism	AC009120.3	0.333433	0.0205632	postive
Fatty acid degradation	AC009120.3	-0.405566	0.00423913	negative
Fatty acid elongation	AC009120.3	-0.473807	0.0006698	negative
Folate biosynthesis	AC009120.3	-0.399601	0.00489579	negative
Galactose metabolism	AC009120.3	-0.383254	0.00717117	negative
Gluconeogenesis	AC009120.3	-0.353109	0.0138242	negative
Glutathione metabolism	AC009120.3	-0.348193	0.0153003	negative
Glycine, serine and threonine metabolism	AC009120.3	-0.415738	0.00329606	negative
Glycolysis	AC009120.3	-0.333448	0.0205571	negative
Glycosphingolipid biosynthesis - globo and isoglobo series	AC009120.3	-0.457303	0.00108417	negative
Glyoxylate and dicarboxylate metabolism	AC009120.3	-0.420696	0.00290745	negative
Histidine metabolism	AC009120.3	-0.316023	0.028657	negative
Oxidative phosphorylation	AC009120.3	-0.408775	0.00391884	negative
Pentose phosphate pathway	AC009120.3	-0.297523	0.0400022	negative
Phenylalanine metabolism	AC009120.3	-0.415028	0.00335533	negative
Phosphonate and phosphinate metabolism	AC009120.3	-0.346818	0.0157364	negative
Primary bile acid biosynthesis	AC009120.3	-0.477411	0.00060099	negative
Purine metabolism	AC009120.3	-0.288141	0.0470314	negative
Pyrimidine metabolism	AC009120.3	-0.296297	0.040868	negative
Pyruvate metabolism	AC009120.3	-0.428339	0.00238734	negative
Steroid biosynthesis	AC009120.3	-0.377626	0.00814322	negative
Synthesis and degradation of ketone bodies	AC009120.3	-0.367011	0.0102898	negative
Terpenoid backbone biosynthesis	AC009120.3	-0.390729	0.00603673	negative
Thiamine metabolism	AC009120.3	-0.435736	0.00196422	negative
Tyrosine metabolism	AC009120.3	-0.439516	0.00177483	negative
Ubiquinone and other terpenoid-quinone biosynthesis	AC009120.3	-0.438083	0.0018446	negative
Valine, leucine and isoleucine biosynthesis	AC009120.3	-0.512653	0.00019504	negative
Amino sugar and nucleotide sugar metabolism	AC009299.3	-0.482297	0.000517848	negative
Arginine and proline metabolism	AC009299.3	-0.290201	0.0454072	negative
Glycerolipid metabolism	AC009299.3	-0.412818	0.00354578	negative
Glycosaminoglycan biosynthesis - heparan sulfate / heparin	AC009299.3	-0.307848	0.0332865	negative
Glycosaminoglycan degradation	AC009299.3	-0.335762	0.0196433	negative
Glycosylphosphatidylinositol (GPI)-anchor biosynthesis	AC009299.3	0.313729	0.0298981	postive
Other glycan degradation	AC009299.3	-0.328728	0.0225325	negative
Pantothenate and CoA biosynthesis	AC009299.3	-0.353954	0.0135832	negative
Tryptophan metabolism	AC009299.3	-0.285187	0.0494411	negative
Drug metabolism - other enzymes	AC009403.2	-0.320264	0.0264747	negative
Glutathione metabolism	AC009403.2	-0.368657	0.00992821	negative
Glycerolipid metabolism	AC009403.2	-0.343611	0.016795	negative
Glycosaminoglycan biosynthesis - heparan sulfate / heparin	AC009403.2	-0.330946	0.0215852	negative
Glycosylphosphatidylinositol (GPI)-anchor biosynthesis	AC009403.2	0.478845	0.000575423	postive
Nicotinate and nicotinamide metabolism	AC009403.2	-0.364676	0.0108226	negative
Other types of O-glycan biosynthesis	AC009403.2	0.44432	0.00155762	postive
Pantothenate and CoA biosynthesis	AC009403.2	-0.406398	0.00415395	negative
Starch and sucrose metabolism	AC009403.2	-0.403085	0.00450218	negative
Arginine biosynthesis	AC010894.3	-0.362724	0.0112859	negative
Biotin metabolism	AC010894.3	0.349259	0.0149694	postive
D-Glutamine and D-glutamate metabolism	AC010894.3	-0.321849	0.0256954	negative
Glycosylphosphatidylinositol (GPI)-anchor biosynthesis	AC010894.3	0.413659	0.0034722	postive
Lipoic acid metabolism	AC010894.3	0.403874	0.004417	postive
Pentose phosphate pathway	AC010894.3	0.307805	0.0333127	postive
Thiamine metabolism	AC010894.3	0.362811	0.0112647	postive
Ubiquinone and other terpenoid-quinone biosynthesis	AC010894.3	0.442592	0.00163286	postive
Arginine and proline metabolism	AC010980.2	0.442107	0.00165455	postive
D-Glutamine and D-glutamate metabolism	AC010980.2	-0.35805	0.0124648	negative
Glycosaminoglycan biosynthesis - chondroitin sulfate / dermatan sulfate	AC010980.2	-0.398767	0.00499433	negative
Glycosaminoglycan degradation	AC010980.2	-0.299699	0.0385016	negative
Glycosphingolipid biosynthesis - ganglio series	AC010980.2	-0.291755	0.0442128	negative
Lipoic acid metabolism	AC010980.2	0.345931	0.0160234	postive
N-Glycan biosynthesis	AC010980.2	-0.309266	0.0324417	negative
Nicotinate and nicotinamide metabolism	AC010980.2	-0.34392	0.0166905	negative
Nitrogen metabolism	AC010980.2	0.342845	0.0170566	postive
Other glycan degradation	AC010980.2	-0.318212	0.0275124	negative
Oxidative phosphorylation	AC010980.2	0.410327	0.00377179	postive
Propanoate metabolism	AC010980.2	-0.291822	0.0441623	negative
Synthesis and degradation of ketone bodies	AC010980.2	0.285142	0.049479	postive
alpha-Linolenic acid metabolism	AC012123.1	-0.289156	0.0462252	negative
Amino sugar and nucleotide sugar metabolism	AC012123.1	-0.326867	0.0233541	negative
Arachidonic acid metabolism	AC012123.1	-0.335813	0.0196238	negative
Arginine and proline metabolism	AC012123.1	-0.357276	0.0126698	negative
Cholesterol Biosynthesis	AC012123.1	-0.33635	0.0194169	negative
Cysteine and methionine metabolism	AC012123.1	-0.325589	0.0239327	negative
Drug metabolism - other enzymes	AC012123.1	-0.303525	0.0359752	negative
Fructose and mannose metabolism	AC012123.1	-0.419074	0.00302986	negative
Galactose metabolism	AC012123.1	-0.301652	0.0371942	negative
Gluconeogenesis	AC012123.1	-0.319039	0.0270903	negative
Glutathione metabolism	AC012123.1	-0.452683	0.00123541	negative
Glycerolipid metabolism	AC012123.1	-0.331254	0.0214563	negative
Glycerophospholipid metabolism	AC012123.1	-0.336446	0.0193798	negative
Glycolysis	AC012123.1	-0.31554	0.0289144	negative
Glycosaminoglycan biosynthesis - chondroitin sulfate / dermatan sulfate	AC012123.1	-0.39142	0.00594021	negative
Glycosaminoglycan biosynthesis - heparan sulfate / heparin	AC012123.1	-0.443701	0.00158421	negative
Glycosaminoglycan degradation	AC012123.1	-0.322136	0.0255563	negative
Glycosphingolipid biosynthesis - globo and isoglobo series	AC012123.1	-0.368883	0.00987921	negative
Other types of O-glycan biosynthesis	AC012123.1	0.310269	0.0318552	postive
Pyruvate metabolism	AC012123.1	-0.460095	0.00100103	negative
Steroid biosynthesis	AC012123.1	-0.385942	0.00674357	negative
Sulfur metabolism	AC012123.1	-0.404214	0.00438075	negative
Terpenoid backbone biosynthesis	AC012123.1	-0.308567	0.0328562	negative
Valine, leucine and isoleucine biosynthesis	AC012123.1	-0.497091	0.000325429	negative
Biosynthesis of unsaturated fatty acids	AC012322.1	-0.338313	0.0186761	negative
Cysteine and methionine metabolism	AC012322.1	-0.392765	0.00575623	negative
Fatty acid elongation	AC012322.1	-0.387534	0.00650088	negative
Glycosaminoglycan biosynthesis - chondroitin sulfate / dermatan sulfate	AC012322.1	-0.382037	0.00737242	negative
N-Glycan biosynthesis	AC012322.1	-0.292937	0.0433214	negative
Phosphonate and phosphinate metabolism	AC012322.1	-0.30962	0.0322339	negative
Ether lipid metabolism	AC012370.2	-0.29689	0.0404475	negative
Folate biosynthesis	AC012370.2	0.316043	0.0286461	postive
Glycosylphosphatidylinositol (GPI)-anchor biosynthesis	AC012370.2	0.35951	0.0120856	postive
Pentose phosphate pathway	AC012370.2	0.354276	0.0134923	postive
Steroid biosynthesis	AC012370.2	0.300575	0.0379102	postive
Ether lipid metabolism	AC016747.3	-0.291038	0.0447608	negative
Folate biosynthesis	AC016747.3	0.346936	0.0156987	postive
Glycosylphosphatidylinositol (GPI)-anchor biosynthesis	AC016747.3	0.322527	0.0253679	postive
Lipoic acid metabolism	AC016747.3	0.310231	0.0318773	postive
Pentose phosphate pathway	AC016747.3	0.374905	0.00865276	postive
Phenylalanine, tyrosine and tryptophan biosynthesis	AC016747.3	0.328907	0.0224547	postive
Riboflavin metabolism	AC016747.3	0.375595	0.00852099	postive
Taurine and hypotaurine metabolism	AC016747.3	0.295526	0.0414212	postive
Terpenoid backbone biosynthesis	AC016747.3	0.299946	0.0383337	postive
Ubiquinone and other terpenoid-quinone biosynthesis	AC016747.3	0.346877	0.0157175	postive
Phosphonate and phosphinate metabolism	AC017002.1	0.368028	0.0100651	postive
Biosynthesis of unsaturated fatty acids	AC017074.2	-0.303417	0.0360446	negative
Cholesterol Biosynthesis	AC017074.2	-0.290275	0.0453501	negative
D-Glutamine and D-glutamate metabolism	AC017074.2	0.309594	0.0322492	postive
Fatty acid elongation	AC017074.2	-0.3374	0.0190176	negative
Folate biosynthesis	AC017074.2	-0.308913	0.0326505	negative
Galactose metabolism	AC017074.2	-0.343577	0.0168067	negative
Glyoxylate and dicarboxylate metabolism	AC017074.2	-0.338925	0.0184501	negative
Other types of O-glycan biosynthesis	AC017074.2	-0.487484	0.00044107	negative
Arachidonic acid metabolism	AC017104.3	-0.367373	0.0102094	negative
Arginine and proline metabolism	AC017104.3	-0.335085	0.019907	negative
Arginine biosynthesis	AC017104.3	0.290678	0.0450377	postive
Biotin metabolism	AC017104.3	-0.363027	0.0112126	negative
D-Glutamine and D-glutamate metabolism	AC017104.3	0.51543	0.000177546	postive
Glutathione metabolism	AC017104.3	-0.303023	0.0362984	negative
Glycosaminoglycan biosynthesis - heparan sulfate / heparin	AC017104.3	-0.402896	0.00452287	negative
Glycosaminoglycan degradation	AC017104.3	-0.439137	0.00179302	negative
Glycosphingolipid biosynthesis - ganglio series	AC017104.3	-0.302448	0.0366717	negative
Glycosphingolipid biosynthesis - globo and isoglobo series	AC017104.3	-0.392901	0.00573789	negative
Inositol phosphate metabolism	AC017104.3	0.406565	0.00413707	postive
Lysine degradation	AC017104.3	0.32516	0.0241296	postive
N-Glycan biosynthesis	AC017104.3	0.370278	0.00958264	postive
One carbon pool by folate	AC017104.3	0.308091	0.0331404	postive
Other glycan degradation	AC017104.3	-0.325892	0.0237945	negative
Oxidative phosphorylation	AC017104.3	-0.426333	0.00251523	negative
Primary bile acid biosynthesis	AC017104.3	-0.311602	0.0310892	negative
Propanoate metabolism	AC017104.3	0.325213	0.0241051	postive
Purine metabolism	AC017104.3	0.374178	0.0087936	postive
Pyrimidine metabolism	AC017104.3	0.326764	0.0234003	postive
Riboflavin metabolism	AC017104.3	-0.323252	0.0250217	negative
Selenocompound metabolism	AC017104.3	0.300239	0.0381363	postive
Sulfur metabolism	AC017104.3	-0.491115	0.000393595	negative
Taurine and hypotaurine metabolism	AC017104.3	-0.353497	0.013713	negative
Tryptophan metabolism	AC017104.3	-0.335404	0.0197827	negative
Ubiquinone and other terpenoid-quinone biosynthesis	AC017104.3	-0.449452	0.00135208	negative
Mannose type O-glycan biosynthesis	AC019117.1	0.299498	0.0386378	postive
Pentose phosphate pathway	AC019117.1	0.285733	0.0489889	postive
Tyrosine metabolism	AC019117.1	0.372973	0.0090311	postive
One carbon pool by folate	AC019129.2	0.307685	0.0333851	postive
Other glycan degradation	AC019129.2	-0.403747	0.00443069	negative
Propanoate metabolism	AC019129.2	-0.327999	0.0228514	negative
Arginine biosynthesis	AC020743.2	-0.350314	0.0146479	negative
Cysteine and methionine metabolism	AC020743.2	-0.321409	0.0259097	negative
D-Glutamine and D-glutamate metabolism	AC020743.2	-0.342681	0.0171131	negative
Fatty acid biosynthesis	AC020743.2	-0.442292	0.00164623	negative
Glycosaminoglycan biosynthesis - chondroitin sulfate / dermatan sulfate	AC020743.2	-0.424599	0.00263058	negative
Inositol phosphate metabolism	AC020743.2	-0.322904	0.0251875	negative
Lipoic acid metabolism	AC020743.2	0.371722	0.00928365	postive
Nicotinate and nicotinamide metabolism	AC020743.2	-0.289929	0.0456192	negative
Oxidative phosphorylation	AC020743.2	0.307152	0.0337079	postive
Taurine and hypotaurine metabolism	AC020743.2	0.311149	0.0313479	postive
Drug metabolism - other enzymes	AC020743.3	-0.310604	0.0316613	negative
Ether lipid metabolism	AC020743.3	-0.29966	0.0385274	negative
Glycosaminoglycan biosynthesis - keratan sulfate	AC020743.3	0.297432	0.0400656	postive
Amino sugar and nucleotide sugar metabolism	AC023590.1	-0.369683	0.00970811	negative
Cysteine and methionine metabolism	AC023590.1	-0.290519	0.0451608	negative
D-Glutamine and D-glutamate metabolism	AC023590.1	-0.331489	0.0213587	negative
Ether lipid metabolism	AC023590.1	-0.375986	0.00844715	negative
Fatty acid biosynthesis	AC023590.1	-0.295024	0.0417839	negative
Glycerolipid metabolism	AC023590.1	-0.353159	0.0138099	negative
Glycerophospholipid metabolism	AC023590.1	-0.399861	0.00486539	negative
Glycosaminoglycan biosynthesis - chondroitin sulfate / dermatan sulfate	AC023590.1	-0.410197	0.00378392	negative
Glycosaminoglycan biosynthesis - keratan sulfate	AC023590.1	-0.505953	0.000243867	negative
Glycosaminoglycan degradation	AC023590.1	-0.294604	0.0420895	negative
Glycosphingolipid biosynthesis - ganglio series	AC023590.1	-0.367957	0.0100806	negative
Inositol phosphate metabolism	AC023590.1	-0.401634	0.00466258	negative
Lipoic acid metabolism	AC023590.1	0.526692	0.000120266	postive
N-Glycan biosynthesis	AC023590.1	-0.315154	0.0291223	negative
Oxidative phosphorylation	AC023590.1	0.340004	0.0180571	postive
Riboflavin metabolism	AC023590.1	0.348168	0.0153081	postive
TCA cycle	AC023590.1	-0.319461	0.026877	negative
alpha-Linolenic acid metabolism	AC024060.1	-0.332344	0.0210056	negative
Amino sugar and nucleotide sugar metabolism	AC024060.1	-0.341034	0.017689	negative
Arachidonic acid metabolism	AC024060.1	-0.446125	0.00148235	negative
Arginine and proline metabolism	AC024060.1	-0.549906	5.15251e-05	negative
beta-Alanine metabolism	AC024060.1	-0.295352	0.0415468	negative
Biosynthesis of unsaturated fatty acids	AC024060.1	-0.292227	0.0438555	negative
Biotin metabolism	AC024060.1	-0.30994	0.032047	negative
Butanoate metabolism	AC024060.1	-0.4241	0.00266458	negative
D-Glutamine and D-glutamate metabolism	AC024060.1	0.514312	0.000184407	postive
Fatty acid degradation	AC024060.1	-0.374865	0.00866043	negative
Folate biosynthesis	AC024060.1	-0.55615	4.05775e-05	negative
Fructose and mannose metabolism	AC024060.1	-0.292228	0.0438549	negative
Galactose metabolism	AC024060.1	-0.51964	0.000153733	negative
Gluconeogenesis	AC024060.1	-0.362586	0.0113192	negative
Glutathione metabolism	AC024060.1	-0.431746	0.00218334	negative
Glycerolipid metabolism	AC024060.1	-0.351538	0.0142822	negative
Glycine, serine and threonine metabolism	AC024060.1	-0.505111	0.000250734	negative
Glycolysis	AC024060.1	-0.333926	0.0203656	negative
Glycosaminoglycan biosynthesis - heparan sulfate / heparin	AC024060.1	-0.413248	0.00350799	negative
Glycosphingolipid biosynthesis - globo and isoglobo series	AC024060.1	-0.578504	1.657e-05	negative
Glyoxylate and dicarboxylate metabolism	AC024060.1	-0.386767	0.00661681	negative
Inositol phosphate metabolism	AC024060.1	0.514863	0.000181	postive
Lipoic acid metabolism	AC024060.1	-0.396778	0.00523637	negative
N-Glycan biosynthesis	AC024060.1	0.436303	0.00193468	postive
Nitrogen metabolism	AC024060.1	-0.389698	0.00618327	negative
Oxidative phosphorylation	AC024060.1	-0.677279	1.24813e-07	negative
Phenylalanine metabolism	AC024060.1	-0.294743	0.0419884	negative
Primary bile acid biosynthesis	AC024060.1	-0.496371	0.00033303	negative
Pyrimidine metabolism	AC024060.1	-0.315189	0.029103	negative
Pyruvate metabolism	AC024060.1	-0.484713	0.0004807	negative
Steroid biosynthesis	AC024060.1	-0.292187	0.0438858	negative
Sulfur metabolism	AC024060.1	-0.504967	0.000251922	negative
Synthesis and degradation of ketone bodies	AC024060.1	-0.430644	0.00224758	negative
Taurine and hypotaurine metabolism	AC024060.1	-0.303119	0.0362368	negative
Terpenoid backbone biosynthesis	AC024060.1	-0.395243	0.00543014	negative
Thiamine metabolism	AC024060.1	-0.345919	0.0160274	negative
Tyrosine metabolism	AC024060.1	-0.350848	0.0144873	negative
Ubiquinone and other terpenoid-quinone biosynthesis	AC024060.1	-0.567129	2.63492e-05	negative
Valine, leucine and isoleucine biosynthesis	AC024060.1	-0.571858	2.17731e-05	negative
Valine, leucine and isoleucine degradation	AC024060.1	-0.296074	0.0410277	negative
Arachidonic acid metabolism	AC024560.3	-0.41131	0.00368108	negative
Arginine and proline metabolism	AC024560.3	-0.459599	0.00101538	negative
beta-Alanine metabolism	AC024560.3	-0.379683	0.0077756	negative
Butanoate metabolism	AC024560.3	-0.299202	0.0388397	negative
D-Glutamine and D-glutamate metabolism	AC024560.3	0.506176	0.00024208	postive
Fatty acid biosynthesis	AC024560.3	0.296952	0.0404037	postive
Folate biosynthesis	AC024560.3	-0.361887	0.0114895	negative
Galactose metabolism	AC024560.3	-0.420251	0.00294059	negative
Gluconeogenesis	AC024560.3	-0.378276	0.00802543	negative
Glutathione metabolism	AC024560.3	-0.418345	0.00308638	negative
Glycerolipid metabolism	AC024560.3	-0.379758	0.00776243	negative
Glycine, serine and threonine metabolism	AC024560.3	-0.37424	0.00878138	negative
Glycolysis	AC024560.3	-0.320054	0.0265795	negative
Glycosaminoglycan biosynthesis - heparan sulfate / heparin	AC024560.3	-0.391136	0.00597971	negative
Glycosaminoglycan degradation	AC024560.3	-0.306832	0.0339031	negative
Glycosphingolipid biosynthesis - globo and isoglobo series	AC024560.3	-0.51438	0.000183986	negative
Glyoxylate and dicarboxylate metabolism	AC024560.3	-0.310805	0.0315452	negative
Inositol phosphate metabolism	AC024560.3	0.424665	0.0026261	postive
Lipoic acid metabolism	AC024560.3	-0.360023	0.0119548	negative
Mannose type O-glycan biosynthesis	AC024560.3	0.316662	0.0283189	postive
N-Glycan biosynthesis	AC024560.3	0.385912	0.00674826	postive
Oxidative phosphorylation	AC024560.3	-0.623432	2.21072e-06	negative
Phenylalanine metabolism	AC024560.3	-0.340283	0.0179568	negative
Primary bile acid biosynthesis	AC024560.3	-0.28515	0.0494722	negative
Pyruvate metabolism	AC024560.3	-0.402743	0.00453964	negative
Steroid biosynthesis	AC024560.3	-0.293463	0.0429302	negative
Sulfur metabolism	AC024560.3	-0.439383	0.00178121	negative
Synthesis and degradation of ketone bodies	AC024560.3	-0.343017	0.0169977	negative
Taurine and hypotaurine metabolism	AC024560.3	-0.51918	0.000156183	negative
Tryptophan metabolism	AC024560.3	-0.412529	0.00357139	negative
Tyrosine metabolism	AC024560.3	-0.316716	0.0282902	negative
Ubiquinone and other terpenoid-quinone biosynthesis	AC024560.3	-0.523057	0.000136584	negative
Valine, leucine and isoleucine biosynthesis	AC024560.3	-0.388856	0.00630513	negative
Inositol phosphate metabolism	AC024896.1	-0.308484	0.0329055	negative
alpha-Linolenic acid metabolism	AC025171.1	-0.436389	0.00193026	negative
Arachidonic acid metabolism	AC025171.1	-0.510367	0.000210601	negative
Arginine and proline metabolism	AC025171.1	-0.418571	0.00306875	negative
Biosynthesis of unsaturated fatty acids	AC025171.1	-0.397364	0.0051641	negative
Butanoate metabolism	AC025171.1	-0.285536	0.0491513	negative
Cholesterol Biosynthesis	AC025171.1	-0.306221	0.0342785	negative
D-Glutamine and D-glutamate metabolism	AC025171.1	0.417747	0.00313342	postive
Drug metabolism - other enzymes	AC025171.1	-0.305115	0.034966	negative
Fatty acid degradation	AC025171.1	-0.370509	0.00953432	negative
Fatty acid elongation	AC025171.1	-0.428324	0.00238832	negative
Folate biosynthesis	AC025171.1	-0.344184	0.0166015	negative
Galactose metabolism	AC025171.1	-0.346919	0.0157043	negative
Gluconeogenesis	AC025171.1	-0.293337	0.0430232	negative
Glutathione metabolism	AC025171.1	-0.395084	0.0054506	negative
Glycerolipid metabolism	AC025171.1	-0.315185	0.0291052	negative
Glycerophospholipid metabolism	AC025171.1	-0.30225	0.0368011	negative
Glycine, serine and threonine metabolism	AC025171.1	-0.364368	0.0108945	negative
Glycosphingolipid biosynthesis - globo and isoglobo series	AC025171.1	-0.476625	0.00061543	negative
Inositol phosphate metabolism	AC025171.1	0.336196	0.0194758	postive
Oxidative phosphorylation	AC025171.1	-0.506355	0.00024065	negative
Phenylalanine metabolism	AC025171.1	-0.355034	0.0132803	negative
Primary bile acid biosynthesis	AC025171.1	-0.29339	0.0429843	negative
Pyruvate metabolism	AC025171.1	-0.299805	0.0384296	negative
Steroid biosynthesis	AC025171.1	-0.356842	0.0127861	negative
Synthesis and degradation of ketone bodies	AC025171.1	-0.379162	0.00786721	negative
Taurine and hypotaurine metabolism	AC025171.1	-0.29974	0.0384733	negative
Terpenoid backbone biosynthesis	AC025171.1	-0.333921	0.0203674	negative
Thiamine metabolism	AC025171.1	-0.289969	0.0455881	negative
Tyrosine metabolism	AC025171.1	-0.362064	0.0114463	negative
Ubiquinone and other terpenoid-quinone biosynthesis	AC025171.1	-0.296609	0.0406466	negative
Valine, leucine and isoleucine biosynthesis	AC025171.1	-0.549627	5.20721e-05	negative
Fatty acid biosynthesis	AC026167.1	-0.330528	0.0217613	negative
Lipoic acid metabolism	AC026167.1	0.289319	0.0460967	postive
Valine, leucine and isoleucine biosynthesis	AC026202.3	-0.333822	0.0204072	negative
Arginine and proline metabolism	AC027319.1	-0.324126	0.02461	negative
Cholesterol Biosynthesis	AC027319.1	-0.454653	0.00116875	negative
Fructose and mannose metabolism	AC027319.1	-0.335328	0.0198121	negative
Glycine, serine and threonine metabolism	AC027319.1	-0.36317	0.0111786	negative
Glycosaminoglycan degradation	AC027319.1	0.309375	0.0323779	postive
Glyoxylate and dicarboxylate metabolism	AC027319.1	-0.290654	0.0450566	negative
One carbon pool by folate	AC027319.1	-0.547749	5.58955e-05	negative
Purine metabolism	AC027319.1	-0.361579	0.0115653	negative
Pyrimidine metabolism	AC027319.1	-0.362376	0.0113701	negative
Selenocompound metabolism	AC027319.1	-0.337153	0.0191108	negative
Steroid biosynthesis	AC027319.1	-0.42855	0.00237424	negative
Terpenoid backbone biosynthesis	AC027319.1	-0.468021	0.000795183	negative
Thiamine metabolism	AC027319.1	-0.317906	0.0276703	negative
Valine, leucine and isoleucine biosynthesis	AC027319.1	-0.401033	0.0047305	negative
Biosynthesis of unsaturated fatty acids	AC062017.1	-0.29983	0.0384126	negative
Cholesterol Biosynthesis	AC062017.1	-0.300519	0.0379482	negative
Cysteine and methionine metabolism	AC062017.1	-0.420605	0.00291419	negative
D-Glutamine and D-glutamate metabolism	AC062017.1	-0.331881	0.021196	negative
Fatty acid biosynthesis	AC062017.1	-0.379159	0.00786775	negative
Fatty acid elongation	AC062017.1	-0.361707	0.0115339	negative
Glycosaminoglycan biosynthesis - chondroitin sulfate / dermatan sulfate	AC062017.1	-0.319919	0.026647	negative
Inositol phosphate metabolism	AC062017.1	-0.369483	0.0097508	negative
Lipoic acid metabolism	AC062017.1	0.302324	0.0367532	postive
Lysine degradation	AC062017.1	-0.364706	0.0108155	negative
N-Glycan biosynthesis	AC062017.1	-0.491557	0.000388151	negative
Nicotinate and nicotinamide metabolism	AC062017.1	-0.373626	0.0089016	negative
Oxidative phosphorylation	AC062017.1	0.345415	0.0161923	postive
Pentose phosphate pathway	AC062017.1	-0.296079	0.041024	negative
Propanoate metabolism	AC062017.1	-0.389749	0.00617592	negative
Purine metabolism	AC062017.1	-0.382689	0.00726401	negative
Selenocompound metabolism	AC062017.1	-0.371869	0.0092537	negative
Steroid biosynthesis	AC062017.1	-0.293005	0.0432709	negative
TCA cycle	AC062017.1	-0.392913	0.00573629	negative
Vitamin B6 metabolism	AC062017.1	-0.305903	0.0344751	negative
Amino sugar and nucleotide sugar metabolism	AC062029.1	-0.402816	0.00453158	negative
Arginine and proline metabolism	AC062029.1	-0.331822	0.0212206	negative
beta-Alanine metabolism	AC062029.1	-0.311211	0.0313125	negative
Biosynthesis of unsaturated fatty acids	AC062029.1	-0.30013	0.0382096	negative
Cysteine and methionine metabolism	AC062029.1	-0.298981	0.0389911	negative
Fatty acid degradation	AC062029.1	-0.330277	0.0218674	negative
Fatty acid elongation	AC062029.1	-0.327927	0.0228833	negative
Galactose metabolism	AC062029.1	-0.437936	0.00185189	negative
Glutathione metabolism	AC062029.1	-0.337028	0.0191581	negative
Glycerolipid metabolism	AC062029.1	-0.323281	0.025008	negative
Glycerophospholipid metabolism	AC062029.1	-0.306032	0.0343952	negative
Glycosaminoglycan biosynthesis - keratan sulfate	AC062029.1	-0.421738	0.00283111	negative
Glyoxylate and dicarboxylate metabolism	AC062029.1	-0.316496	0.0284061	negative
Pyruvate metabolism	AC062029.1	-0.356726	0.0128174	negative
Tyrosine metabolism	AC062029.1	-0.29467	0.042042	negative
Ubiquinone and other terpenoid-quinone biosynthesis	AC062029.1	-0.30396	0.0356965	negative
Valine, leucine and isoleucine biosynthesis	AC062029.1	-0.497755	0.000318556	negative
Fatty acid elongation	AC064834.1	0.32383	0.0247486	postive
Amino sugar and nucleotide sugar metabolism	AC069213.1	-0.409073	0.00389025	negative
Arginine and proline metabolism	AC069213.1	-0.319632	0.026791	negative
Folate biosynthesis	AC069213.1	-0.285428	0.0492411	negative
Glycerolipid metabolism	AC069213.1	-0.331729	0.0212591	negative
Glycosaminoglycan biosynthesis - heparan sulfate / heparin	AC069213.1	-0.310223	0.0318818	negative
Glycosylphosphatidylinositol (GPI)-anchor biosynthesis	AC069213.1	0.490031	0.000407269	postive
Nitrogen metabolism	AC069213.1	-0.317127	0.0280746	negative
Other types of O-glycan biosynthesis	AC069213.1	0.303389	0.0360622	postive
Valine, leucine and isoleucine biosynthesis	AC069213.1	-0.413754	0.00346397	negative
Fatty acid degradation	AC079466.1	0.372223	0.0091817	postive
Inositol phosphate metabolism	AC079466.1	0.301078	0.0375746	postive
Sphingolipid metabolism	AC079466.1	0.292311	0.0437916	postive
Sulfur metabolism	AC079466.1	-0.312545	0.0305567	negative
Glycosphingolipid biosynthesis - ganglio series	AC079907.1	-0.285076	0.049534	negative
Glycosylphosphatidylinositol (GPI)-anchor biosynthesis	AC079907.1	-0.304149	0.0355763	negative
Pantothenate and CoA biosynthesis	AC079907.1	-0.298529	0.0393023	negative
Steroid biosynthesis	AC079907.1	-0.300836	0.0377358	negative
Mannose type O-glycan biosynthesis	AC079949.1	-0.304899	0.0351016	negative
One carbon pool by folate	AC079949.1	-0.291193	0.0446422	negative
TCA cycle	AC079949.1	-0.332977	0.0207474	negative
Arachidonic acid metabolism	AC083843.1	-0.381776	0.00741614	negative
Arginine and proline metabolism	AC083843.1	-0.299531	0.0386152	negative
Biotin metabolism	AC083843.1	-0.372449	0.00913623	negative
Cysteine and methionine metabolism	AC083843.1	0.356531	0.0128698	postive
D-Glutamine and D-glutamate metabolism	AC083843.1	0.445908	0.00149123	postive
Glycosaminoglycan biosynthesis - heparan sulfate / heparin	AC083843.1	-0.38085	0.00757341	negative
Glycosaminoglycan degradation	AC083843.1	-0.54457	6.29578e-05	negative
Glycosphingolipid biosynthesis - ganglio series	AC083843.1	-0.337147	0.019113	negative
Inositol phosphate metabolism	AC083843.1	0.399062	0.00495929	postive
Lysine degradation	AC083843.1	0.465735	0.000850238	postive
N-Glycan biosynthesis	AC083843.1	0.43015	0.00227693	postive
Other glycan degradation	AC083843.1	-0.397718	0.00512073	negative
Oxidative phosphorylation	AC083843.1	-0.428423	0.00238216	negative
Primary bile acid biosynthesis	AC083843.1	-0.39231	0.00581789	negative
Riboflavin metabolism	AC083843.1	-0.409164	0.00388158	negative
Sulfur metabolism	AC083843.1	-0.551506	4.84878e-05	negative
Taurine and hypotaurine metabolism	AC083843.1	-0.285423	0.049245	negative
Ubiquinone and other terpenoid-quinone biosynthesis	AC083843.1	-0.364839	0.0107846	negative
Vitamin B6 metabolism	AC083843.1	0.286415	0.0484274	postive
Biotin metabolism	AC083949.1	-0.374068	0.00881507	negative
Cysteine and methionine metabolism	AC083949.1	0.335389	0.0197882	postive
D-Glutamine and D-glutamate metabolism	AC083949.1	0.503413	0.000265108	postive
Fatty acid biosynthesis	AC083949.1	0.366501	0.0104043	postive
Glycosaminoglycan biosynthesis - keratan sulfate	AC083949.1	0.303041	0.0362869	postive
Glycosylphosphatidylinositol (GPI)-anchor biosynthesis	AC083949.1	-0.323654	0.0248318	negative
Inositol phosphate metabolism	AC083949.1	0.546359	5.88892e-05	postive
Lipoic acid metabolism	AC083949.1	-0.417222	0.00317521	negative
Lysine degradation	AC083949.1	0.296041	0.0410512	postive
N-Glycan biosynthesis	AC083949.1	0.428255	0.00239257	postive
Oxidative phosphorylation	AC083949.1	-0.502587	0.000272366	negative
Pantothenate and CoA biosynthesis	AC083949.1	-0.309526	0.032289	negative
Primary bile acid biosynthesis	AC083949.1	-0.371561	0.00931662	negative
Riboflavin metabolism	AC083949.1	-0.465598	0.000853662	negative
Sulfur metabolism	AC083949.1	-0.296532	0.0407012	negative
Ubiquinone and other terpenoid-quinone biosynthesis	AC083949.1	-0.44894	0.00137141	negative
Arginine biosynthesis	AC084809.2	-0.34674	0.0157615	negative
Biotin metabolism	AC084809.2	0.384653	0.00694575	postive
D-Glutamine and D-glutamate metabolism	AC084809.2	-0.297565	0.0399722	negative
Lipoic acid metabolism	AC084809.2	0.311335	0.0312412	postive
Oxidative phosphorylation	AC084809.2	0.284602	0.0499302	postive
Taurine and hypotaurine metabolism	AC084809.2	0.490012	0.000407509	postive
Arachidonic acid metabolism	AC090181.1	-0.294694	0.0420243	negative
Arginine and proline metabolism	AC090181.1	-0.437178	0.00188994	negative
Arginine biosynthesis	AC090181.1	0.290514	0.0451649	postive
Biotin metabolism	AC090181.1	-0.367162	0.0102563	negative
Butanoate metabolism	AC090181.1	-0.359253	0.0121517	negative
D-Glutamine and D-glutamate metabolism	AC090181.1	0.72066	7.6646e-09	postive
Fatty acid biosynthesis	AC090181.1	0.424197	0.00265795	postive
Folate biosynthesis	AC090181.1	-0.376852	0.00828553	negative
Glycosaminoglycan biosynthesis - heparan sulfate / heparin	AC090181.1	-0.412305	0.00359133	negative
Glycosphingolipid biosynthesis - globo and isoglobo series	AC090181.1	-0.407496	0.00404383	negative
Inositol phosphate metabolism	AC090181.1	0.535256	8.86059e-05	postive
Lipoic acid metabolism	AC090181.1	-0.481337	0.000533317	negative
Lysine degradation	AC090181.1	0.365598	0.0106094	postive
N-Glycan biosynthesis	AC090181.1	0.48599	0.000462055	postive
Oxidative phosphorylation	AC090181.1	-0.704306	2.32619e-08	negative
Primary bile acid biosynthesis	AC090181.1	-0.471101	0.000726046	negative
Riboflavin metabolism	AC090181.1	-0.28545	0.049223	negative
Sulfur metabolism	AC090181.1	-0.386961	0.00658738	negative
Taurine and hypotaurine metabolism	AC090181.1	-0.346567	0.0158174	negative
TCA cycle	AC090181.1	0.431622	0.0021905	postive
Ubiquinone and other terpenoid-quinone biosynthesis	AC090181.1	-0.581607	1.45559e-05	negative
Vitamin B6 metabolism	AC090181.1	0.318973	0.0271237	postive
Arginine and proline metabolism	AC092155.1	0.302055	0.0369293	postive
Arginine biosynthesis	AC092155.1	-0.326399	0.0235648	negative
D-Glutamine and D-glutamate metabolism	AC092155.1	-0.59451	8.37055e-06	negative
Fatty acid biosynthesis	AC092155.1	-0.567424	2.60402e-05	negative
Glycosaminoglycan biosynthesis - chondroitin sulfate / dermatan sulfate	AC092155.1	-0.360235	0.0119011	negative
Glycosaminoglycan biosynthesis - keratan sulfate	AC092155.1	-0.315071	0.0291669	negative
Inositol phosphate metabolism	AC092155.1	-0.72733	4.76466e-09	negative
Lipoic acid metabolism	AC092155.1	0.640111	9.63155e-07	postive
Lysine degradation	AC092155.1	-0.448429	0.00139101	negative
Mannose type O-glycan biosynthesis	AC092155.1	-0.436341	0.00193271	negative
N-Glycan biosynthesis	AC092155.1	-0.624974	2.05142e-06	negative
Oxidative phosphorylation	AC092155.1	0.662071	2.98056e-07	postive
Phosphonate and phosphinate metabolism	AC092155.1	-0.321434	0.0258976	negative
Riboflavin metabolism	AC092155.1	0.335284	0.0198294	postive
Taurine and hypotaurine metabolism	AC092155.1	0.476406	0.000619499	postive
TCA cycle	AC092155.1	-0.349508	0.0148931	negative
Ubiquinone and other terpenoid-quinone biosynthesis	AC092155.1	0.52401	0.00013212	postive
Biosynthesis of unsaturated fatty acids	AC092171.4	-0.351157	0.0143951	negative
Cysteine and methionine metabolism	AC092171.4	-0.33655	0.0193401	negative
Fatty acid degradation	AC092171.4	-0.312946	0.0303323	negative
Fatty acid elongation	AC092171.4	-0.374297	0.00877032	negative
Glycosaminoglycan biosynthesis - chondroitin sulfate / dermatan sulfate	AC092171.4	-0.30154	0.0372683	negative
Vitamin B6 metabolism	AC092171.4	-0.393207	0.00569678	negative
Amino sugar and nucleotide sugar metabolism	AC092484.1	0.35283	0.0139047	postive
Arginine and proline metabolism	AC092484.1	0.316243	0.0285402	postive
Biosynthesis of unsaturated fatty acids	AC092484.1	0.340527	0.0178695	postive
Galactose metabolism	AC092484.1	0.289614	0.0458654	postive
Glycosaminoglycan degradation	AC092484.1	0.301284	0.0374379	postive
Glyoxylate and dicarboxylate metabolism	AC092484.1	0.296842	0.0404812	postive
Histidine metabolism	AC092484.1	0.314739	0.0293465	postive
Pyruvate metabolism	AC092484.1	0.416908	0.00320051	postive
Selenocompound metabolism	AC092484.1	0.329588	0.0221613	postive
Sulfur metabolism	AC092484.1	0.338841	0.0184809	postive
Thiamine metabolism	AC092484.1	0.393279	0.00568719	postive
Valine, leucine and isoleucine degradation	AC092484.1	0.367242	0.0102384	postive
Glycosaminoglycan biosynthesis - heparan sulfate / heparin	AC092574.2	-0.337426	0.0190076	negative
Nicotinate and nicotinamide metabolism	AC092574.2	-0.467019	0.000818903	negative
Pantothenate and CoA biosynthesis	AC092574.2	-0.306129	0.0343352	negative
Starch and sucrose metabolism	AC092574.2	-0.404749	0.00432426	negative
Biotin metabolism	AC096559.1	0.416231	0.00325548	postive
D-Glutamine and D-glutamate metabolism	AC096559.1	-0.441686	0.00167359	negative
Lysine degradation	AC096559.1	-0.294331	0.0422893	negative
Mucin type O-glycan biosynthesis	AC096559.1	0.286225	0.0485837	postive
Oxidative phosphorylation	AC096559.1	0.393383	0.00567339	postive
Propanoate metabolism	AC096559.1	-0.310691	0.0316108	negative
Ubiquinone and other terpenoid-quinone biosynthesis	AC096559.1	0.398138	0.00506977	postive
D-Glutamine and D-glutamate metabolism	AC104024.1	0.397888	0.00510014	postive
Glycosaminoglycan degradation	AC104024.1	-0.364229	0.010927	negative
Inositol phosphate metabolism	AC104024.1	0.444258	0.00156028	postive
Lipoic acid metabolism	AC104024.1	-0.321982	0.025631	negative
Lysine degradation	AC104024.1	0.450251	0.00132234	postive
Mannose type O-glycan biosynthesis	AC104024.1	0.30908	0.0325516	postive
N-Glycan biosynthesis	AC104024.1	0.402534	0.0045625	postive
Oxidative phosphorylation	AC104024.1	-0.481393	0.00053241	negative
Riboflavin metabolism	AC104024.1	-0.43602	0.00194939	negative
Sulfur metabolism	AC104024.1	-0.314805	0.0293105	negative
Cysteine and methionine metabolism	AC104024.2	0.318043	0.0275993	postive
Pantothenate and CoA biosynthesis	AC104024.2	-0.312123	0.0307942	negative
Riboflavin metabolism	AC104024.2	-0.32411	0.0246175	negative
Arginine biosynthesis	AC104653.1	-0.331517	0.0213469	negative
Biosynthesis of unsaturated fatty acids	AC104653.1	-0.301469	0.0373153	negative
D-Glutamine and D-glutamate metabolism	AC104653.1	-0.420592	0.0029152	negative
Fructose and mannose metabolism	AC104653.1	-0.324331	0.024514	negative
Gluconeogenesis	AC104653.1	-0.33817	0.0187293	negative
Glycolysis	AC104653.1	-0.35803	0.0124701	negative
Glycosaminoglycan biosynthesis - chondroitin sulfate / dermatan sulfate	AC104653.1	-0.297258	0.0401878	negative
Inositol phosphate metabolism	AC104653.1	-0.317079	0.0280997	negative
Lipoic acid metabolism	AC104653.1	0.307328	0.0336013	postive
Lysine degradation	AC104653.1	-0.335899	0.0195906	negative
Propanoate metabolism	AC104653.1	-0.427633	0.0024317	negative
Pyrimidine metabolism	AC104653.1	-0.305257	0.0348771	negative
TCA cycle	AC104653.1	-0.347376	0.0155583	negative
Thiamine metabolism	AC104653.1	0.311862	0.0309417	postive
Ubiquinone and other terpenoid-quinone biosynthesis	AC104653.1	0.32931	0.0222808	postive
Valine, leucine and isoleucine degradation	AC104653.1	-0.331502	0.0213531	negative
Vitamin B6 metabolism	AC104653.1	-0.430998	0.00222676	negative
Amino sugar and nucleotide sugar metabolism	AC104699.1	-0.286077	0.0487047	negative
Fatty acid biosynthesis	AC104699.1	-0.321957	0.0256429	negative
Alanine, aspartate and glutamate metabolism	AC106875.1	0.349669	0.0148438	postive
Arachidonic acid metabolism	AC106875.1	0.310698	0.0316068	postive
beta-Alanine metabolism	AC106875.1	0.333312	0.0206118	postive
Butanoate metabolism	AC106875.1	0.320424	0.0263948	postive
Fatty acid biosynthesis	AC106875.1	0.305202	0.0349118	postive
Glycine, serine and threonine metabolism	AC106875.1	0.317438	0.0279128	postive
Propanoate metabolism	AC106875.1	-0.401454	0.00468283	negative
Taurine and hypotaurine metabolism	AC106875.1	0.442613	0.00163194	postive
Ubiquinone and other terpenoid-quinone biosynthesis	AC106875.1	0.343476	0.016841	postive
Arginine and proline metabolism	AC108463.2	-0.299713	0.0384917	negative
Butanoate metabolism	AC108463.2	-0.372082	0.00921043	negative
D-Glutamine and D-glutamate metabolism	AC108463.2	0.534324	9.16396e-05	postive
Fatty acid biosynthesis	AC108463.2	0.473768	0.000670585	postive
Glycosaminoglycan biosynthesis - chondroitin sulfate / dermatan sulfate	AC108463.2	0.375987	0.00844708	postive
Glycosphingolipid biosynthesis - ganglio series	AC108463.2	0.356618	0.0128465	postive
Glyoxylate and dicarboxylate metabolism	AC108463.2	-0.296897	0.0404425	negative
Inositol phosphate metabolism	AC108463.2	0.560895	3.37339e-05	postive
Lipoic acid metabolism	AC108463.2	-0.546023	5.96333e-05	negative
Lysine degradation	AC108463.2	0.29105	0.0447516	postive
N-Glycan biosynthesis	AC108463.2	0.357388	0.0126398	postive
Nicotinate and nicotinamide metabolism	AC108463.2	0.515482	0.000177231	postive
Other types of O-glycan biosynthesis	AC108463.2	-0.378491	0.00798679	negative
Oxidative phosphorylation	AC108463.2	-0.618126	2.85074e-06	negative
Synthesis and degradation of ketone bodies	AC108463.2	-0.304472	0.0353714	negative
TCA cycle	AC108463.2	0.443435	0.00159577	postive
Terpenoid backbone biosynthesis	AC108463.2	-0.291113	0.0447032	negative
Tyrosine metabolism	AC108463.2	-0.416661	0.00322042	negative
Ubiquinone and other terpenoid-quinone biosynthesis	AC108463.2	-0.382577	0.00728243	negative
Vitamin B6 metabolism	AC108463.2	0.333023	0.0207291	postive
Biosynthesis of unsaturated fatty acids	AC113192.1	-0.42258	0.00277077	negative
Butanoate metabolism	AC113192.1	-0.405028	0.00429499	negative
Fatty acid degradation	AC113192.1	-0.340025	0.0180496	negative
Fatty acid elongation	AC113192.1	-0.457267	0.00108529	negative
Glycine, serine and threonine metabolism	AC113192.1	-0.307382	0.033568	negative
Glycosphingolipid biosynthesis - globo and isoglobo series	AC113192.1	-0.298713	0.0391753	negative
Oxidative phosphorylation	AC113192.1	-0.374428	0.00874492	negative
Phenylalanine metabolism	AC113192.1	-0.333	0.0207383	negative
Steroid biosynthesis	AC113192.1	-0.351435	0.0143127	negative
Tyrosine metabolism	AC113192.1	-0.313479	0.0300363	negative
Valine, leucine and isoleucine biosynthesis	AC113192.1	-0.359776	0.0120176	negative
Valine, leucine and isoleucine degradation	AC113192.1	-0.356505	0.0128771	negative
Cysteine and methionine metabolism	AC114498.1	-0.329623	0.022146	negative
Glycerolipid metabolism	AC114498.1	-0.307639	0.0334126	negative
Glycosaminoglycan biosynthesis - chondroitin sulfate / dermatan sulfate	AC114498.1	-0.29581	0.0412167	negative
Glycosaminoglycan biosynthesis - heparan sulfate / heparin	AC114498.1	-0.342531	0.0171649	negative
Glycosylphosphatidylinositol (GPI)-anchor biosynthesis	AC114498.1	0.34719	0.0156174	postive
Inositol phosphate metabolism	AC114498.1	-0.299734	0.0384777	negative
Lipoic acid metabolism	AC114498.1	0.373879	0.00885189	postive
Lysine degradation	AC114498.1	-0.306631	0.0340262	negative
Mucin type O-glycan biosynthesis	AC114498.1	-0.295364	0.0415379	negative
Nicotinate and nicotinamide metabolism	AC114498.1	-0.356069	0.0129955	negative
Pantothenate and CoA biosynthesis	AC114498.1	-0.298014	0.0396594	negative
Starch and sucrose metabolism	AC114498.1	-0.393049	0.00571805	negative
TCA cycle	AC114498.1	-0.399934	0.00485688	negative
alpha-Linolenic acid metabolism	AC118344.1	-0.528153	0.000114224	negative
Arachidonic acid metabolism	AC118344.1	-0.56367	3.02395e-05	negative
Arginine and proline metabolism	AC118344.1	-0.492042	0.000382239	negative
beta-Alanine metabolism	AC118344.1	-0.434915	0.00200761	negative
Biosynthesis of unsaturated fatty acids	AC118344.1	-0.343032	0.0169925	negative
Butanoate metabolism	AC118344.1	-0.362213	0.0114098	negative
D-Glutamine and D-glutamate metabolism	AC118344.1	0.493299	0.000367317	postive
Drug metabolism - other enzymes	AC118344.1	-0.322546	0.0253588	negative
Folate biosynthesis	AC118344.1	-0.379501	0.00780742	negative
Fructose and mannose metabolism	AC118344.1	-0.421999	0.00281227	negative
Galactose metabolism	AC118344.1	-0.351977	0.0141529	negative
Gluconeogenesis	AC118344.1	-0.440527	0.00172698	negative
Glutathione metabolism	AC118344.1	-0.328523	0.0226218	negative
Glycerolipid metabolism	AC118344.1	-0.295627	0.0413484	negative
Glycine, serine and threonine metabolism	AC118344.1	-0.513388	0.000190264	negative
Glycolysis	AC118344.1	-0.418083	0.00310693	negative
Glycosaminoglycan biosynthesis - heparan sulfate / heparin	AC118344.1	-0.468071	0.000794	negative
Glycosphingolipid biosynthesis - globo and isoglobo series	AC118344.1	-0.585067	1.25782e-05	negative
Glyoxylate and dicarboxylate metabolism	AC118344.1	-0.334483	0.020144	negative
Histidine metabolism	AC118344.1	-0.31879	0.0272169	negative
Inositol phosphate metabolism	AC118344.1	0.488089	0.000432814	postive
Lipoic acid metabolism	AC118344.1	-0.362458	0.0113501	negative
Nitrogen metabolism	AC118344.1	-0.383478	0.00713471	negative
Oxidative phosphorylation	AC118344.1	-0.688835	6.22085e-08	negative
Phenylalanine metabolism	AC118344.1	-0.47422	0.000661571	negative
Primary bile acid biosynthesis	AC118344.1	-0.486692	0.000452082	negative
Pyruvate metabolism	AC118344.1	-0.449578	0.00134732	negative
Steroid biosynthesis	AC118344.1	-0.391382	0.00594554	negative
Sulfur metabolism	AC118344.1	-0.339594	0.0182057	negative
Synthesis and degradation of ketone bodies	AC118344.1	-0.346537	0.0158271	negative
Taurine and hypotaurine metabolism	AC118344.1	-0.294581	0.042107	negative
Terpenoid backbone biosynthesis	AC118344.1	-0.318482	0.0273743	negative
Thiamine metabolism	AC118344.1	-0.323025	0.0251297	negative
Tyrosine metabolism	AC118344.1	-0.369289	0.00979207	negative
Ubiquinone and other terpenoid-quinone biosynthesis	AC118344.1	-0.543706	6.50137e-05	negative
Valine, leucine and isoleucine biosynthesis	AC118344.1	-0.498295	0.000313065	negative
Mannose type O-glycan biosynthesis	AC131011.1	-0.295221	0.0416414	negative
Starch and sucrose metabolism	AC131011.1	-0.286118	0.0486708	negative
Glycosaminoglycan biosynthesis - keratan sulfate	AC133644.2	0.355939	0.0130309	postive
Phosphonate and phosphinate metabolism	AC133644.2	0.314165	0.0296589	postive
Amino sugar and nucleotide sugar metabolism	AC139530.1	-0.425419	0.00257547	negative
Biosynthesis of unsaturated fatty acids	AC139530.1	-0.28518	0.0494471	negative
Cholesterol Biosynthesis	AC139530.1	-0.302456	0.0366665	negative
Cysteine and methionine metabolism	AC139530.1	-0.417865	0.00312412	negative
Fructose and mannose metabolism	AC139530.1	-0.391603	0.00591483	negative
Gluconeogenesis	AC139530.1	-0.323567	0.0248729	negative
Glycolysis	AC139530.1	-0.353409	0.0137382	negative
Glycosaminoglycan biosynthesis - chondroitin sulfate / dermatan sulfate	AC139530.1	-0.430714	0.00224345	negative
Glycosaminoglycan biosynthesis - heparan sulfate / heparin	AC139530.1	-0.378179	0.00804302	negative
Glycosphingolipid biosynthesis - ganglio series	AC139530.1	-0.432248	0.00215463	negative
Inositol phosphate metabolism	AC139530.1	-0.339394	0.0182785	negative
Lipoic acid metabolism	AC139530.1	0.306937	0.0338388	postive
Lysine degradation	AC139530.1	-0.363749	0.0110404	negative
N-Glycan biosynthesis	AC139530.1	-0.3364	0.0193975	negative
Nicotinate and nicotinamide metabolism	AC139530.1	-0.539491	7.59498e-05	negative
Propanoate metabolism	AC139530.1	-0.348177	0.0153054	negative
Pyruvate metabolism	AC139530.1	-0.370447	0.00954727	negative
Riboflavin metabolism	AC139530.1	-0.303581	0.0359394	negative
Sphingolipid metabolism	AC139530.1	-0.324252	0.024551	negative
Starch and sucrose metabolism	AC139530.1	-0.385266	0.00684892	negative
Steroid biosynthesis	AC139530.1	-0.308362	0.0329788	negative
TCA cycle	AC139530.1	-0.521146	0.000145949	negative
Vitamin B6 metabolism	AC139530.1	-0.44516	0.00152219	negative
Amino sugar and nucleotide sugar metabolism	AC144652.1	0.34055	0.017861	postive
Glycosylphosphatidylinositol (GPI)-anchor biosynthesis	AC144652.1	0.289749	0.0457597	postive
Taurine and hypotaurine metabolism	AC144652.1	-0.3135	0.0300246	negative
alpha-Linolenic acid metabolism	AC145343.1	-0.374222	0.0087849	negative
Arachidonic acid metabolism	AC145343.1	-0.396611	0.00525725	negative
Arginine and proline metabolism	AC145343.1	-0.381358	0.0074867	negative
D-Glutamine and D-glutamate metabolism	AC145343.1	0.482314	0.000517589	postive
Glutathione metabolism	AC145343.1	-0.298133	0.0395761	negative
Glycerolipid metabolism	AC145343.1	-0.360424	0.0118534	negative
Glycerophospholipid metabolism	AC145343.1	-0.33217	0.0210771	negative
Glycine, serine and threonine metabolism	AC145343.1	-0.340427	0.0179051	negative
Glycosaminoglycan degradation	AC145343.1	-0.308572	0.0328535	negative
Glycosphingolipid biosynthesis - globo and isoglobo series	AC145343.1	-0.357796	0.0125317	negative
Inositol phosphate metabolism	AC145343.1	0.390307	0.0060963	postive
Lysine degradation	AC145343.1	0.301389	0.0373681	postive
N-Glycan biosynthesis	AC145343.1	0.377058	0.00824736	postive
Oxidative phosphorylation	AC145343.1	-0.566456	2.70687e-05	negative
Propanoate metabolism	AC145343.1	0.340759	0.0177864	postive
Pyruvate metabolism	AC145343.1	-0.290924	0.0448485	negative
Steroid biosynthesis	AC145343.1	-0.385114	0.00687288	negative
Sulfur metabolism	AC145343.1	-0.38424	0.00701167	negative
Taurine and hypotaurine metabolism	AC145343.1	-0.328059	0.0228253	negative
Tryptophan metabolism	AC145343.1	-0.323426	0.0249393	negative
Valine, leucine and isoleucine biosynthesis	AC145343.1	-0.380846	0.0075741	negative
Amino sugar and nucleotide sugar metabolism	AC245100.1	-0.405499	0.00424606	negative
Arginine biosynthesis	AC245100.1	-0.441645	0.00167547	negative
Biotin metabolism	AC245100.1	0.388743	0.00632177	postive
D-Glutamine and D-glutamate metabolism	AC245100.1	-0.357225	0.0126835	negative
Fatty acid biosynthesis	AC245100.1	-0.583211	1.36062e-05	negative
Glycosylphosphatidylinositol (GPI)-anchor biosynthesis	AC245100.1	0.306583	0.0340554	postive
Inositol phosphate metabolism	AC245100.1	-0.403374	0.00447089	negative
Lipoic acid metabolism	AC245100.1	0.509068	0.000219932	postive
Lysine degradation	AC245100.1	-0.416845	0.00320558	negative
Oxidative phosphorylation	AC245100.1	0.318973	0.0271237	postive
Pyrimidine metabolism	AC245100.1	-0.303673	0.0358799	negative
Selenocompound metabolism	AC245100.1	-0.308742	0.0327519	negative
Taurine and hypotaurine metabolism	AC245100.1	0.422232	0.00279558	postive
TCA cycle	AC245100.1	-0.325131	0.024143	negative
alpha-Linolenic acid metabolism	AC253576.2	-0.334744	0.0200411	negative
Arachidonic acid metabolism	AC253576.2	-0.368543	0.00995292	negative
Arginine and proline metabolism	AC253576.2	-0.297388	0.0400962	negative
Biotin metabolism	AC253576.2	-0.312607	0.030522	negative
D-Glutamine and D-glutamate metabolism	AC253576.2	0.378311	0.00801908	postive
Fatty acid degradation	AC253576.2	-0.298242	0.0395011	negative
Folate biosynthesis	AC253576.2	-0.35718	0.0126956	negative
Glutathione metabolism	AC253576.2	-0.306946	0.0338337	negative
Glycerolipid metabolism	AC253576.2	-0.328197	0.0227643	negative
Glycine, serine and threonine metabolism	AC253576.2	-0.32007	0.0265713	negative
Glycosaminoglycan biosynthesis - heparan sulfate / heparin	AC253576.2	-0.513015	0.00019267	negative
Glycosphingolipid biosynthesis - ganglio series	AC253576.2	-0.337539	0.0189653	negative
Glycosphingolipid biosynthesis - globo and isoglobo series	AC253576.2	-0.464009	0.00089406	negative
Nitrogen metabolism	AC253576.2	-0.387906	0.00644531	negative
Other glycan degradation	AC253576.2	-0.318477	0.0273764	negative
Oxidative phosphorylation	AC253576.2	-0.299623	0.0385531	negative
Primary bile acid biosynthesis	AC253576.2	-0.359696	0.0120381	negative
Pyruvate metabolism	AC253576.2	-0.321602	0.0258155	negative
Steroid biosynthesis	AC253576.2	-0.285681	0.0490316	negative
Tryptophan metabolism	AC253576.2	-0.357798	0.0125312	negative
Ubiquinone and other terpenoid-quinone biosynthesis	AC253576.2	-0.338971	0.018433	negative
Valine, leucine and isoleucine biosynthesis	AC253576.2	-0.409984	0.00380386	negative
Arachidonic acid metabolism	ADIRF-AS1	-0.289102	0.0462679	negative
Arginine and proline metabolism	ADIRF-AS1	-0.290683	0.0450342	negative
Cysteine and methionine metabolism	ADIRF-AS1	0.298621	0.0392391	postive
D-Glutamine and D-glutamate metabolism	ADIRF-AS1	0.441238	0.00169407	postive
Glycosaminoglycan biosynthesis - keratan sulfate	ADIRF-AS1	0.333415	0.0205704	postive
Inositol phosphate metabolism	ADIRF-AS1	0.391366	0.00594763	postive
Lysine degradation	ADIRF-AS1	0.383486	0.00713334	postive
N-Glycan biosynthesis	ADIRF-AS1	0.437085	0.00189464	postive
Oxidative phosphorylation	ADIRF-AS1	-0.499737	0.000298813	negative
Pentose phosphate pathway	ADIRF-AS1	-0.312854	0.0303838	negative
Primary bile acid biosynthesis	ADIRF-AS1	-0.329832	0.0220567	negative
Riboflavin metabolism	ADIRF-AS1	-0.453729	0.0011996	negative
Terpenoid backbone biosynthesis	ADIRF-AS1	-0.287268	0.0477336	negative
Amino sugar and nucleotide sugar metabolism	ADNP-AS1	-0.314981	0.0292156	negative
Cysteine and methionine metabolism	ADNP-AS1	-0.375682	0.00850456	negative
Glutathione metabolism	ADNP-AS1	-0.308555	0.0328632	negative
Glycerolipid metabolism	ADNP-AS1	-0.308186	0.033084	negative
Glycerophospholipid metabolism	ADNP-AS1	-0.316077	0.0286282	negative
Glycosaminoglycan biosynthesis - chondroitin sulfate / dermatan sulfate	ADNP-AS1	-0.485279	0.000472364	negative
Glycosaminoglycan biosynthesis - heparan sulfate / heparin	ADNP-AS1	-0.317529	0.0278654	negative
Glycosphingolipid biosynthesis - ganglio series	ADNP-AS1	-0.29417	0.0424078	negative
Glycosphingolipid biosynthesis - globo and isoglobo series	ADNP-AS1	-0.306738	0.0339609	negative
Glycosylphosphatidylinositol (GPI)-anchor biosynthesis	ADNP-AS1	0.357253	0.012676	postive
Nicotinate and nicotinamide metabolism	ADNP-AS1	-0.371762	0.00927534	negative
Other glycan degradation	ADNP-AS1	-0.314641	0.0293998	negative
Starch and sucrose metabolism	ADNP-AS1	-0.338426	0.018634	negative
Sulfur metabolism	ADNP-AS1	-0.311772	0.0309929	negative
Valine, leucine and isoleucine biosynthesis	ADNP-AS1	-0.403784	0.0044267	negative
alpha-Linolenic acid metabolism	AF131215.2	-0.327305	0.0231584	negative
Arachidonic acid metabolism	AF131215.2	-0.371995	0.00922807	negative
Arginine and proline metabolism	AF131215.2	-0.441425	0.00168548	negative
Biotin metabolism	AF131215.2	-0.288078	0.0470816	negative
D-Glutamine and D-glutamate metabolism	AF131215.2	0.54887	5.35831e-05	postive
Folate biosynthesis	AF131215.2	-0.337566	0.0189549	negative
Galactose metabolism	AF131215.2	-0.367295	0.0102267	negative
Glutathione metabolism	AF131215.2	-0.363409	0.0111212	negative
Glycerolipid metabolism	AF131215.2	-0.364468	0.0108711	negative
Glycerophospholipid metabolism	AF131215.2	-0.339596	0.0182049	negative
Glycosaminoglycan biosynthesis - heparan sulfate / heparin	AF131215.2	-0.401833	0.00464029	negative
Glycosaminoglycan degradation	AF131215.2	-0.508845	0.000221576	negative
Glycosphingolipid biosynthesis - ganglio series	AF131215.2	-0.288366	0.0468511	negative
Glycosphingolipid biosynthesis - globo and isoglobo series	AF131215.2	-0.439298	0.00178525	negative
Glyoxylate and dicarboxylate metabolism	AF131215.2	-0.291563	0.0443589	negative
Histidine metabolism	AF131215.2	-0.300888	0.0377008	negative
Inositol phosphate metabolism	AF131215.2	0.390108	0.00612467	postive
N-Glycan biosynthesis	AF131215.2	0.377138	0.00823275	postive
Other glycan degradation	AF131215.2	-0.425536	0.00256764	negative
Oxidative phosphorylation	AF131215.2	-0.50443	0.000256409	negative
Primary bile acid biosynthesis	AF131215.2	-0.344184	0.0166016	negative
Propanoate metabolism	AF131215.2	0.331787	0.0212349	postive
Pyruvate metabolism	AF131215.2	-0.355399	0.0131793	negative
Riboflavin metabolism	AF131215.2	-0.297101	0.0402984	negative
Selenocompound metabolism	AF131215.2	0.364546	0.0108529	postive
Sulfur metabolism	AF131215.2	-0.479021	0.000572361	negative
Taurine and hypotaurine metabolism	AF131215.2	-0.333428	0.0205654	negative
Tryptophan metabolism	AF131215.2	-0.44006	0.00174896	negative
Ubiquinone and other terpenoid-quinone biosynthesis	AF131215.2	-0.432151	0.00216014	negative
Valine, leucine and isoleucine biosynthesis	AF131215.2	-0.404923	0.00430601	negative
Biosynthesis of unsaturated fatty acids	AFAP1-AS1	-0.345428	0.0161881	negative
Primary bile acid biosynthesis	AFAP1-AS1	-0.308769	0.032736	negative
TCA cycle	AFAP1-AS1	0.329111	0.0223664	postive
Cholesterol Biosynthesis	AGAP2-AS1	0.311739	0.0310111	postive
Pyrimidine metabolism	AGAP2-AS1	0.295815	0.0412132	postive
Amino sugar and nucleotide sugar metabolism	AGBL5-IT1	-0.489684	0.000411725	negative
Arginine biosynthesis	AGBL5-IT1	-0.341329	0.0175847	negative
Cysteine and methionine metabolism	AGBL5-IT1	-0.496133	0.000335588	negative
Fatty acid biosynthesis	AGBL5-IT1	-0.417611	0.0031442	negative
Fructose and mannose metabolism	AGBL5-IT1	-0.418883	0.00304464	negative
Glutathione metabolism	AGBL5-IT1	-0.378322	0.00801721	negative
Glycerolipid metabolism	AGBL5-IT1	-0.320918	0.0261508	negative
Glycosaminoglycan biosynthesis - chondroitin sulfate / dermatan sulfate	AGBL5-IT1	-0.303471	0.0360098	negative
Glycosaminoglycan biosynthesis - heparan sulfate / heparin	AGBL5-IT1	-0.325246	0.02409	negative
Inositol phosphate metabolism	AGBL5-IT1	-0.357369	0.0126449	negative
Lipoic acid metabolism	AGBL5-IT1	0.302104	0.0368966	postive
Lysine degradation	AGBL5-IT1	-0.376154	0.00841554	negative
Mucin type O-glycan biosynthesis	AGBL5-IT1	-0.288521	0.0467277	negative
Nicotinate and nicotinamide metabolism	AGBL5-IT1	-0.569074	2.43696e-05	negative
Nitrogen metabolism	AGBL5-IT1	-0.364379	0.010892	negative
One carbon pool by folate	AGBL5-IT1	-0.331882	0.0211957	negative
Other types of O-glycan biosynthesis	AGBL5-IT1	0.435929	0.0019541	postive
Pantothenate and CoA biosynthesis	AGBL5-IT1	-0.45775	0.00107046	negative
Pentose phosphate pathway	AGBL5-IT1	-0.328228	0.0227509	negative
Phosphonate and phosphinate metabolism	AGBL5-IT1	-0.303746	0.0358337	negative
Purine metabolism	AGBL5-IT1	-0.286376	0.0484594	negative
Pyrimidine metabolism	AGBL5-IT1	-0.36733	0.010219	negative
Selenocompound metabolism	AGBL5-IT1	-0.291394	0.0444879	negative
Sphingolipid metabolism	AGBL5-IT1	-0.286482	0.0483724	negative
Starch and sucrose metabolism	AGBL5-IT1	-0.414282	0.00341859	negative
Steroid biosynthesis	AGBL5-IT1	-0.309535	0.0322838	negative
TCA cycle	AGBL5-IT1	-0.529483	0.000108966	negative
Terpenoid backbone biosynthesis	AGBL5-IT1	-0.29587	0.0411738	negative
Valine, leucine and isoleucine biosynthesis	AGBL5-IT1	-0.377479	0.00817015	negative
Vitamin B6 metabolism	AGBL5-IT1	-0.444657	0.00154331	negative
Alanine, aspartate and glutamate metabolism	AL022326.1	0.438443	0.00182685	postive
Fatty acid biosynthesis	AL022326.1	0.46943	0.000762848	postive
Fatty acid elongation	AL022326.1	0.302646	0.0365433	postive
Glycosaminoglycan degradation	AL022326.1	-0.465783	0.000849054	negative
Lysine degradation	AL022326.1	0.288996	0.0463514	postive
Mannose type O-glycan biosynthesis	AL022326.1	0.410527	0.0037532	postive
One carbon pool by folate	AL022326.1	0.452843	0.00122987	postive
Other glycan degradation	AL022326.1	-0.423619	0.00269781	negative
Propanoate metabolism	AL022326.1	-0.335349	0.0198039	negative
Sulfur metabolism	AL022326.1	-0.402689	0.00454552	negative
Amino sugar and nucleotide sugar metabolism	AL031587.1	-0.41841	0.00308134	negative
Arginine biosynthesis	AL031587.1	-0.333901	0.0203755	negative
Cysteine and methionine metabolism	AL031587.1	-0.348021	0.0153544	negative
Fatty acid biosynthesis	AL031587.1	-0.409662	0.0038342	negative
Fructose and mannose metabolism	AL031587.1	-0.430917	0.00223154	negative
Lysine degradation	AL031587.1	-0.323116	0.0250867	negative
Phosphonate and phosphinate metabolism	AL031587.1	-0.372046	0.00921762	negative
Pyrimidine metabolism	AL031587.1	-0.512204	0.000198008	negative
Selenocompound metabolism	AL031587.1	-0.488131	0.000432247	negative
Steroid biosynthesis	AL031587.1	-0.336817	0.0192383	negative
TCA cycle	AL031587.1	-0.325892	0.0237945	negative
Terpenoid backbone biosynthesis	AL031587.1	-0.284735	0.0498186	negative
Vitamin B6 metabolism	AL031587.1	-0.357475	0.0126168	negative
Arginine and proline metabolism	AL450992.2	-0.3066	0.0340452	negative
D-Glutamine and D-glutamate metabolism	AL450992.2	0.316164	0.0285818	postive
Glycosaminoglycan biosynthesis - chondroitin sulfate / dermatan sulfate	AL450992.2	0.396158	0.00531397	postive
Glycosphingolipid biosynthesis - ganglio series	AL450992.2	0.402555	0.00456021	postive
Inositol phosphate metabolism	AL450992.2	0.504182	0.000258502	postive
Lipoic acid metabolism	AL450992.2	-0.321429	0.0259003	negative
Lysine degradation	AL450992.2	0.39111	0.00598338	postive
N-Glycan biosynthesis	AL450992.2	0.387116	0.00656388	postive
Nicotinate and nicotinamide metabolism	AL450992.2	0.370195	0.00960007	postive
Oxidative phosphorylation	AL450992.2	-0.514242	0.000184845	negative
Ubiquinone and other terpenoid-quinone biosynthesis	AL450992.2	-0.412131	0.00360687	negative
alpha-Linolenic acid metabolism	AL591806.1	0.357085	0.0127208	postive
Arginine biosynthesis	AL591806.1	-0.330116	0.021936	negative
Biotin metabolism	AL591806.1	0.306158	0.0343173	postive
D-Glutamine and D-glutamate metabolism	AL591806.1	-0.496654	0.00033003	negative
Inositol phosphate metabolism	AL591806.1	-0.388126	0.00641267	negative
Lipoic acid metabolism	AL591806.1	0.304883	0.0351118	postive
Lysine degradation	AL591806.1	-0.364362	0.0108958	negative
Nicotinate and nicotinamide metabolism	AL591806.1	-0.351282	0.0143578	negative
One carbon pool by folate	AL591806.1	-0.446167	0.00148065	negative
Other glycan degradation	AL591806.1	0.391228	0.0059669	postive
Oxidative phosphorylation	AL591806.1	0.37446	0.00873862	postive
Pentose phosphate pathway	AL591806.1	-0.319812	0.0267001	negative
Propanoate metabolism	AL591806.1	-0.300752	0.0377919	negative
Purine metabolism	AL591806.1	-0.505741	0.000245582	negative
Pyrimidine metabolism	AL591806.1	-0.413807	0.00345944	negative
Selenocompound metabolism	AL591806.1	-0.332078	0.021115	negative
TCA cycle	AL591806.1	-0.52034	0.000150067	negative
Ubiquinone and other terpenoid-quinone biosynthesis	AL591806.1	0.294078	0.0424753	postive
Vitamin B6 metabolism	AL591806.1	-0.388814	0.0063113	negative
alpha-Linolenic acid metabolism	ALOX12-AS1	-0.322857	0.02521	negative
Arachidonic acid metabolism	ALOX12-AS1	-0.350257	0.0146651	negative
Arginine and proline metabolism	ALOX12-AS1	-0.408713	0.00392483	negative
Biosynthesis of unsaturated fatty acids	ALOX12-AS1	-0.436733	0.0019126	negative
D-Glutamine and D-glutamate metabolism	ALOX12-AS1	0.4281	0.00240227	postive
Drug metabolism - other enzymes	ALOX12-AS1	-0.420164	0.00294713	negative
Fatty acid degradation	ALOX12-AS1	-0.350088	0.0147161	negative
Fatty acid elongation	ALOX12-AS1	-0.425742	0.00255399	negative
Folate biosynthesis	ALOX12-AS1	-0.370895	0.00945391	negative
Fructose and mannose metabolism	ALOX12-AS1	-0.313739	0.0298928	negative
Galactose metabolism	ALOX12-AS1	-0.354525	0.0134222	negative
Glutathione metabolism	ALOX12-AS1	-0.405788	0.0042163	negative
Glycerolipid metabolism	ALOX12-AS1	-0.37685	0.00828586	negative
Glycine, serine and threonine metabolism	ALOX12-AS1	-0.375396	0.00855889	negative
Glycosaminoglycan biosynthesis - chondroitin sulfate / dermatan sulfate	ALOX12-AS1	-0.296869	0.0404618	negative
Glycosaminoglycan biosynthesis - heparan sulfate / heparin	ALOX12-AS1	-0.515908	0.000174683	negative
Glycosphingolipid biosynthesis - globo and isoglobo series	ALOX12-AS1	-0.461889	0.000950653	negative
Glyoxylate and dicarboxylate metabolism	ALOX12-AS1	-0.316724	0.0282859	negative
Nitrogen metabolism	ALOX12-AS1	-0.358191	0.0124276	negative
Oxidative phosphorylation	ALOX12-AS1	-0.379125	0.00787387	negative
Primary bile acid biosynthesis	ALOX12-AS1	-0.478038	0.000589694	negative
Pyruvate metabolism	ALOX12-AS1	-0.377851	0.00810239	negative
Taurine and hypotaurine metabolism	ALOX12-AS1	-0.297527	0.0399992	negative
Tryptophan metabolism	ALOX12-AS1	-0.338431	0.0186321	negative
Tyrosine metabolism	ALOX12-AS1	-0.34464	0.0164489	negative
Ubiquinone and other terpenoid-quinone biosynthesis	ALOX12-AS1	-0.449392	0.00135431	negative
Valine, leucine and isoleucine biosynthesis	ALOX12-AS1	-0.542872	6.70561e-05	negative
alpha-Linolenic acid metabolism	ANKRD10-IT1	-0.332961	0.020754	negative
Arachidonic acid metabolism	ANKRD10-IT1	-0.456929	0.00109578	negative
Arginine and proline metabolism	ANKRD10-IT1	-0.46627	0.000837064	negative
beta-Alanine metabolism	ANKRD10-IT1	-0.291109	0.0447066	negative
Biotin metabolism	ANKRD10-IT1	-0.429686	0.00230478	negative
Butanoate metabolism	ANKRD10-IT1	-0.382916	0.00722664	negative
D-Glutamine and D-glutamate metabolism	ANKRD10-IT1	0.680552	1.02801e-07	postive
Fatty acid biosynthesis	ANKRD10-IT1	0.341397	0.0175606	postive
Folate biosynthesis	ANKRD10-IT1	-0.483123	0.000504873	negative
Galactose metabolism	ANKRD10-IT1	-0.427849	0.00241806	negative
Gluconeogenesis	ANKRD10-IT1	-0.332593	0.020904	negative
Glutathione metabolism	ANKRD10-IT1	-0.36372	0.0110473	negative
Glycerolipid metabolism	ANKRD10-IT1	-0.31897	0.0271252	negative
Glycine, serine and threonine metabolism	ANKRD10-IT1	-0.394964	0.0054661	negative
Glycosaminoglycan biosynthesis - heparan sulfate / heparin	ANKRD10-IT1	-0.403238	0.00448556	negative
Glycosaminoglycan degradation	ANKRD10-IT1	-0.343633	0.0167876	negative
Glycosphingolipid biosynthesis - globo and isoglobo series	ANKRD10-IT1	-0.54108	7.16421e-05	negative
Glyoxylate and dicarboxylate metabolism	ANKRD10-IT1	-0.382697	0.00726261	negative
Inositol phosphate metabolism	ANKRD10-IT1	0.52906	0.000110617	postive
Lipoic acid metabolism	ANKRD10-IT1	-0.526025	0.000123122	negative
Lysine degradation	ANKRD10-IT1	0.30287	0.0363977	postive
N-Glycan biosynthesis	ANKRD10-IT1	0.394833	0.00548305	postive
Oxidative phosphorylation	ANKRD10-IT1	-0.711845	1.40759e-08	negative
Phenylalanine metabolism	ANKRD10-IT1	-0.409644	0.0038359	negative
Primary bile acid biosynthesis	ANKRD10-IT1	-0.504345	0.000257122	negative
Pyruvate metabolism	ANKRD10-IT1	-0.479118	0.000570661	negative
Riboflavin metabolism	ANKRD10-IT1	-0.352345	0.0140453	negative
Sulfur metabolism	ANKRD10-IT1	-0.4156	0.00330755	negative
Synthesis and degradation of ketone bodies	ANKRD10-IT1	-0.367616	0.0101556	negative
Taurine and hypotaurine metabolism	ANKRD10-IT1	-0.376063	0.00843276	negative
Terpenoid backbone biosynthesis	ANKRD10-IT1	-0.29649	0.0407306	negative
Thiamine metabolism	ANKRD10-IT1	-0.413158	0.0035159	negative
Tyrosine metabolism	ANKRD10-IT1	-0.351484	0.0142982	negative
Ubiquinone and other terpenoid-quinone biosynthesis	ANKRD10-IT1	-0.683821	8.44785e-08	negative
Valine, leucine and isoleucine biosynthesis	ANKRD10-IT1	-0.451454	0.00127866	negative
Amino sugar and nucleotide sugar metabolism	AP000936.1	-0.37529	0.00857917	negative
Arginine biosynthesis	AP000936.1	-0.284724	0.0498285	negative
Biotin metabolism	AP000936.1	0.287175	0.0478089	postive
Cysteine and methionine metabolism	AP000936.1	-0.386446	0.00666596	negative
D-Glutamine and D-glutamate metabolism	AP000936.1	-0.383214	0.00717776	negative
Fatty acid biosynthesis	AP000936.1	-0.310297	0.031839	negative
Fructose and mannose metabolism	AP000936.1	-0.390206	0.00611071	negative
Glycolysis	AP000936.1	-0.289582	0.0458901	negative
Inositol phosphate metabolism	AP000936.1	-0.422104	0.00280473	negative
Lipoic acid metabolism	AP000936.1	0.418874	0.00304534	postive
Lysine degradation	AP000936.1	-0.548574	5.4186e-05	negative
N-Glycan biosynthesis	AP000936.1	-0.31793	0.0276576	negative
Nicotinate and nicotinamide metabolism	AP000936.1	-0.391856	0.00587998	negative
Oxidative phosphorylation	AP000936.1	0.338468	0.0186184	postive
Pentose phosphate pathway	AP000936.1	-0.347008	0.0156756	negative
Propanoate metabolism	AP000936.1	-0.421164	0.00287294	negative
Selenocompound metabolism	AP000936.1	-0.438311	0.00183335	negative
Steroid biosynthesis	AP000936.1	-0.285543	0.0491462	negative
TCA cycle	AP000936.1	-0.616682	3.05253e-06	negative
Vitamin B6 metabolism	AP000936.1	-0.608077	4.55641e-06	negative
alpha-Linolenic acid metabolism	AP001107.1	-0.383972	0.0070547	negative
Arachidonic acid metabolism	AP001107.1	-0.510102	0.000212469	negative
Arginine and proline metabolism	AP001107.1	-0.545991	5.97059e-05	negative
beta-Alanine metabolism	AP001107.1	-0.341966	0.0173612	negative
Biotin metabolism	AP001107.1	-0.385176	0.00686317	negative
Butanoate metabolism	AP001107.1	-0.478124	0.00058815	negative
D-Glutamine and D-glutamate metabolism	AP001107.1	0.615985	3.15465e-06	postive
Fatty acid biosynthesis	AP001107.1	0.302443	0.036675	postive
Fatty acid degradation	AP001107.1	-0.302216	0.0368234	negative
Folate biosynthesis	AP001107.1	-0.430045	0.00228317	negative
Galactose metabolism	AP001107.1	-0.342647	0.0171249	negative
Gluconeogenesis	AP001107.1	-0.352145	0.0141036	negative
Glutathione metabolism	AP001107.1	-0.335895	0.0195918	negative
Glycine, serine and threonine metabolism	AP001107.1	-0.457517	0.00107758	negative
Glycolysis	AP001107.1	-0.286568	0.0483022	negative
Glycosphingolipid biosynthesis - globo and isoglobo series	AP001107.1	-0.557714	3.81928e-05	negative
Glyoxylate and dicarboxylate metabolism	AP001107.1	-0.374547	0.00872177	negative
Histidine metabolism	AP001107.1	-0.357944	0.0124927	negative
Inositol phosphate metabolism	AP001107.1	0.591323	9.61772e-06	postive
Lipoic acid metabolism	AP001107.1	-0.513808	0.000187579	negative
Lysine degradation	AP001107.1	0.448941	0.00137136	postive
N-Glycan biosynthesis	AP001107.1	0.467539	0.000806516	postive
Nitrogen metabolism	AP001107.1	-0.335209	0.0198588	negative
Oxidative phosphorylation	AP001107.1	-0.815923	1.60822e-12	negative
Phenylalanine metabolism	AP001107.1	-0.366167	0.0104797	negative
Primary bile acid biosynthesis	AP001107.1	-0.429013	0.00234569	negative
Pyruvate metabolism	AP001107.1	-0.360349	0.0118723	negative
Sulfur metabolism	AP001107.1	-0.433402	0.00208988	negative
Synthesis and degradation of ketone bodies	AP001107.1	-0.487675	0.000438454	negative
Taurine and hypotaurine metabolism	AP001107.1	-0.507127	0.000234584	negative
Thiamine metabolism	AP001107.1	-0.389512	0.00621004	negative
Tyrosine metabolism	AP001107.1	-0.400879	0.004748	negative
Ubiquinone and other terpenoid-quinone biosynthesis	AP001107.1	-0.610248	4.12314e-06	negative
Arachidonic acid metabolism	AP001205.1	-0.429649	0.00230701	negative
Biotin metabolism	AP001205.1	-0.626472	1.90695e-06	negative
Butanoate metabolism	AP001205.1	-0.364543	0.0108536	negative
D-Glutamine and D-glutamate metabolism	AP001205.1	0.517979	0.000162759	postive
Folate biosynthesis	AP001205.1	-0.332595	0.0209032	negative
Glutathione metabolism	AP001205.1	-0.333657	0.0204732	negative
Glycosaminoglycan biosynthesis - heparan sulfate / heparin	AP001205.1	-0.384397	0.00698656	negative
Glycosaminoglycan degradation	AP001205.1	-0.32052	0.0263473	negative
Glycosphingolipid biosynthesis - ganglio series	AP001205.1	-0.336154	0.019492	negative
Glycosphingolipid biosynthesis - globo and isoglobo series	AP001205.1	-0.492512	0.0003766	negative
Inositol phosphate metabolism	AP001205.1	0.298369	0.039413	postive
Lipoic acid metabolism	AP001205.1	-0.300292	0.0381006	negative
Lysine degradation	AP001205.1	0.340393	0.0179173	postive
Mucin type O-glycan biosynthesis	AP001205.1	-0.312567	0.0305439	negative
Other glycan degradation	AP001205.1	-0.310843	0.0315237	negative
Oxidative phosphorylation	AP001205.1	-0.43985	0.00175891	negative
Primary bile acid biosynthesis	AP001205.1	-0.371323	0.00936546	negative
Purine metabolism	AP001205.1	0.29943	0.0386844	postive
Selenocompound metabolism	AP001205.1	0.448237	0.00139841	postive
Sulfur metabolism	AP001205.1	-0.356141	0.0129756	negative
Synthesis and degradation of ketone bodies	AP001205.1	-0.285813	0.0489223	negative
Taurine and hypotaurine metabolism	AP001205.1	-0.452163	0.00125352	negative
Thiamine metabolism	AP001205.1	-0.322402	0.0254281	negative
Ubiquinone and other terpenoid-quinone biosynthesis	AP001205.1	-0.396311	0.00529467	negative
Vitamin B6 metabolism	AP001205.1	0.369765	0.00969091	postive
Amino sugar and nucleotide sugar metabolism	AP003774.1	-0.315304	0.0290411	negative
Arginine biosynthesis	AP003774.1	-0.379886	0.00774007	negative
Biosynthesis of unsaturated fatty acids	AP003774.1	-0.453699	0.0012006	negative
Cysteine and methionine metabolism	AP003774.1	-0.539128	7.69666e-05	negative
D-Glutamine and D-glutamate metabolism	AP003774.1	-0.35179	0.0142077	negative
Ether lipid metabolism	AP003774.1	-0.292386	0.0437353	negative
Fatty acid biosynthesis	AP003774.1	-0.314112	0.029688	negative
Fatty acid elongation	AP003774.1	-0.465445	0.000857479	negative
Gluconeogenesis	AP003774.1	-0.301816	0.037086	negative
Glycolysis	AP003774.1	-0.347627	0.0154788	negative
Glycosaminoglycan biosynthesis - chondroitin sulfate / dermatan sulfate	AP003774.1	-0.452641	0.00123684	negative
Glycosaminoglycan biosynthesis - keratan sulfate	AP003774.1	-0.370512	0.00953351	negative
Inositol phosphate metabolism	AP003774.1	-0.398428	0.00503484	negative
Lipoic acid metabolism	AP003774.1	0.362875	0.0112493	postive
Lysine degradation	AP003774.1	-0.45159	0.00127379	negative
N-Glycan biosynthesis	AP003774.1	-0.475038	0.000645544	negative
Oxidative phosphorylation	AP003774.1	0.37665	0.00832298	postive
Phosphonate and phosphinate metabolism	AP003774.1	-0.410145	0.00378873	negative
Propanoate metabolism	AP003774.1	-0.394443	0.00553357	negative
Purine metabolism	AP003774.1	-0.320979	0.0261208	negative
Pyrimidine metabolism	AP003774.1	-0.309281	0.0324332	negative
Selenocompound metabolism	AP003774.1	-0.462795	0.000926106	negative
Taurine and hypotaurine metabolism	AP003774.1	0.370259	0.00958659	postive
TCA cycle	AP003774.1	-0.375566	0.00852652	negative
Valine, leucine and isoleucine degradation	AP003774.1	-0.287942	0.0471905	negative
Vitamin B6 metabolism	AP003774.1	-0.418745	0.00305529	negative
Glycerolipid metabolism	APTR	-0.350516	0.0145868	negative
Glycosaminoglycan biosynthesis - chondroitin sulfate / dermatan sulfate	APTR	-0.357111	0.012714	negative
Glycosaminoglycan biosynthesis - heparan sulfate / heparin	APTR	-0.428266	0.00239193	negative
Glycosphingolipid biosynthesis - ganglio series	APTR	-0.386285	0.00669059	negative
Glycosphingolipid biosynthesis - globo and isoglobo series	APTR	-0.304938	0.0350775	negative
Glycosylphosphatidylinositol (GPI)-anchor biosynthesis	APTR	0.307208	0.0336737	postive
Nicotinate and nicotinamide metabolism	APTR	-0.404962	0.00430188	negative
Sphingolipid metabolism	APTR	-0.291766	0.0442045	negative
Vitamin B6 metabolism	APTR	-0.307632	0.033417	negative
Biotin metabolism	ARRDC1-AS1	0.318459	0.027386	postive
Cysteine and methionine metabolism	ARRDC1-AS1	-0.44806	0.00140529	negative
D-Glutamine and D-glutamate metabolism	ARRDC1-AS1	-0.328509	0.0226278	negative
Fatty acid biosynthesis	ARRDC1-AS1	-0.3262	0.0236545	negative
Glycosaminoglycan biosynthesis - chondroitin sulfate / dermatan sulfate	ARRDC1-AS1	-0.424611	0.00262973	negative
Glycosylphosphatidylinositol (GPI)-anchor biosynthesis	ARRDC1-AS1	0.314369	0.0295477	postive
Inositol phosphate metabolism	ARRDC1-AS1	-0.411134	0.00369718	negative
Lipoic acid metabolism	ARRDC1-AS1	0.416202	0.00325786	postive
Lysine degradation	ARRDC1-AS1	-0.375352	0.00856723	negative
Nicotinate and nicotinamide metabolism	ARRDC1-AS1	-0.515816	0.000175229	negative
Oxidative phosphorylation	ARRDC1-AS1	0.436955	0.00190124	postive
Propanoate metabolism	ARRDC1-AS1	-0.299311	0.0387657	negative
Selenocompound metabolism	ARRDC1-AS1	-0.285526	0.0491601	negative
Sphingolipid metabolism	ARRDC1-AS1	-0.326735	0.0234135	negative
Starch and sucrose metabolism	ARRDC1-AS1	-0.299316	0.0387618	negative
Ubiquinone and other terpenoid-quinone biosynthesis	ARRDC1-AS1	0.308598	0.0328377	postive
Vitamin B6 metabolism	ARRDC1-AS1	-0.354026	0.0135628	negative
alpha-Linolenic acid metabolism	ASB16-AS1	-0.285566	0.0491266	negative
Amino sugar and nucleotide sugar metabolism	ASB16-AS1	-0.305056	0.0350032	negative
Arachidonic acid metabolism	ASB16-AS1	-0.395066	0.00545294	negative
Arginine and proline metabolism	ASB16-AS1	-0.346082	0.0159742	negative
beta-Alanine metabolism	ASB16-AS1	-0.309042	0.0325745	negative
Biosynthesis of unsaturated fatty acids	ASB16-AS1	-0.589258	1.05147e-05	negative
Cholesterol Biosynthesis	ASB16-AS1	-0.36404	0.0109717	negative
Cysteine and methionine metabolism	ASB16-AS1	-0.344556	0.0164772	negative
Fatty acid degradation	ASB16-AS1	-0.485642	0.00046707	negative
Fatty acid elongation	ASB16-AS1	-0.595175	8.12997e-06	negative
Folate biosynthesis	ASB16-AS1	-0.295938	0.041125	negative
Fructose and mannose metabolism	ASB16-AS1	-0.397652	0.00512879	negative
Galactose metabolism	ASB16-AS1	-0.477611	0.000597367	negative
Gluconeogenesis	ASB16-AS1	-0.397726	0.00511978	negative
Glutathione metabolism	ASB16-AS1	-0.391621	0.00591244	negative
Glycine, serine and threonine metabolism	ASB16-AS1	-0.623345	2.22008e-06	negative
Glycolysis	ASB16-AS1	-0.380997	0.00754819	negative
Glycosaminoglycan biosynthesis - chondroitin sulfate / dermatan sulfate	ASB16-AS1	-0.317752	0.0277496	negative
Glycosaminoglycan biosynthesis - heparan sulfate / heparin	ASB16-AS1	-0.307495	0.0335	negative
Glycosphingolipid biosynthesis - globo and isoglobo series	ASB16-AS1	-0.477414	0.000600939	negative
Glyoxylate and dicarboxylate metabolism	ASB16-AS1	-0.425615	0.00256243	negative
Oxidative phosphorylation	ASB16-AS1	-0.306401	0.0341675	negative
Phenylalanine metabolism	ASB16-AS1	-0.286328	0.0484985	negative
Primary bile acid biosynthesis	ASB16-AS1	-0.285896	0.0488537	negative
Pyruvate metabolism	ASB16-AS1	-0.471713	0.000712951	negative
Steroid biosynthesis	ASB16-AS1	-0.323145	0.0250729	negative
Tyrosine metabolism	ASB16-AS1	-0.33378	0.0204238	negative
Valine, leucine and isoleucine biosynthesis	ASB16-AS1	-0.515178	0.000179073	negative
Valine, leucine and isoleucine degradation	ASB16-AS1	-0.388414	0.00637002	negative
Glycosylphosphatidylinositol (GPI)-anchor biosynthesis	ASH1L-AS1	0.286595	0.0482804	postive
Nicotinate and nicotinamide metabolism	ASH1L-AS1	-0.287609	0.0474578	negative
Sphingolipid metabolism	ASH1L-AS1	-0.369144	0.00982319	negative
Cholesterol Biosynthesis	ASMTL-AS1	-0.390783	0.00602916	negative
Fructose and mannose metabolism	ASMTL-AS1	-0.433886	0.00206326	negative
Nicotinate and nicotinamide metabolism	ASMTL-AS1	-0.339262	0.0183266	negative
Other types of O-glycan biosynthesis	ASMTL-AS1	0.317236	0.0280181	postive
Pentose phosphate pathway	ASMTL-AS1	-0.490716	0.00039858	negative
Steroid biosynthesis	ASMTL-AS1	-0.342243	0.0172647	negative
Terpenoid backbone biosynthesis	ASMTL-AS1	-0.384527	0.00696582	negative
Valine, leucine and isoleucine biosynthesis	ASMTL-AS1	-0.358905	0.0122416	negative
Arachidonic acid metabolism	ATP2A1-AS1	0.297734	0.0398544	postive
Arginine and proline metabolism	ATP2A1-AS1	0.350913	0.0144678	postive
D-Glutamine and D-glutamate metabolism	ATP2A1-AS1	-0.352401	0.014029	negative
Folate biosynthesis	ATP2A1-AS1	0.288871	0.0464499	postive
Inositol phosphate metabolism	ATP2A1-AS1	-0.413962	0.00344606	negative
Lipoic acid metabolism	ATP2A1-AS1	0.332535	0.0209274	postive
Lysine degradation	ATP2A1-AS1	-0.347789	0.0154273	negative
N-Glycan biosynthesis	ATP2A1-AS1	-0.515619	0.00017641	negative
Nitrogen metabolism	ATP2A1-AS1	0.303135	0.0362259	postive
Oxidative phosphorylation	ATP2A1-AS1	0.529527	0.000108797	postive
Propanoate metabolism	ATP2A1-AS1	-0.400748	0.00476302	negative
Synthesis and degradation of ketone bodies	ATP2A1-AS1	0.395668	0.00537586	postive
Terpenoid backbone biosynthesis	ATP2A1-AS1	0.295248	0.0416218	postive
Ubiquinone and other terpenoid-quinone biosynthesis	ATP2A1-AS1	0.40142	0.00468667	postive
Biotin metabolism	B4GALT1-AS1	0.317325	0.0279714	postive
Glycosylphosphatidylinositol (GPI)-anchor biosynthesis	B4GALT1-AS1	0.529239	0.000109914	postive
Pentose phosphate pathway	B4GALT1-AS1	0.424999	0.00260356	postive
Riboflavin metabolism	B4GALT1-AS1	0.296755	0.0405425	postive
Steroid biosynthesis	B4GALT1-AS1	0.31904	0.0270897	postive
alpha-Linolenic acid metabolism	BACE1-AS	-0.310761	0.0315707	negative
Amino sugar and nucleotide sugar metabolism	BACE1-AS	-0.494115	0.000357915	negative
Arginine and proline metabolism	BACE1-AS	-0.363448	0.0111121	negative
Cysteine and methionine metabolism	BACE1-AS	-0.297446	0.0400556	negative
Folate biosynthesis	BACE1-AS	-0.294748	0.0419848	negative
Fructose and mannose metabolism	BACE1-AS	-0.495081	0.000347059	negative
Galactose metabolism	BACE1-AS	-0.415977	0.00327637	negative
Glutathione metabolism	BACE1-AS	-0.36567	0.010593	negative
Glycerolipid metabolism	BACE1-AS	-0.351365	0.0143333	negative
Glycerophospholipid metabolism	BACE1-AS	-0.343395	0.0168683	negative
Glycine, serine and threonine metabolism	BACE1-AS	-0.398715	0.00500051	negative
Glycosaminoglycan biosynthesis - heparan sulfate / heparin	BACE1-AS	-0.578107	1.68451e-05	negative
Glycosphingolipid biosynthesis - globo and isoglobo series	BACE1-AS	-0.405694	0.00422596	negative
Nicotinate and nicotinamide metabolism	BACE1-AS	-0.416672	0.00321957	negative
Nitrogen metabolism	BACE1-AS	-0.403004	0.00451106	negative
Other types of O-glycan biosynthesis	BACE1-AS	0.361797	0.0115117	postive
Oxidative phosphorylation	BACE1-AS	-0.305819	0.0345268	negative
Pantothenate and CoA biosynthesis	BACE1-AS	-0.445372	0.00151337	negative
Primary bile acid biosynthesis	BACE1-AS	-0.364016	0.0109774	negative
Pyrimidine metabolism	BACE1-AS	-0.363177	0.0111767	negative
Pyruvate metabolism	BACE1-AS	-0.406691	0.00412437	negative
Riboflavin metabolism	BACE1-AS	-0.341497	0.0175255	negative
Selenocompound metabolism	BACE1-AS	-0.352253	0.0140722	negative
Starch and sucrose metabolism	BACE1-AS	-0.394899	0.00547441	negative
Sulfur metabolism	BACE1-AS	-0.295597	0.0413696	negative
Thiamine metabolism	BACE1-AS	-0.29623	0.0409159	negative
Ubiquinone and other terpenoid-quinone biosynthesis	BACE1-AS	-0.501453	0.000282627	negative
Valine, leucine and isoleucine biosynthesis	BACE1-AS	-0.45656	0.00110733	negative
Vitamin B6 metabolism	BACE1-AS	-0.322507	0.0253777	negative
Biotin metabolism	BBOX1-AS1	-0.370514	0.00953309	negative
Glycosaminoglycan biosynthesis - heparan sulfate / heparin	BBOX1-AS1	-0.291402	0.0444819	negative
Pantothenate and CoA biosynthesis	BBOX1-AS1	-0.383098	0.00719671	negative
Phenylalanine, tyrosine and tryptophan biosynthesis	BBOX1-AS1	-0.287524	0.0475263	negative
Riboflavin metabolism	BBOX1-AS1	-0.366854	0.010325	negative
D-Glutamine and D-glutamate metabolism	BFSP2-AS1	-0.378077	0.0080613	negative
Fatty acid biosynthesis	BFSP2-AS1	-0.494986	0.000348111	negative
Inositol phosphate metabolism	BFSP2-AS1	-0.440124	0.00174593	negative
Lipoic acid metabolism	BFSP2-AS1	0.35579	0.0130717	postive
Oxidative phosphorylation	BFSP2-AS1	0.342739	0.017093	postive
Phosphonate and phosphinate metabolism	BFSP2-AS1	-0.457228	0.00108649	negative
Arginine and proline metabolism	BHLHE40-AS1	-0.301946	0.0370008	negative
D-Glutamine and D-glutamate metabolism	BHLHE40-AS1	0.501353	0.000283549	postive
Fatty acid biosynthesis	BHLHE40-AS1	0.297241	0.0401999	postive
Glycosaminoglycan biosynthesis - chondroitin sulfate / dermatan sulfate	BHLHE40-AS1	0.498369	0.000312314	postive
Inositol phosphate metabolism	BHLHE40-AS1	0.331911	0.0211838	postive
Lipoic acid metabolism	BHLHE40-AS1	-0.429771	0.00229962	negative
N-Glycan biosynthesis	BHLHE40-AS1	0.32291	0.0251847	postive
Nicotinate and nicotinamide metabolism	BHLHE40-AS1	0.309445	0.0323369	postive
Oxidative phosphorylation	BHLHE40-AS1	-0.40806	0.00398829	negative
Phenylalanine metabolism	BHLHE40-AS1	-0.299886	0.0383745	negative
Ubiquinone and other terpenoid-quinone biosynthesis	BHLHE40-AS1	-0.462767	0.000926841	negative
Amino sugar and nucleotide sugar metabolism	BRWD1-AS2	-0.291141	0.0446819	negative
Arginine biosynthesis	BRWD1-AS2	-0.322282	0.025486	negative
D-Glutamine and D-glutamate metabolism	BRWD1-AS2	-0.376358	0.00837732	negative
Fatty acid biosynthesis	BRWD1-AS2	-0.514163	0.000185343	negative
Glycosaminoglycan biosynthesis - chondroitin sulfate / dermatan sulfate	BRWD1-AS2	-0.323807	0.0247595	negative
Inositol phosphate metabolism	BRWD1-AS2	-0.398465	0.0050304	negative
Lipoic acid metabolism	BRWD1-AS2	0.409606	0.00383945	postive
Lysine degradation	BRWD1-AS2	-0.29836	0.0394188	negative
Oxidative phosphorylation	BRWD1-AS2	0.318063	0.027589	postive
Taurine and hypotaurine metabolism	BRWD1-AS2	0.360352	0.0118716	postive
Arginine biosynthesis	C12orf77	-0.365651	0.0105973	negative
Fatty acid biosynthesis	C12orf77	-0.366669	0.0103665	negative
Fatty acid degradation	C12orf77	-0.303582	0.0359386	negative
Glycine, serine and threonine metabolism	C12orf77	-0.290603	0.0450957	negative
Glycosylphosphatidylinositol (GPI)-anchor biosynthesis	C12orf77	0.318482	0.0273741	postive
Lipoic acid metabolism	C12orf77	0.305545	0.0346972	postive
Riboflavin metabolism	C12orf77	0.352114	0.0141129	postive
Arachidonic acid metabolism	C1orf220	-0.394623	0.00551023	negative
Arginine and proline metabolism	C1orf220	-0.38694	0.00659058	negative
beta-Alanine metabolism	C1orf220	-0.289306	0.0461071	negative
D-Glutamine and D-glutamate metabolism	C1orf220	0.382016	0.00737596	postive
Folate biosynthesis	C1orf220	-0.391502	0.00592885	negative
Galactose metabolism	C1orf220	-0.33858	0.0185772	negative
Glutathione metabolism	C1orf220	-0.518241	0.000161304	negative
Glycerolipid metabolism	C1orf220	-0.386945	0.00658974	negative
Glycerophospholipid metabolism	C1orf220	-0.374062	0.00881613	negative
Glycine, serine and threonine metabolism	C1orf220	-0.296247	0.0409043	negative
Glycosaminoglycan biosynthesis - chondroitin sulfate / dermatan sulfate	C1orf220	-0.37044	0.00954866	negative
Glycosaminoglycan biosynthesis - heparan sulfate / heparin	C1orf220	-0.493485	0.000365156	negative
Glycosaminoglycan degradation	C1orf220	-0.311426	0.0311895	negative
Glycosphingolipid biosynthesis - ganglio series	C1orf220	-0.398069	0.00507812	negative
Glycosphingolipid biosynthesis - globo and isoglobo series	C1orf220	-0.593469	8.76048e-06	negative
Glycosylphosphatidylinositol (GPI)-anchor biosynthesis	C1orf220	0.37077	0.00947976	postive
Mucin type O-glycan biosynthesis	C1orf220	-0.305214	0.034904	negative
Other glycan degradation	C1orf220	-0.294256	0.0423448	negative
Phenylalanine metabolism	C1orf220	-0.339566	0.0182157	negative
Primary bile acid biosynthesis	C1orf220	-0.335149	0.019882	negative
Pyruvate metabolism	C1orf220	-0.351189	0.0143856	negative
Sphingolipid metabolism	C1orf220	-0.427712	0.00242666	negative
Starch and sucrose metabolism	C1orf220	-0.375002	0.00863411	negative
Sulfur metabolism	C1orf220	-0.404028	0.00440053	negative
Taurine and hypotaurine metabolism	C1orf220	-0.425282	0.00258456	negative
Tryptophan metabolism	C1orf220	-0.458698	0.00104188	negative
Tyrosine metabolism	C1orf220	-0.331123	0.0215112	negative
Ubiquinone and other terpenoid-quinone biosynthesis	C1orf220	-0.41095	0.00371407	negative
Valine, leucine and isoleucine biosynthesis	C1orf220	-0.440691	0.00171934	negative
alpha-Linolenic acid metabolism	C1RL-AS1	-0.291835	0.0441525	negative
Arachidonic acid metabolism	C1RL-AS1	-0.429989	0.00228652	negative
Arginine and proline metabolism	C1RL-AS1	-0.526479	0.000121172	negative
beta-Alanine metabolism	C1RL-AS1	-0.382741	0.00725548	negative
Biosynthesis of unsaturated fatty acids	C1RL-AS1	-0.291328	0.0445384	negative
Butanoate metabolism	C1RL-AS1	-0.465214	0.000863279	negative
Cholesterol Biosynthesis	C1RL-AS1	-0.424464	0.00263972	negative
D-Glutamine and D-glutamate metabolism	C1RL-AS1	0.548087	5.519e-05	postive
Drug metabolism - other enzymes	C1RL-AS1	-0.300273	0.0381132	negative
Folate biosynthesis	C1RL-AS1	-0.39109	0.00598618	negative
Fructose and mannose metabolism	C1RL-AS1	-0.364319	0.010906	negative
Galactose metabolism	C1RL-AS1	-0.334649	0.0200787	negative
Gluconeogenesis	C1RL-AS1	-0.385563	0.00680241	negative
Glutathione metabolism	C1RL-AS1	-0.28491	0.0496725	negative
Glycine, serine and threonine metabolism	C1RL-AS1	-0.430411	0.00226136	negative
Glycolysis	C1RL-AS1	-0.326834	0.0233688	negative
Glycosaminoglycan biosynthesis - heparan sulfate / heparin	C1RL-AS1	-0.411917	0.00362609	negative
Glycosphingolipid biosynthesis - globo and isoglobo series	C1RL-AS1	-0.478857	0.00057521	negative
Glyoxylate and dicarboxylate metabolism	C1RL-AS1	-0.396137	0.00531662	negative
Inositol phosphate metabolism	C1RL-AS1	0.551964	4.76494e-05	postive
Lipoic acid metabolism	C1RL-AS1	-0.525314	0.000126232	negative
N-Glycan biosynthesis	C1RL-AS1	0.334963	0.0199551	postive
Nitrogen metabolism	C1RL-AS1	-0.290254	0.0453662	negative
Oxidative phosphorylation	C1RL-AS1	-0.729819	3.97592e-09	negative
Pentose phosphate pathway	C1RL-AS1	-0.323091	0.0250985	negative
Phenylalanine metabolism	C1RL-AS1	-0.427935	0.00241261	negative
Primary bile acid biosynthesis	C1RL-AS1	-0.54216	6.88447e-05	negative
Pyrimidine metabolism	C1RL-AS1	-0.330876	0.0216145	negative
Pyruvate metabolism	C1RL-AS1	-0.356603	0.0128506	negative
Riboflavin metabolism	C1RL-AS1	-0.413777	0.00346202	negative
Steroid biosynthesis	C1RL-AS1	-0.401829	0.00464081	negative
Synthesis and degradation of ketone bodies	C1RL-AS1	-0.399149	0.00494896	negative
Taurine and hypotaurine metabolism	C1RL-AS1	-0.435259	0.00198934	negative
Terpenoid backbone biosynthesis	C1RL-AS1	-0.530003	0.000106972	negative
Thiamine metabolism	C1RL-AS1	-0.395303	0.00542244	negative
Tyrosine metabolism	C1RL-AS1	-0.340763	0.017785	negative
Ubiquinone and other terpenoid-quinone biosynthesis	C1RL-AS1	-0.591337	9.61174e-06	negative
Valine, leucine and isoleucine biosynthesis	C1RL-AS1	-0.555194	4.21032e-05	negative
Alanine, aspartate and glutamate metabolism	C5orf56	-0.304304	0.0354779	negative
Arginine and proline metabolism	C5orf56	-0.351325	0.0143452	negative
Cholesterol Biosynthesis	C5orf56	-0.31827	0.0274829	negative
D-Glutamine and D-glutamate metabolism	C5orf56	0.297026	0.0403511	postive
Glycine, serine and threonine metabolism	C5orf56	-0.341985	0.0173544	negative
Glycosaminoglycan biosynthesis - chondroitin sulfate / dermatan sulfate	C5orf56	0.415537	0.00331275	postive
Glycosaminoglycan degradation	C5orf56	0.441712	0.00167239	postive
Glycosphingolipid biosynthesis - ganglio series	C5orf56	0.385066	0.00688049	postive
Lipoic acid metabolism	C5orf56	-0.333594	0.0204984	negative
Nitrogen metabolism	C5orf56	-0.322307	0.025474	negative
One carbon pool by folate	C5orf56	-0.565732	2.78614e-05	negative
Other glycan degradation	C5orf56	0.506824	0.000236951	postive
Oxidative phosphorylation	C5orf56	-0.387714	0.00647392	negative
Primary bile acid biosynthesis	C5orf56	-0.323084	0.0251019	negative
Purine metabolism	C5orf56	-0.426987	0.00247285	negative
Pyrimidine metabolism	C5orf56	-0.349882	0.0147789	negative
Selenocompound metabolism	C5orf56	-0.285204	0.0494272	negative
Synthesis and degradation of ketone bodies	C5orf56	-0.339033	0.0184102	negative
Terpenoid backbone biosynthesis	C5orf56	-0.488389	0.000428774	negative
Thiamine metabolism	C5orf56	-0.293148	0.0431639	negative
Alanine, aspartate and glutamate metabolism	C6orf99	0.288453	0.046782	postive
Arginine biosynthesis	C6orf99	0.302956	0.0363421	postive
Glyoxylate and dicarboxylate metabolism	C6orf99	0.287059	0.0479022	postive
Phenylalanine, tyrosine and tryptophan biosynthesis	C6orf99	0.284807	0.0497584	postive
Primary bile acid biosynthesis	C6orf99	0.287947	0.0471861	postive
Terpenoid backbone biosynthesis	C6orf99	0.294624	0.042075	postive
Biosynthesis of unsaturated fatty acids	C9orf139	-0.336067	0.0195256	negative
Butanoate metabolism	C9orf139	-0.340756	0.0177878	negative
Cholesterol Biosynthesis	C9orf139	-0.317907	0.0276696	negative
Glycerophospholipid metabolism	C9orf139	0.29251	0.0436423	postive
Glycine, serine and threonine metabolism	C9orf139	-0.359085	0.0121951	negative
Glycosaminoglycan degradation	C9orf139	0.414026	0.0034405	postive
Glycosphingolipid biosynthesis - ganglio series	C9orf139	0.460136	0.000999864	postive
Glycosylphosphatidylinositol (GPI)-anchor biosynthesis	C9orf139	-0.287058	0.0479035	negative
Lipoic acid metabolism	C9orf139	-0.40789	0.00400502	negative
Other glycan degradation	C9orf139	0.437203	0.00188867	postive
Oxidative phosphorylation	C9orf139	-0.286596	0.0482797	negative
Purine metabolism	C9orf139	-0.342438	0.0171969	negative
Pyrimidine metabolism	C9orf139	-0.396278	0.00529882	negative
Synthesis and degradation of ketone bodies	C9orf139	-0.346538	0.0158267	negative
Terpenoid backbone biosynthesis	C9orf139	-0.416387	0.00324274	negative
Valine, leucine and isoleucine degradation	C9orf139	-0.390091	0.00612697	negative
Glycosaminoglycan degradation	CACNA1C-AS2	0.311433	0.0311856	postive
Lysine degradation	CACNA1C-AS2	-0.364049	0.0109695	negative
One carbon pool by folate	CACNA1C-AS2	-0.461969	0.000948458	negative
Purine metabolism	CACNA1C-AS2	-0.366796	0.0103381	negative
Pyrimidine metabolism	CACNA1C-AS2	-0.31164	0.0310677	negative
Selenocompound metabolism	CACNA1C-AS2	-0.320409	0.0264025	negative
Cholesterol Biosynthesis	CAHM	-0.293968	0.0425562	negative
Cysteine and methionine metabolism	CAHM	-0.415088	0.00335029	negative
Fructose and mannose metabolism	CAHM	-0.287335	0.0476787	negative
Glycosaminoglycan biosynthesis - chondroitin sulfate / dermatan sulfate	CAHM	-0.388625	0.00633898	negative
Glycosaminoglycan biosynthesis - heparan sulfate / heparin	CAHM	-0.322781	0.0252466	negative
Lysine degradation	CAHM	-0.328688	0.0225499	negative
Mucin type O-glycan biosynthesis	CAHM	-0.291377	0.0445014	negative
Nicotinate and nicotinamide metabolism	CAHM	-0.551988	4.76054e-05	negative
Pentose phosphate pathway	CAHM	-0.41092	0.00371684	negative
Selenocompound metabolism	CAHM	-0.299471	0.0386565	negative
Sphingolipid metabolism	CAHM	-0.301614	0.0372195	negative
Starch and sucrose metabolism	CAHM	-0.346846	0.0157277	negative
TCA cycle	CAHM	-0.410281	0.00377603	negative
Vitamin B6 metabolism	CAHM	-0.424315	0.00264989	negative
Arachidonic acid metabolism	CARD8-AS1	-0.284645	0.0498948	negative
Arginine and proline metabolism	CARD8-AS1	-0.387838	0.00645546	negative
beta-Alanine metabolism	CARD8-AS1	-0.325108	0.0241536	negative
D-Glutamine and D-glutamate metabolism	CARD8-AS1	0.461818	0.00095262	postive
Fructose and mannose metabolism	CARD8-AS1	-0.288501	0.0467441	negative
Galactose metabolism	CARD8-AS1	-0.362256	0.0113994	negative
Gluconeogenesis	CARD8-AS1	-0.333638	0.0204807	negative
Glycine, serine and threonine metabolism	CARD8-AS1	-0.415144	0.00334556	negative
Glycolysis	CARD8-AS1	-0.296657	0.0406123	negative
Glycosaminoglycan biosynthesis - heparan sulfate / heparin	CARD8-AS1	-0.338734	0.0185204	negative
Glycosphingolipid biosynthesis - globo and isoglobo series	CARD8-AS1	-0.42568	0.00255809	negative
Glyoxylate and dicarboxylate metabolism	CARD8-AS1	-0.320892	0.0261636	negative
Inositol phosphate metabolism	CARD8-AS1	0.412594	0.00356559	postive
Lipoic acid metabolism	CARD8-AS1	-0.284852	0.0497209	negative
N-Glycan biosynthesis	CARD8-AS1	0.409645	0.00383584	postive
Nitrogen metabolism	CARD8-AS1	-0.3429	0.0170376	negative
Oxidative phosphorylation	CARD8-AS1	-0.493198	0.000368494	negative
Pantothenate and CoA biosynthesis	CARD8-AS1	-0.314082	0.0297046	negative
Pentose phosphate pathway	CARD8-AS1	-0.287262	0.0477383	negative
Phenylalanine metabolism	CARD8-AS1	-0.444379	0.00155513	negative
Primary bile acid biosynthesis	CARD8-AS1	-0.314683	0.0293768	negative
Riboflavin metabolism	CARD8-AS1	-0.360087	0.0119386	negative
Starch and sucrose metabolism	CARD8-AS1	-0.384181	0.00702112	negative
Synthesis and degradation of ketone bodies	CARD8-AS1	-0.289722	0.0457805	negative
Taurine and hypotaurine metabolism	CARD8-AS1	-0.452719	0.00123415	negative
Terpenoid backbone biosynthesis	CARD8-AS1	-0.341569	0.0175002	negative
Tryptophan metabolism	CARD8-AS1	-0.399558	0.0049008	negative
Ubiquinone and other terpenoid-quinone biosynthesis	CARD8-AS1	-0.503155	0.000267349	negative
Valine, leucine and isoleucine biosynthesis	CARD8-AS1	-0.359161	0.0121754	negative
Arachidonic acid metabolism	CCDC183-AS1	-0.409483	0.00385114	negative
Arginine and proline metabolism	CCDC183-AS1	-0.31434	0.0295635	negative
Biotin metabolism	CCDC183-AS1	-0.40745	0.00404841	negative
Butanoate metabolism	CCDC183-AS1	-0.330499	0.0217736	negative
Cysteine and methionine metabolism	CCDC183-AS1	0.362945	0.0112326	postive
D-Glutamine and D-glutamate metabolism	CCDC183-AS1	0.583273	1.35705e-05	postive
Glycosaminoglycan biosynthesis - heparan sulfate / heparin	CCDC183-AS1	-0.342088	0.0173186	negative
Glycosaminoglycan degradation	CCDC183-AS1	-0.518057	0.000162322	negative
Glycosphingolipid biosynthesis - ganglio series	CCDC183-AS1	-0.324778	0.0243061	negative
Glycosphingolipid biosynthesis - globo and isoglobo series	CCDC183-AS1	-0.326657	0.0234483	negative
Inositol phosphate metabolism	CCDC183-AS1	0.454128	0.00118618	postive
Lipoic acid metabolism	CCDC183-AS1	-0.292763	0.0434518	negative
Lysine degradation	CCDC183-AS1	0.475402	0.00063851	postive
N-Glycan biosynthesis	CCDC183-AS1	0.461424	0.000963478	postive
Other glycan degradation	CCDC183-AS1	-0.432409	0.00214552	negative
Oxidative phosphorylation	CCDC183-AS1	-0.555241	4.20268e-05	negative
Primary bile acid biosynthesis	CCDC183-AS1	-0.380267	0.00767382	negative
Purine metabolism	CCDC183-AS1	0.285181	0.0494465	postive
Riboflavin metabolism	CCDC183-AS1	-0.393069	0.00571533	negative
Selenocompound metabolism	CCDC183-AS1	0.439107	0.0017945	postive
Sulfur metabolism	CCDC183-AS1	-0.584065	1.31236e-05	negative
Taurine and hypotaurine metabolism	CCDC183-AS1	-0.443219	0.00160521	negative
Tryptophan metabolism	CCDC183-AS1	-0.332814	0.0208139	negative
Ubiquinone and other terpenoid-quinone biosynthesis	CCDC183-AS1	-0.340125	0.0180135	negative
Vitamin B6 metabolism	CCDC183-AS1	0.354612	0.0133979	postive
Amino sugar and nucleotide sugar metabolism	CCNT2-AS1	-0.405903	0.00420443	negative
Biotin metabolism	CCNT2-AS1	0.337298	0.0190561	postive
Butanoate metabolism	CCNT2-AS1	0.296995	0.0403734	postive
Fatty acid biosynthesis	CCNT2-AS1	-0.345509	0.0161616	negative
Lipoic acid metabolism	CCNT2-AS1	0.355327	0.0131991	postive
Mannose type O-glycan biosynthesis	CCNT2-AS1	0.368187	0.0100303	postive
Other types of O-glycan biosynthesis	CCNT2-AS1	0.375146	0.00860652	postive
Pantothenate and CoA biosynthesis	CCNT2-AS1	-0.360111	0.0119325	negative
Phosphonate and phosphinate metabolism	CCNT2-AS1	-0.306881	0.0338733	negative
Selenocompound metabolism	CCNT2-AS1	-0.304681	0.0352392	negative
Steroid biosynthesis	CCNT2-AS1	-0.340266	0.0179631	negative
Vitamin B6 metabolism	CCNT2-AS1	-0.439903	0.00175638	negative
Cholesterol Biosynthesis	CD27-AS1	-0.285677	0.0490348	negative
Cysteine and methionine metabolism	CD27-AS1	-0.285711	0.049007	negative
Folate biosynthesis	CD27-AS1	-0.288842	0.0464733	negative
Glycosylphosphatidylinositol (GPI)-anchor biosynthesis	CD27-AS1	-0.302715	0.0364985	negative
Lipoic acid metabolism	CD27-AS1	-0.298316	0.0394496	negative
Phosphonate and phosphinate metabolism	CD27-AS1	-0.349528	0.0148867	negative
Starch and sucrose metabolism	CD27-AS1	-0.28862	0.0466494	negative
Synthesis and degradation of ketone bodies	CD27-AS1	-0.286403	0.0484375	negative
Terpenoid backbone biosynthesis	CD27-AS1	-0.311618	0.0310803	negative
Thiamine metabolism	CD27-AS1	-0.359149	0.0121785	negative
Arginine biosynthesis	CH17-340M24.3	-0.427525	0.00243854	negative
Biotin metabolism	CH17-340M24.3	0.415095	0.0033497	postive
Cysteine and methionine metabolism	CH17-340M24.3	-0.29641	0.0407875	negative
D-Glutamine and D-glutamate metabolism	CH17-340M24.3	-0.662025	2.98805e-07	negative
Fatty acid biosynthesis	CH17-340M24.3	-0.306469	0.0341259	negative
Folate biosynthesis	CH17-340M24.3	0.457112	0.00109009	postive
Glycosphingolipid biosynthesis - globo and isoglobo series	CH17-340M24.3	0.407365	0.00405688	postive
Glyoxylate and dicarboxylate metabolism	CH17-340M24.3	0.311682	0.0310434	postive
Inositol phosphate metabolism	CH17-340M24.3	-0.544351	6.34726e-05	negative
Lipoic acid metabolism	CH17-340M24.3	0.419504	0.00299697	postive
Lysine degradation	CH17-340M24.3	-0.37486	0.00866138	negative
N-Glycan biosynthesis	CH17-340M24.3	-0.484757	0.000480055	negative
One carbon pool by folate	CH17-340M24.3	-0.299441	0.0386766	negative
Other glycan degradation	CH17-340M24.3	0.368449	0.00997332	postive
Oxidative phosphorylation	CH17-340M24.3	0.655454	4.28679e-07	postive
Primary bile acid biosynthesis	CH17-340M24.3	0.392456	0.00579804	postive
Purine metabolism	CH17-340M24.3	-0.408443	0.00395099	negative
Selenocompound metabolism	CH17-340M24.3	-0.454207	0.00118354	negative
Taurine and hypotaurine metabolism	CH17-340M24.3	0.448354	0.00139389	postive
TCA cycle	CH17-340M24.3	-0.301564	0.0372524	negative
Ubiquinone and other terpenoid-quinone biosynthesis	CH17-340M24.3	0.488521	0.000427005	postive
Valine, leucine and isoleucine biosynthesis	CH17-340M24.3	0.289574	0.0458965	postive
TCA cycle	CHL1-AS2	-0.298508	0.0393165	negative
Alanine, aspartate and glutamate metabolism	CHRM3-AS2	-0.352958	0.0138678	negative
Amino sugar and nucleotide sugar metabolism	CHRM3-AS2	-0.399741	0.00487942	negative
Arginine and proline metabolism	CHRM3-AS2	-0.459888	0.00100699	negative
beta-Alanine metabolism	CHRM3-AS2	-0.39212	0.00584376	negative
Biosynthesis of unsaturated fatty acids	CHRM3-AS2	-0.323214	0.0250399	negative
Butanoate metabolism	CHRM3-AS2	-0.288291	0.0469116	negative
Cholesterol Biosynthesis	CHRM3-AS2	-0.484798	0.000479441	negative
Cysteine and methionine metabolism	CHRM3-AS2	-0.303359	0.0360817	negative
Fatty acid elongation	CHRM3-AS2	-0.313661	0.0299357	negative
Fructose and mannose metabolism	CHRM3-AS2	-0.332891	0.0207826	negative
Galactose metabolism	CHRM3-AS2	-0.46195	0.000948985	negative
Gluconeogenesis	CHRM3-AS2	-0.305991	0.0344203	negative
Glycine, serine and threonine metabolism	CHRM3-AS2	-0.492866	0.000372402	negative
Glycolysis	CHRM3-AS2	-0.304029	0.0356529	negative
Glyoxylate and dicarboxylate metabolism	CHRM3-AS2	-0.421534	0.00284593	negative
Nitrogen metabolism	CHRM3-AS2	-0.334347	0.0201982	negative
One carbon pool by folate	CHRM3-AS2	-0.470205	0.000745565	negative
Oxidative phosphorylation	CHRM3-AS2	-0.354761	0.0133563	negative
Phenylalanine metabolism	CHRM3-AS2	-0.406669	0.00412659	negative
Purine metabolism	CHRM3-AS2	-0.289714	0.0457867	negative
Pyrimidine metabolism	CHRM3-AS2	-0.445687	0.00150034	negative
Steroid biosynthesis	CHRM3-AS2	-0.366139	0.0104861	negative
Synthesis and degradation of ketone bodies	CHRM3-AS2	-0.323454	0.0249263	negative
Terpenoid backbone biosynthesis	CHRM3-AS2	-0.530334	0.00010572	negative
Thiamine metabolism	CHRM3-AS2	-0.288442	0.0467909	negative
Ubiquinone and other terpenoid-quinone biosynthesis	CHRM3-AS2	-0.429993	0.00228629	negative
Valine, leucine and isoleucine biosynthesis	CHRM3-AS2	-0.529279	0.000109761	negative
Valine, leucine and isoleucine degradation	CHRM3-AS2	-0.30783	0.0332978	negative
alpha-Linolenic acid metabolism	CIRBP-AS1	-0.436886	0.00190475	negative
Amino sugar and nucleotide sugar metabolism	CIRBP-AS1	-0.370853	0.00946266	negative
Arachidonic acid metabolism	CIRBP-AS1	-0.492264	0.00037957	negative
Arginine and proline metabolism	CIRBP-AS1	-0.430965	0.00222871	negative
Biotin metabolism	CIRBP-AS1	-0.368472	0.00996812	negative
D-Glutamine and D-glutamate metabolism	CIRBP-AS1	0.416391	0.0032424	postive
Folate biosynthesis	CIRBP-AS1	-0.361604	0.0115591	negative
Fructose and mannose metabolism	CIRBP-AS1	-0.381318	0.00749358	negative
Galactose metabolism	CIRBP-AS1	-0.399586	0.00489759	negative
Glutathione metabolism	CIRBP-AS1	-0.426652	0.0024945	negative
Glycerolipid metabolism	CIRBP-AS1	-0.342951	0.0170204	negative
Glycerophospholipid metabolism	CIRBP-AS1	-0.333298	0.0206178	negative
Glycine, serine and threonine metabolism	CIRBP-AS1	-0.373475	0.00893142	negative
Glycosaminoglycan biosynthesis - heparan sulfate / heparin	CIRBP-AS1	-0.546367	5.88707e-05	negative
Glycosaminoglycan degradation	CIRBP-AS1	-0.358121	0.0124461	negative
Glycosphingolipid biosynthesis - ganglio series	CIRBP-AS1	-0.389117	0.00626716	negative
Glycosphingolipid biosynthesis - globo and isoglobo series	CIRBP-AS1	-0.559062	3.62405e-05	negative
Nitrogen metabolism	CIRBP-AS1	-0.356376	0.0129119	negative
Oxidative phosphorylation	CIRBP-AS1	-0.337393	0.01902	negative
Pentose phosphate pathway	CIRBP-AS1	-0.298007	0.0396637	negative
Phenylalanine metabolism	CIRBP-AS1	-0.319858	0.0266771	negative
Primary bile acid biosynthesis	CIRBP-AS1	-0.424833	0.00261471	negative
Pyruvate metabolism	CIRBP-AS1	-0.381054	0.00753853	negative
Riboflavin metabolism	CIRBP-AS1	-0.328706	0.022542	negative
Starch and sucrose metabolism	CIRBP-AS1	-0.40645	0.00414869	negative
Steroid biosynthesis	CIRBP-AS1	-0.333333	0.0206036	negative
Sulfur metabolism	CIRBP-AS1	-0.37374	0.00887919	negative
Thiamine metabolism	CIRBP-AS1	-0.362729	0.0112846	negative
Tryptophan metabolism	CIRBP-AS1	-0.379573	0.00779477	negative
Ubiquinone and other terpenoid-quinone biosynthesis	CIRBP-AS1	-0.480257	0.00055122	negative
Valine, leucine and isoleucine biosynthesis	CIRBP-AS1	-0.398547	0.00502062	negative
alpha-Linolenic acid metabolism	CKMT2-AS1	-0.409634	0.00383681	negative
Amino sugar and nucleotide sugar metabolism	CKMT2-AS1	-0.347262	0.0155947	negative
Arachidonic acid metabolism	CKMT2-AS1	-0.446294	0.00147549	negative
Arginine and proline metabolism	CKMT2-AS1	-0.36732	0.0102212	negative
Arginine biosynthesis	CKMT2-AS1	-0.35355	0.0136978	negative
beta-Alanine metabolism	CKMT2-AS1	-0.326502	0.0235184	negative
Biosynthesis of unsaturated fatty acids	CKMT2-AS1	-0.405854	0.00420942	negative
Cysteine and methionine metabolism	CKMT2-AS1	-0.543786	6.48196e-05	negative
Ether lipid metabolism	CKMT2-AS1	-0.464332	0.000885713	negative
Fatty acid degradation	CKMT2-AS1	-0.49295	0.000371406	negative
Fatty acid elongation	CKMT2-AS1	-0.331964	0.0211621	negative
Fructose and mannose metabolism	CKMT2-AS1	-0.338143	0.0187391	negative
Galactose metabolism	CKMT2-AS1	-0.563252	3.07437e-05	negative
Gluconeogenesis	CKMT2-AS1	-0.321725	0.0257555	negative
Glutathione metabolism	CKMT2-AS1	-0.510101	0.000212481	negative
Glycerolipid metabolism	CKMT2-AS1	-0.311638	0.0310687	negative
Glycerophospholipid metabolism	CKMT2-AS1	-0.506207	0.000241834	negative
Glycine, serine and threonine metabolism	CKMT2-AS1	-0.471425	0.000719076	negative
Glycolysis	CKMT2-AS1	-0.323142	0.0250744	negative
Glycosaminoglycan biosynthesis - chondroitin sulfate / dermatan sulfate	CKMT2-AS1	-0.380294	0.00766902	negative
Glycosaminoglycan biosynthesis - heparan sulfate / heparin	CKMT2-AS1	-0.319719	0.0267472	negative
Glycosphingolipid biosynthesis - globo and isoglobo series	CKMT2-AS1	-0.402496	0.00456671	negative
Glycosylphosphatidylinositol (GPI)-anchor biosynthesis	CKMT2-AS1	0.37587	0.00846899	postive
Histidine metabolism	CKMT2-AS1	-0.291258	0.0445921	negative
Lysine degradation	CKMT2-AS1	-0.292312	0.0437911	negative
Mucin type O-glycan biosynthesis	CKMT2-AS1	-0.298086	0.0396089	negative
Nitrogen metabolism	CKMT2-AS1	-0.353132	0.0138177	negative
Phosphonate and phosphinate metabolism	CKMT2-AS1	-0.355526	0.0131441	negative
Purine metabolism	CKMT2-AS1	-0.295251	0.0416193	negative
Pyruvate metabolism	CKMT2-AS1	-0.376945	0.00826824	negative
Sphingolipid metabolism	CKMT2-AS1	-0.4185	0.00307429	negative
Starch and sucrose metabolism	CKMT2-AS1	-0.392186	0.00583478	negative
Synthesis and degradation of ketone bodies	CKMT2-AS1	-0.287985	0.0471556	negative
Tyrosine metabolism	CKMT2-AS1	-0.294132	0.0424354	negative
Valine, leucine and isoleucine biosynthesis	CKMT2-AS1	-0.536689	8.41235e-05	negative
Arginine and proline metabolism	CRNDE	0.285706	0.0490106	postive
Biotin metabolism	CRNDE	-0.357745	0.0125453	negative
Gluconeogenesis	CRNDE	0.315119	0.0291407	postive
Glycosaminoglycan biosynthesis - keratan sulfate	CRNDE	-0.335568	0.0197188	negative
Glycosphingolipid biosynthesis - ganglio series	CRNDE	-0.307038	0.0337775	negative
Glyoxylate and dicarboxylate metabolism	CRNDE	0.30815	0.0331053	postive
Mannose type O-glycan biosynthesis	CRNDE	-0.316844	0.0282232	negative
N-Glycan biosynthesis	CRNDE	-0.287354	0.0476633	negative
Oxidative phosphorylation	CRNDE	0.284966	0.0496259	postive
Pentose phosphate pathway	CRNDE	0.298583	0.0392653	postive
Purine metabolism	CRNDE	0.299623	0.0385527	postive
Riboflavin metabolism	CRNDE	0.29524	0.0416275	postive
Synthesis and degradation of ketone bodies	CRNDE	0.296486	0.0407337	postive
Terpenoid backbone biosynthesis	CRNDE	0.386833	0.00660685	postive
Arginine and proline metabolism	DANCR	0.293716	0.0427423	postive
Biotin metabolism	DANCR	-0.3446	0.0164625	negative
Glycosaminoglycan degradation	DANCR	-0.334701	0.0200581	negative
Glycosphingolipid biosynthesis - ganglio series	DANCR	-0.573377	2.04665e-05	negative
Nicotinate and nicotinamide metabolism	DANCR	-0.368181	0.0100316	negative
One carbon pool by folate	DANCR	0.39847	0.00502983	postive
Other glycan degradation	DANCR	-0.539976	7.46097e-05	negative
Purine metabolism	DANCR	0.308045	0.0331681	postive
Selenocompound metabolism	DANCR	0.374103	0.00880819	postive
Sphingolipid metabolism	DANCR	-0.309406	0.0323597	negative
Synthesis and degradation of ketone bodies	DANCR	0.291838	0.0441498	postive
Glycosaminoglycan degradation	DBH-AS1	0.372545	0.00911687	postive
Glycosphingolipid biosynthesis - ganglio series	DBH-AS1	0.354817	0.0133405	postive
One carbon pool by folate	DBH-AS1	-0.454795	0.00116406	negative
Other glycan degradation	DBH-AS1	0.466913	0.00082146	postive
Biotin metabolism	DDX11-AS1	-0.33857	0.0185808	negative
Galactose metabolism	DDX11-AS1	0.313962	0.0297703	postive
Inositol phosphate metabolism	DDX11-AS1	-0.347841	0.0154111	negative
Sphingolipid metabolism	DDX11-AS1	-0.316084	0.0286247	negative
Amino sugar and nucleotide sugar metabolism	DGUOK-AS1	-0.336383	0.019404	negative
Biotin metabolism	DGUOK-AS1	-0.40048	0.00479377	negative
Folate biosynthesis	DGUOK-AS1	-0.37125	0.00938053	negative
Glutathione metabolism	DGUOK-AS1	-0.365769	0.0105703	negative
Glycerolipid metabolism	DGUOK-AS1	-0.289287	0.0461217	negative
Glycosaminoglycan biosynthesis - heparan sulfate / heparin	DGUOK-AS1	-0.297394	0.0400923	negative
Glycosphingolipid biosynthesis - globo and isoglobo series	DGUOK-AS1	-0.394493	0.00552715	negative
Pantothenate and CoA biosynthesis	DGUOK-AS1	-0.304777	0.0351785	negative
Sulfur metabolism	DGUOK-AS1	-0.355179	0.0132399	negative
Thiamine metabolism	DGUOK-AS1	-0.305493	0.0347296	negative
alpha-Linolenic acid metabolism	DHRS4-AS1	-0.385815	0.00676325	negative
Arachidonic acid metabolism	DHRS4-AS1	-0.44693	0.00144984	negative
Arginine and proline metabolism	DHRS4-AS1	-0.523542	0.000134298	negative
Butanoate metabolism	DHRS4-AS1	-0.406822	0.00411116	negative
D-Glutamine and D-glutamate metabolism	DHRS4-AS1	0.633747	1.33017e-06	postive
Folate biosynthesis	DHRS4-AS1	-0.496216	0.000334695	negative
Galactose metabolism	DHRS4-AS1	-0.462693	0.000928822	negative
Glycine, serine and threonine metabolism	DHRS4-AS1	-0.468688	0.00077973	negative
Glycosaminoglycan biosynthesis - heparan sulfate / heparin	DHRS4-AS1	-0.320496	0.0263593	negative
Glycosphingolipid biosynthesis - globo and isoglobo series	DHRS4-AS1	-0.49998	0.000296473	negative
Glyoxylate and dicarboxylate metabolism	DHRS4-AS1	-0.31544	0.0289683	negative
Inositol phosphate metabolism	DHRS4-AS1	0.661369	3.09899e-07	postive
Lipoic acid metabolism	DHRS4-AS1	-0.483747	0.000495253	negative
N-Glycan biosynthesis	DHRS4-AS1	0.479484	0.000564348	postive
Nitrogen metabolism	DHRS4-AS1	-0.321579	0.0258267	negative
Oxidative phosphorylation	DHRS4-AS1	-0.811837	2.54197e-12	negative
Primary bile acid biosynthesis	DHRS4-AS1	-0.345577	0.0161394	negative
Pyruvate metabolism	DHRS4-AS1	-0.369357	0.00977758	negative
Sulfur metabolism	DHRS4-AS1	-0.349349	0.0149418	negative
Synthesis and degradation of ketone bodies	DHRS4-AS1	-0.481019	0.00053853	negative
Taurine and hypotaurine metabolism	DHRS4-AS1	-0.423408	0.00271251	negative
Terpenoid backbone biosynthesis	DHRS4-AS1	-0.346457	0.0158529	negative
Thiamine metabolism	DHRS4-AS1	-0.361747	0.0115239	negative
Tyrosine metabolism	DHRS4-AS1	-0.318405	0.0274134	negative
Ubiquinone and other terpenoid-quinone biosynthesis	DHRS4-AS1	-0.676219	1.32841e-07	negative
Valine, leucine and isoleucine biosynthesis	DHRS4-AS1	-0.473648	0.000672999	negative
Amino sugar and nucleotide sugar metabolism	DICER1-AS1	-0.476601	0.000615864	negative
Biotin metabolism	DICER1-AS1	0.333564	0.0205106	postive
Cholesterol Biosynthesis	DICER1-AS1	-0.304643	0.0352635	negative
Cysteine and methionine metabolism	DICER1-AS1	-0.467729	0.000802028	negative
Fatty acid biosynthesis	DICER1-AS1	-0.456938	0.00109549	negative
Fructose and mannose metabolism	DICER1-AS1	-0.456747	0.00110146	negative
Glycine, serine and threonine metabolism	DICER1-AS1	-0.342851	0.0170545	negative
Inositol phosphate metabolism	DICER1-AS1	-0.29412	0.0424443	negative
Lysine degradation	DICER1-AS1	-0.431696	0.00218622	negative
Nicotinate and nicotinamide metabolism	DICER1-AS1	-0.352791	0.0139159	negative
One carbon pool by folate	DICER1-AS1	-0.37835	0.00801211	negative
Other types of O-glycan biosynthesis	DICER1-AS1	0.434694	0.00201946	postive
Pantothenate and CoA biosynthesis	DICER1-AS1	-0.431229	0.00221328	negative
Phosphonate and phosphinate metabolism	DICER1-AS1	-0.320535	0.02634	negative
Purine metabolism	DICER1-AS1	-0.329615	0.0221496	negative
Pyrimidine metabolism	DICER1-AS1	-0.37266	0.00909374	negative
Selenocompound metabolism	DICER1-AS1	-0.45193	0.00126176	negative
Starch and sucrose metabolism	DICER1-AS1	-0.311239	0.0312965	negative
Steroid biosynthesis	DICER1-AS1	-0.447453	0.00142908	negative
TCA cycle	DICER1-AS1	-0.340414	0.0179097	negative
Valine, leucine and isoleucine biosynthesis	DICER1-AS1	-0.510685	0.000208365	negative
Vitamin B6 metabolism	DICER1-AS1	-0.454278	0.00118117	negative
Arachidonic acid metabolism	DLEU2	-0.29158	0.0443462	negative
Glutathione metabolism	DLEU2	-0.351821	0.0141988	negative
Glycosaminoglycan biosynthesis - heparan sulfate / heparin	DLEU2	-0.341816	0.0174133	negative
Glycosaminoglycan degradation	DLEU2	-0.514068	0.000185939	negative
Glycosphingolipid biosynthesis - ganglio series	DLEU2	-0.451241	0.00128631	negative
Glycosphingolipid biosynthesis - globo and isoglobo series	DLEU2	-0.354803	0.0133445	negative
Other glycan degradation	DLEU2	-0.465078	0.000866709	negative
Primary bile acid biosynthesis	DLEU2	-0.311741	0.03101	negative
Pyrimidine metabolism	DLEU2	0.289641	0.0458439	postive
Riboflavin metabolism	DLEU2	-0.329151	0.0223492	negative
Starch and sucrose metabolism	DLEU2	-0.307669	0.0333947	negative
Sulfur metabolism	DLEU2	-0.394137	0.00557361	negative
Taurine and hypotaurine metabolism	DLEU2	-0.308028	0.0331786	negative
Tryptophan metabolism	DLEU2	-0.446733	0.00145773	negative
Biotin metabolism	DLGAP1-AS1	0.32795	0.0228732	postive
Glycosaminoglycan biosynthesis - keratan sulfate	DLGAP1-AS1	0.320458	0.0263784	postive
Other glycan degradation	DLGAP1-AS1	0.323075	0.0251062	postive
Pentose phosphate pathway	DLGAP1-AS1	-0.31212	0.0307954	negative
Riboflavin metabolism	DLGAP1-AS1	-0.300959	0.0376539	negative
Starch and sucrose metabolism	DLGAP1-AS1	-0.302048	0.0369335	negative
Terpenoid backbone biosynthesis	DLGAP1-AS1	-0.325362	0.0240366	negative
Cholesterol Biosynthesis	DLGAP1-AS2	-0.318563	0.0273327	negative
Glycosaminoglycan biosynthesis - keratan sulfate	DLGAP1-AS2	0.345014	0.0163247	postive
Glycosaminoglycan degradation	DLGAP1-AS2	0.317311	0.0279788	postive
Glycosphingolipid biosynthesis - ganglio series	DLGAP1-AS2	0.376588	0.00833445	postive
Other glycan degradation	DLGAP1-AS2	0.386172	0.00670809	postive
Pentose phosphate pathway	DLGAP1-AS2	-0.407132	0.00408011	negative
Terpenoid backbone biosynthesis	DLGAP1-AS2	-0.451558	0.00127495	negative
Tryptophan metabolism	DLGAP1-AS2	0.324904	0.0242479	postive
Biotin metabolism	ELFN1-AS1	-0.335374	0.0197942	negative
Galactose metabolism	ELFN1-AS1	0.304663	0.0352505	postive
Biotin metabolism	ENO1-AS1	0.481716	0.000527162	postive
D-Glutamine and D-glutamate metabolism	ENO1-AS1	-0.346064	0.0159801	negative
Fatty acid biosynthesis	ENO1-AS1	-0.435414	0.00198111	negative
Glycosaminoglycan biosynthesis - chondroitin sulfate / dermatan sulfate	ENO1-AS1	-0.315099	0.0291518	negative
Glycosylphosphatidylinositol (GPI)-anchor biosynthesis	ENO1-AS1	0.322494	0.0253841	postive
Inositol phosphate metabolism	ENO1-AS1	-0.368678	0.00992351	negative
Lipoic acid metabolism	ENO1-AS1	0.407397	0.00405373	postive
Lysine degradation	ENO1-AS1	-0.307433	0.0335376	negative
Nicotinate and nicotinamide metabolism	ENO1-AS1	-0.294503	0.0421637	negative
Oxidative phosphorylation	ENO1-AS1	0.356223	0.0129535	postive
TCA cycle	ENO1-AS1	-0.307239	0.0336548	negative
Thiamine metabolism	ENO1-AS1	0.412314	0.0035905	postive
Ubiquinone and other terpenoid-quinone biosynthesis	ENO1-AS1	0.314496	0.0294783	postive
Arginine biosynthesis	ENTPD3-AS1	-0.330105	0.0219406	negative
Biotin metabolism	ENTPD3-AS1	0.502654	0.000271771	postive
Butanoate metabolism	ENTPD3-AS1	0.290566	0.0451248	postive
Cysteine and methionine metabolism	ENTPD3-AS1	-0.381836	0.00740606	negative
D-Glutamine and D-glutamate metabolism	ENTPD3-AS1	-0.625413	2.00806e-06	negative
Fatty acid biosynthesis	ENTPD3-AS1	-0.487874	0.000435736	negative
Folate biosynthesis	ENTPD3-AS1	0.387363	0.00652655	postive
Glycosaminoglycan biosynthesis - chondroitin sulfate / dermatan sulfate	ENTPD3-AS1	-0.349962	0.0147543	negative
Glycosylphosphatidylinositol (GPI)-anchor biosynthesis	ENTPD3-AS1	0.324804	0.0242943	postive
Inositol phosphate metabolism	ENTPD3-AS1	-0.662231	2.9541e-07	negative
Lipoic acid metabolism	ENTPD3-AS1	0.612587	3.69907e-06	postive
Lysine degradation	ENTPD3-AS1	-0.535333	8.83612e-05	negative
N-Glycan biosynthesis	ENTPD3-AS1	-0.424371	0.00264608	negative
Nicotinate and nicotinamide metabolism	ENTPD3-AS1	-0.397251	0.00517791	negative
Oxidative phosphorylation	ENTPD3-AS1	0.597181	7.44232e-06	postive
Purine metabolism	ENTPD3-AS1	-0.351049	0.0144272	negative
Selenocompound metabolism	ENTPD3-AS1	-0.407371	0.00405625	negative
TCA cycle	ENTPD3-AS1	-0.461035	0.000974334	negative
Thiamine metabolism	ENTPD3-AS1	0.294987	0.041811	postive
Ubiquinone and other terpenoid-quinone biosynthesis	ENTPD3-AS1	0.51309	0.000192183	postive
Vitamin B6 metabolism	ENTPD3-AS1	-0.38168	0.00743228	negative
Amino sugar and nucleotide sugar metabolism	EPB41L4A-AS1	-0.329368	0.0222558	negative
Arginine biosynthesis	EPB41L4A-AS1	-0.325003	0.0242022	negative
D-Glutamine and D-glutamate metabolism	EPB41L4A-AS1	-0.434833	0.00201199	negative
Fatty acid biosynthesis	EPB41L4A-AS1	-0.421303	0.00286275	negative
Glycerophospholipid metabolism	EPB41L4A-AS1	-0.299094	0.0389139	negative
Glycosaminoglycan biosynthesis - chondroitin sulfate / dermatan sulfate	EPB41L4A-AS1	-0.308384	0.0329653	negative
Glycosaminoglycan degradation	EPB41L4A-AS1	-0.334033	0.020323	negative
Glycosphingolipid biosynthesis - ganglio series	EPB41L4A-AS1	-0.479959	0.000556252	negative
Inositol phosphate metabolism	EPB41L4A-AS1	-0.546013	5.96564e-05	negative
Lipoic acid metabolism	EPB41L4A-AS1	0.544698	6.26582e-05	postive
Lysine degradation	EPB41L4A-AS1	-0.358287	0.0124025	negative
N-Glycan biosynthesis	EPB41L4A-AS1	-0.418235	0.00309502	negative
Nicotinate and nicotinamide metabolism	EPB41L4A-AS1	-0.487512	0.000440685	negative
Other glycan degradation	EPB41L4A-AS1	-0.41949	0.00299808	negative
Oxidative phosphorylation	EPB41L4A-AS1	0.479071	0.000571488	postive
Propanoate metabolism	EPB41L4A-AS1	-0.321129	0.0260468	negative
Sphingolipid metabolism	EPB41L4A-AS1	-0.476711	0.000613831	negative
TCA cycle	EPB41L4A-AS1	-0.435636	0.00196946	negative
Cysteine and methionine metabolism	ERICD	-0.36592	0.010536	negative
Fatty acid elongation	ERICD	-0.361352	0.0116216	negative
N-Glycan biosynthesis	ERICD	-0.313525	0.0300108	negative
Pentose phosphate pathway	ERICD	-0.362322	0.0113834	negative
Biotin metabolism	ERICH6-AS1	0.294709	0.0420132	postive
Fatty acid biosynthesis	ERICH6-AS1	-0.335146	0.0198833	negative
One carbon pool by folate	ERICH6-AS1	-0.348858	0.0150931	negative
TCA cycle	ERICH6-AS1	-0.332208	0.0210613	negative
Ubiquinone and other terpenoid-quinone biosynthesis	ERICH6-AS1	0.309574	0.0322611	postive
Amino sugar and nucleotide sugar metabolism	EXOC3-AS1	-0.3038	0.035799	negative
Arginine biosynthesis	EXOC3-AS1	-0.384803	0.00692205	negative
Biotin metabolism	EXOC3-AS1	0.390724	0.00603745	postive
Fatty acid biosynthesis	EXOC3-AS1	-0.540667	7.27409e-05	negative
Inositol phosphate metabolism	EXOC3-AS1	-0.392709	0.00576375	negative
Lipoic acid metabolism	EXOC3-AS1	0.330696	0.0216904	postive
Lysine degradation	EXOC3-AS1	-0.342725	0.0170978	negative
Oxidative phosphorylation	EXOC3-AS1	0.285042	0.0495625	postive
Biosynthesis of unsaturated fatty acids	FAM167A-AS1	0.348892	0.0150826	postive
Butanoate metabolism	FAM167A-AS1	0.320211	0.0265009	postive
Folate biosynthesis	FAM167A-AS1	0.424525	0.00263561	postive
Glycosylphosphatidylinositol (GPI)-anchor biosynthesis	FAM167A-AS1	0.307445	0.0335299	postive
Glyoxylate and dicarboxylate metabolism	FAM167A-AS1	0.327052	0.0232713	postive
Phenylalanine, tyrosine and tryptophan biosynthesis	FAM167A-AS1	0.335032	0.0199281	postive
Synthesis and degradation of ketone bodies	FAM167A-AS1	0.295178	0.0416727	postive
Valine, leucine and isoleucine degradation	FAM167A-AS1	0.384285	0.00700441	postive
Galactose metabolism	FAM27C	0.287363	0.0476568	postive
Glutathione metabolism	FAM27C	0.293225	0.0431072	postive
Glyoxylate and dicarboxylate metabolism	FAM27C	0.294694	0.0420239	postive
Primary bile acid biosynthesis	FAM27C	0.292388	0.0437338	postive
Pyruvate metabolism	FAM27C	0.320582	0.0263169	postive
Sulfur metabolism	FAM27C	0.287761	0.0473358	postive
Ubiquinone and other terpenoid-quinone biosynthesis	FAM27C	0.355831	0.0130603	postive
alpha-Linolenic acid metabolism	FGD5-AS1	-0.325607	0.0239246	negative
Arachidonic acid metabolism	FGD5-AS1	-0.388151	0.00640885	negative
Arginine and proline metabolism	FGD5-AS1	-0.548236	5.48801e-05	negative
Butanoate metabolism	FGD5-AS1	-0.371118	0.00940763	negative
Cholesterol Biosynthesis	FGD5-AS1	-0.31001	0.0320061	negative
D-Glutamine and D-glutamate metabolism	FGD5-AS1	0.70758	1.87386e-08	postive
Fatty acid biosynthesis	FGD5-AS1	0.336009	0.019548	postive
Folate biosynthesis	FGD5-AS1	-0.362795	0.0112687	negative
Galactose metabolism	FGD5-AS1	-0.393482	0.0056602	negative
Glycine, serine and threonine metabolism	FGD5-AS1	-0.418153	0.00310145	negative
Glycosaminoglycan biosynthesis - heparan sulfate / heparin	FGD5-AS1	-0.308108	0.0331308	negative
Glycosphingolipid biosynthesis - globo and isoglobo series	FGD5-AS1	-0.389327	0.00623677	negative
Glyoxylate and dicarboxylate metabolism	FGD5-AS1	-0.324712	0.0243368	negative
Inositol phosphate metabolism	FGD5-AS1	0.693643	4.61237e-08	postive
Lipoic acid metabolism	FGD5-AS1	-0.535853	8.6713e-05	negative
Lysine degradation	FGD5-AS1	0.362694	0.0112929	postive
N-Glycan biosynthesis	FGD5-AS1	0.605523	5.12018e-06	postive
Nicotinate and nicotinamide metabolism	FGD5-AS1	0.286053	0.0487245	postive
Nitrogen metabolism	FGD5-AS1	-0.311184	0.0313277	negative
Oxidative phosphorylation	FGD5-AS1	-0.838971	9.65473e-14	negative
Primary bile acid biosynthesis	FGD5-AS1	-0.288421	0.0468079	negative
Propanoate metabolism	FGD5-AS1	0.392158	0.00583861	postive
Steroid biosynthesis	FGD5-AS1	-0.31379	0.029865	negative
Sulfur metabolism	FGD5-AS1	-0.316575	0.0283648	negative
Synthesis and degradation of ketone bodies	FGD5-AS1	-0.399598	0.00489613	negative
Taurine and hypotaurine metabolism	FGD5-AS1	-0.475097	0.000644403	negative
Terpenoid backbone biosynthesis	FGD5-AS1	-0.354578	0.0134075	negative
Thiamine metabolism	FGD5-AS1	-0.306042	0.0343889	negative
Ubiquinone and other terpenoid-quinone biosynthesis	FGD5-AS1	-0.598178	7.12079e-06	negative
Valine, leucine and isoleucine biosynthesis	FGD5-AS1	-0.479167	0.000569821	negative
Other types of O-glycan biosynthesis	FGF14-AS2	-0.358871	0.0122503	negative
Pyrimidine metabolism	FGF14-AS2	-0.293594	0.0428327	negative
Arginine biosynthesis	FLJ20021	-0.324484	0.0244425	negative
Biotin metabolism	FLJ20021	0.342124	0.0173061	postive
D-Glutamine and D-glutamate metabolism	FLJ20021	-0.425528	0.00256816	negative
Fatty acid biosynthesis	FLJ20021	-0.562611	3.15315e-05	negative
Inositol phosphate metabolism	FLJ20021	-0.390967	0.00600334	negative
Lipoic acid metabolism	FLJ20021	0.403245	0.00448484	postive
Lysine degradation	FLJ20021	-0.303981	0.0356831	negative
Oxidative phosphorylation	FLJ20021	0.360348	0.0118726	postive
TCA cycle	FLJ20021	-0.297921	0.0397237	negative
Thiamine metabolism	FLJ20021	0.325918	0.0237828	postive
Tyrosine metabolism	FLJ20021	0.299461	0.0386629	postive
Ubiquinone and other terpenoid-quinone biosynthesis	FLJ20021	0.356918	0.0127656	postive
beta-Alanine metabolism	FLJ37453	-0.29852	0.0393082	negative
Biosynthesis of unsaturated fatty acids	FLJ37453	-0.445171	0.00152172	negative
Cholesterol Biosynthesis	FLJ37453	-0.343438	0.0168538	negative
Cysteine and methionine metabolism	FLJ37453	-0.503918	0.000260752	negative
Drug metabolism - other enzymes	FLJ37453	-0.329499	0.0221995	negative
Fatty acid biosynthesis	FLJ37453	-0.460165	0.000999032	negative
Fatty acid elongation	FLJ37453	-0.458713	0.00104144	negative
Fructose and mannose metabolism	FLJ37453	-0.309748	0.0321587	negative
Glutathione metabolism	FLJ37453	-0.387364	0.00652652	negative
Glycerolipid metabolism	FLJ37453	-0.406566	0.00413692	negative
Glycerophospholipid metabolism	FLJ37453	-0.406242	0.00416977	negative
Glycosaminoglycan biosynthesis - chondroitin sulfate / dermatan sulfate	FLJ37453	-0.55146	4.85739e-05	negative
Glycosaminoglycan biosynthesis - heparan sulfate / heparin	FLJ37453	-0.3785	0.00798526	negative
Glycosphingolipid biosynthesis - ganglio series	FLJ37453	-0.334304	0.020215	negative
Glycosphingolipid biosynthesis - globo and isoglobo series	FLJ37453	-0.327821	0.0229301	negative
Inositol phosphate metabolism	FLJ37453	-0.344805	0.0163941	negative
Lysine degradation	FLJ37453	-0.419163	0.00302309	negative
Mannose type O-glycan biosynthesis	FLJ37453	-0.366627	0.0103759	negative
N-Glycan biosynthesis	FLJ37453	-0.335166	0.0198754	negative
Nicotinate and nicotinamide metabolism	FLJ37453	-0.455426	0.00114348	negative
Sphingolipid metabolism	FLJ37453	-0.494551	0.000352979	negative
Steroid biosynthesis	FLJ37453	-0.422785	0.00275618	negative
TCA cycle	FLJ37453	-0.341425	0.0175507	negative
Valine, leucine and isoleucine biosynthesis	FLJ37453	-0.535523	8.77555e-05	negative
Glycosaminoglycan biosynthesis - chondroitin sulfate / dermatan sulfate	FOXD2-AS1	-0.430995	0.00222694	negative
Glycosaminoglycan biosynthesis - heparan sulfate / heparin	FOXD2-AS1	-0.397837	0.00510631	negative
Glycosphingolipid biosynthesis - ganglio series	FOXD2-AS1	-0.386832	0.00660696	negative
One carbon pool by folate	FOXD2-AS1	0.384718	0.00693542	postive
Selenocompound metabolism	FOXD2-AS1	0.33363	0.0204842	postive
Sphingolipid metabolism	FOXD2-AS1	-0.295129	0.041708	negative
Amino sugar and nucleotide sugar metabolism	FOXN3-AS1	-0.410994	0.00371004	negative
Arginine biosynthesis	FOXN3-AS1	-0.523702	0.00013355	negative
Biotin metabolism	FOXN3-AS1	0.383393	0.00714856	postive
D-Glutamine and D-glutamate metabolism	FOXN3-AS1	-0.388195	0.00640238	negative
Fatty acid biosynthesis	FOXN3-AS1	-0.603964	5.4952e-06	negative
Inositol phosphate metabolism	FOXN3-AS1	-0.434079	0.00205274	negative
Lipoic acid metabolism	FOXN3-AS1	0.521066	0.000146353	postive
Lysine degradation	FOXN3-AS1	-0.417578	0.00314683	negative
Oxidative phosphorylation	FOXN3-AS1	0.350929	0.0144631	postive
Pantothenate and CoA biosynthesis	FOXN3-AS1	-0.335812	0.0196241	negative
Purine metabolism	FOXN3-AS1	-0.286015	0.048756	negative
Pyrimidine metabolism	FOXN3-AS1	-0.368243	0.0100181	negative
Selenocompound metabolism	FOXN3-AS1	-0.382395	0.00731274	negative
Taurine and hypotaurine metabolism	FOXN3-AS1	0.456455	0.00111061	postive
TCA cycle	FOXN3-AS1	-0.36932	0.00978544	negative
Vitamin B6 metabolism	FOXN3-AS1	-0.293679	0.0427695	negative
Alanine, aspartate and glutamate metabolism	FOXP4-AS1	0.317225	0.0280235	postive
alpha-Linolenic acid metabolism	FOXP4-AS1	0.31545	0.0289629	postive
Arginine and proline metabolism	FOXP4-AS1	0.364144	0.0109471	postive
Biosynthesis of unsaturated fatty acids	FOXP4-AS1	0.321227	0.0259987	postive
Drug metabolism - other enzymes	FOXP4-AS1	0.296246	0.0409045	postive
Oxidative phosphorylation	FOXP4-AS1	0.289863	0.0456709	postive
Primary bile acid biosynthesis	FOXP4-AS1	0.317058	0.0281111	postive
Synthesis and degradation of ketone bodies	FOXP4-AS1	0.303664	0.0358856	postive
Valine, leucine and isoleucine biosynthesis	FOXP4-AS1	0.368705	0.00991769	postive
Glycerolipid metabolism	FP236383.3	0.36751	0.0101791	postive
Phenylalanine, tyrosine and tryptophan biosynthesis	FP236383.3	-0.463359	0.000911101	negative
Biosynthesis of unsaturated fatty acids	FP671120.4	-0.298368	0.0394137	negative
Cysteine and methionine metabolism	FP671120.4	-0.391195	0.00597146	negative
Fatty acid elongation	FP671120.4	-0.361687	0.0115388	negative
Glycosaminoglycan biosynthesis - chondroitin sulfate / dermatan sulfate	FP671120.4	-0.370336	0.00957045	negative
Pentose phosphate pathway	FP671120.4	-0.314827	0.0292985	negative
Phosphonate and phosphinate metabolism	FP671120.4	-0.320378	0.0264177	negative
alpha-Linolenic acid metabolism	FUT8-AS1	-0.294002	0.0425311	negative
Arachidonic acid metabolism	FUT8-AS1	-0.288994	0.0463529	negative
D-Glutamine and D-glutamate metabolism	FUT8-AS1	0.411267	0.00368506	postive
Drug metabolism - other enzymes	FUT8-AS1	-0.404767	0.0043223	negative
Glutathione metabolism	FUT8-AS1	-0.309324	0.0324077	negative
Glycerolipid metabolism	FUT8-AS1	-0.392738	0.00575985	negative
Glycosaminoglycan biosynthesis - heparan sulfate / heparin	FUT8-AS1	-0.432998	0.00211235	negative
Glycosaminoglycan biosynthesis - keratan sulfate	FUT8-AS1	0.401875	0.00463564	postive
Glycosphingolipid biosynthesis - globo and isoglobo series	FUT8-AS1	-0.29365	0.0427913	negative
Inositol phosphate metabolism	FUT8-AS1	0.29012	0.0454702	postive
Lysine degradation	FUT8-AS1	0.309382	0.0323737	postive
N-Glycan biosynthesis	FUT8-AS1	0.577132	1.75397e-05	postive
Oxidative phosphorylation	FUT8-AS1	-0.422069	0.00280726	negative
Pantothenate and CoA biosynthesis	FUT8-AS1	-0.413421	0.00349287	negative
Propanoate metabolism	FUT8-AS1	0.339858	0.0181099	postive
Riboflavin metabolism	FUT8-AS1	-0.409296	0.00386891	negative
Taurine and hypotaurine metabolism	FUT8-AS1	-0.366586	0.0103851	negative
Arginine and proline metabolism	GABPB1-AS1	-0.304459	0.0353798	negative
D-Glutamine and D-glutamate metabolism	GABPB1-AS1	0.404809	0.00431792	postive
Fatty acid degradation	GABPB1-AS1	-0.302792	0.0364481	negative
Folate biosynthesis	GABPB1-AS1	-0.470753	0.000733565	negative
Fructose and mannose metabolism	GABPB1-AS1	-0.334324	0.0202074	negative
Galactose metabolism	GABPB1-AS1	-0.40444	0.00435682	negative
Gluconeogenesis	GABPB1-AS1	-0.306606	0.0340418	negative
Glycine, serine and threonine metabolism	GABPB1-AS1	-0.361192	0.0116613	negative
Glycolysis	GABPB1-AS1	-0.306814	0.0339139	negative
Glycosaminoglycan biosynthesis - heparan sulfate / heparin	GABPB1-AS1	-0.295853	0.041186	negative
Glycosphingolipid biosynthesis - globo and isoglobo series	GABPB1-AS1	-0.426436	0.00250853	negative
Glyoxylate and dicarboxylate metabolism	GABPB1-AS1	-0.357538	0.0126001	negative
Oxidative phosphorylation	GABPB1-AS1	-0.343301	0.0169005	negative
Pentose phosphate pathway	GABPB1-AS1	-0.376234	0.00840062	negative
Phenylalanine metabolism	GABPB1-AS1	-0.306565	0.0340665	negative
Primary bile acid biosynthesis	GABPB1-AS1	-0.382793	0.0072468	negative
Pyruvate metabolism	GABPB1-AS1	-0.412976	0.00353183	negative
Starch and sucrose metabolism	GABPB1-AS1	-0.305204	0.0349102	negative
Sulfur metabolism	GABPB1-AS1	-0.29869	0.0391912	negative
Terpenoid backbone biosynthesis	GABPB1-AS1	-0.332817	0.0208127	negative
Thiamine metabolism	GABPB1-AS1	-0.363233	0.0111634	negative
Tyrosine metabolism	GABPB1-AS1	-0.39981	0.00487134	negative
Ubiquinone and other terpenoid-quinone biosynthesis	GABPB1-AS1	-0.356284	0.0129368	negative
Valine, leucine and isoleucine biosynthesis	GABPB1-AS1	-0.429605	0.00230966	negative
Amino sugar and nucleotide sugar metabolism	GAS5	-0.299291	0.0387791	negative
Cysteine and methionine metabolism	GAS5	-0.309839	0.0321055	negative
Glycosaminoglycan biosynthesis - chondroitin sulfate / dermatan sulfate	GAS5	-0.417983	0.00311478	negative
[truncated: 4,238 more rows]

## Sheet: LUAD
immuneGene	lncRNA	cor	pvalue	Regulation
Amino sugar and nucleotide sugar metabolism	TRG-AS1	-0.100005	0.020695	negative
Glycosaminoglycan biosynthesis - keratan sulfate	BRWD1-AS2	-0.100007	0.0206921	negative
Primary bile acid biosynthesis	LINC00857	-0.100009	0.0206892	negative
Glycosaminoglycan biosynthesis - heparan sulfate / heparin	LINC01124	-0.100023	0.0206719	negative
Vitamin B6 metabolism	BCAR4	0.100023	0.0206718	postive
Arginine biosynthesis	NIFK-AS1	-0.100024	0.0206699	negative
Lipoic acid metabolism	SNHG7	0.100028	0.0206648	postive
Phosphonate and phosphinate metabolism	PTPRJ-AS1	0.100029	0.0206643	postive
Pyruvate metabolism	AC103563.2	-0.100049	0.0206384	negative
Valine, leucine and isoleucine biosynthesis	TUSC8	-0.100051	0.0206358	negative
Drug metabolism - other enzymes	SSSCA1-AS1	-0.100054	0.0206324	negative
Glycerolipid metabolism	ACTA2-AS1	-0.100054	0.0206318	negative
Mucin type O-glycan biosynthesis	LINC00641	-0.10006	0.0206239	negative
Glycerolipid metabolism	LINC00641	-0.100064	0.0206192	negative
Oxidative phosphorylation	A1BG-AS1	-0.100065	0.0206177	negative
Mannose type O-glycan biosynthesis	LINC00524	-0.100069	0.0206133	negative
Phenylalanine, tyrosine and tryptophan biosynthesis	DLGAP1-AS2	0.100074	0.0206069	postive
Biosynthesis of unsaturated fatty acids	MIR210HG	0.100074	0.0206065	postive
Fatty acid degradation	SERTAD4-AS1	0.100075	0.0206053	postive
Biotin metabolism	GATA2-AS1	-0.100079	0.0205999	negative
Glycosylphosphatidylinositol (GPI)-anchor biosynthesis	LINC00630	-0.100086	0.0205913	negative
Fatty acid degradation	TOLLIP-AS1	0.100087	0.0205898	postive
Galactose metabolism	AC008063.2	-0.100089	0.0205869	negative
Starch and sucrose metabolism	KRTAP5-AS1	-0.100103	0.0205701	negative
Valine, leucine and isoleucine degradation	AC090181.1	-0.100103	0.0205694	negative
alpha-Linolenic acid metabolism	PDCD4-AS1	0.100109	0.0205616	postive
Mannose type O-glycan biosynthesis	TTTY15	0.100117	0.0205516	postive
Primary bile acid biosynthesis	ARHGEF38-IT1	-0.100118	0.0205505	negative
Pantothenate and CoA biosynthesis	AC025918.1	0.100122	0.0205454	postive
Nicotinate and nicotinamide metabolism	JPX	-0.100125	0.0205419	negative
Other types of O-glycan biosynthesis	LINC01232	-0.100144	0.0205171	negative
Phenylalanine, tyrosine and tryptophan biosynthesis	TUSC8	0.100144	0.020517	postive
Phenylalanine metabolism	CARD8-AS1	-0.10015	0.0205099	negative
Glycosylphosphatidylinositol (GPI)-anchor biosynthesis	CTBP1-AS	-0.100155	0.0205037	negative
alpha-Linolenic acid metabolism	LINC00707	-0.100159	0.0204991	negative
D-Glutamine and D-glutamate metabolism	AC145343.1	0.100163	0.0204934	postive
Amino sugar and nucleotide sugar metabolism	PTCSC3	-0.10017	0.0204848	negative
Thiamine metabolism	TMEM147-AS1	-0.10017	0.0204843	negative
alpha-Linolenic acid metabolism	AC024896.1	0.100174	0.02048	postive
Terpenoid backbone biosynthesis	NKX2-1-AS1	-0.100186	0.0204647	negative
N-Glycan biosynthesis	TMEM254-AS1	-0.100192	0.0204567	negative
Nicotinate and nicotinamide metabolism	LINC01273	0.100195	0.0204528	postive
Selenocompound metabolism	SNHG9	-0.100217	0.0204247	negative
Sulfur metabolism	LINC00942	-0.100218	0.0204236	negative
Selenocompound metabolism	JMJD1C-AS1	0.100234	0.020404	postive
Sphingolipid metabolism	ZNF503-AS1	-0.100235	0.0204028	negative
Alanine, aspartate and glutamate metabolism	AC034243.1	0.100246	0.0203888	postive
Glycerophospholipid metabolism	SAMD12-AS1	-0.100247	0.0203872	negative
Cholesterol Biosynthesis	LINC01123	-0.100251	0.0203825	negative
Lipoic acid metabolism	DLEU1	0.100254	0.0203784	postive
Propanoate metabolism	AC024361.1	-0.100266	0.0203631	negative
Fatty acid degradation	AC083843.1	-0.100271	0.0203573	negative
Phenylalanine metabolism	DPP10-AS1	0.100275	0.0203525	postive
Glycosaminoglycan biosynthesis - heparan sulfate / heparin	LINC01184	-0.100282	0.0203432	negative
Mannose type O-glycan biosynthesis	H19	0.100292	0.0203311	postive
Glycolysis	AC010894.3	0.100298	0.0203236	postive
Purine metabolism	SNHG18	-0.1003	0.0203205	negative
Amino sugar and nucleotide sugar metabolism	PIK3CD-AS2	0.100301	0.02032	postive
Glycosaminoglycan biosynthesis - chondroitin sulfate / dermatan sulfate	AC062017.1	-0.100319	0.0202967	negative
Folate biosynthesis	LINC00526	-0.100322	0.0202937	negative
Mucin type O-glycan biosynthesis	UBL7-AS1	-0.100324	0.0202903	negative
Purine metabolism	NIFK-AS1	-0.100325	0.0202897	negative
Sphingolipid metabolism	AC017074.2	0.100325	0.0202895	postive
Lysine degradation	KIF25-AS1	0.100358	0.0202483	postive
beta-Alanine metabolism	HMGN3-AS1	-0.10036	0.0202449	negative
Other types of O-glycan biosynthesis	UBA6-AS1	-0.100365	0.0202392	negative
Phosphonate and phosphinate metabolism	CD27-AS1	-0.10037	0.0202334	negative
N-Glycan biosynthesis	NRSN2-AS1	0.100374	0.0202278	postive
Glycosaminoglycan degradation	ARHGEF26-AS1	-0.100395	0.0202016	negative
One carbon pool by folate	AGAP2-AS1	-0.100395	0.0202014	negative
Fatty acid biosynthesis	OLMALINC	0.100404	0.0201904	postive
Arginine biosynthesis	FGF14-AS2	-0.100406	0.0201879	negative
Other types of O-glycan biosynthesis	AC004000.1	0.100429	0.0201594	postive
Valine, leucine and isoleucine biosynthesis	HCG15	-0.100432	0.0201555	negative
Other types of O-glycan biosynthesis	LINC00115	0.10044	0.020145	postive
Glycosaminoglycan biosynthesis - heparan sulfate / heparin	HCG18	-0.10045	0.0201326	negative
Glutathione metabolism	LINC00884	0.100452	0.0201301	postive
Mannose type O-glycan biosynthesis	HMGA1P4	-0.100466	0.0201124	negative
Glycosaminoglycan degradation	LINC00886	-0.100469	0.0201098	negative
Phosphonate and phosphinate metabolism	LINC00582	-0.100486	0.0200886	negative
Glycosaminoglycan degradation	LENG8-AS1	-0.100496	0.0200759	negative
Butanoate metabolism	LINC01534	-0.100501	0.0200692	negative
Glycerophospholipid metabolism	ATP1B3-AS1	-0.100503	0.0200673	negative
beta-Alanine metabolism	HMGA1P4	-0.100511	0.0200569	negative
Cysteine and methionine metabolism	FUT8-AS1	-0.100521	0.0200446	negative
Phosphonate and phosphinate metabolism	LINC01018	-0.100526	0.0200385	negative
Ether lipid metabolism	CKMT2-AS1	-0.100538	0.0200237	negative
TCA cycle	HOTAIRM1	-0.100539	0.0200225	negative
Glyoxylate and dicarboxylate metabolism	CIRBP-AS1	-0.100543	0.0200177	negative
Glyoxylate and dicarboxylate metabolism	LINC00865	-0.100543	0.0200168	negative
Inositol phosphate metabolism	SNHG4	0.100546	0.0200134	postive
Glycerophospholipid metabolism	GATA2-AS1	-0.10055	0.0200091	negative
Ubiquinone and other terpenoid-quinone biosynthesis	LUCAT1	-0.100555	0.0200029	negative
Glycerolipid metabolism	OTUD6B-AS1	-0.100557	0.0199996	negative
Selenocompound metabolism	LINC01089	-0.100563	0.0199931	negative
Primary bile acid biosynthesis	AC024060.1	-0.100582	0.0199686	negative
Starch and sucrose metabolism	PACERR	-0.100582	0.0199685	negative
Glutathione metabolism	DSCAM-AS1	0.100584	0.0199665	postive
Thiamine metabolism	AC090181.1	-0.100588	0.0199614	negative
Propanoate metabolism	LINC00861	-0.100591	0.0199572	negative
Terpenoid backbone biosynthesis	LINC00205	-0.100603	0.0199432	negative
Glycolysis	SEMA3B-AS1	-0.100618	0.0199248	negative
Pantothenate and CoA biosynthesis	A1BG-AS1	-0.100626	0.0199152	negative
Fatty acid degradation	MAST4-AS1	-0.10063	0.0199095	negative
Glycosphingolipid biosynthesis - ganglio series	AC025171.1	-0.100639	0.0198983	negative
N-Glycan biosynthesis	MNX1-AS2	-0.100654	0.0198797	negative
Glycosphingolipid biosynthesis - ganglio series	DNM3OS	-0.10067	0.0198599	negative
Alanine, aspartate and glutamate metabolism	SSSCA1-AS1	0.100681	0.0198472	postive
Other glycan degradation	AC079907.1	-0.100686	0.0198402	negative
TCA cycle	AC017074.2	-0.100687	0.0198394	negative
Taurine and hypotaurine metabolism	HCG27	0.100688	0.0198376	postive
Glycosaminoglycan biosynthesis - keratan sulfate	AC079949.1	-0.100689	0.0198373	negative
Taurine and hypotaurine metabolism	SAP30L-AS1	-0.100694	0.0198306	negative
Oxidative phosphorylation	AC084125.4	-0.100698	0.0198255	negative
Pantothenate and CoA biosynthesis	LINC00982	-0.100703	0.0198191	negative
Phenylalanine, tyrosine and tryptophan biosynthesis	AC007128.1	-0.100714	0.0198056	negative
Phenylalanine, tyrosine and tryptophan biosynthesis	LINC00426	-0.100717	0.0198029	negative
Folate biosynthesis	DICER1-AS1	-0.100735	0.0197807	negative
Phenylalanine metabolism	LINC01215	-0.100737	0.0197785	negative
Sphingolipid metabolism	ATP13A4-AS1	-0.100743	0.0197704	negative
TCA cycle	ERICH6-AS1	-0.100748	0.0197649	negative
Synthesis and degradation of ketone bodies	ARHGEF26-AS1	0.100749	0.0197633	postive
Fatty acid degradation	C6orf99	0.100756	0.019754	postive
Glyoxylate and dicarboxylate metabolism	UGDH-AS1	-0.10076	0.0197492	negative
alpha-Linolenic acid metabolism	LINC00894	-0.100773	0.019734	negative
Glycosylphosphatidylinositol (GPI)-anchor biosynthesis	LINC01006	0.100774	0.0197329	postive
Vitamin B6 metabolism	LINC01508	0.100779	0.0197263	postive
Other glycan degradation	LINC01004	-0.100784	0.0197202	negative
Propanoate metabolism	MEG3	-0.100785	0.019719	negative
Glycosylphosphatidylinositol (GPI)-anchor biosynthesis	RMRP	-0.100789	0.019714	negative
Biotin metabolism	CLDN10-AS1	0.1008	0.0197006	postive
beta-Alanine metabolism	ZNF561-AS1	-0.100801	0.0196993	negative
Biotin metabolism	LOXL1-AS1	0.100802	0.0196986	postive
Biotin metabolism	ITCH-IT1	-0.100804	0.0196958	negative
Biotin metabolism	THAP9-AS1	-0.100806	0.0196938	negative
Glycosaminoglycan biosynthesis - keratan sulfate	DNMBP-AS1	-0.100815	0.0196827	negative
Fatty acid biosynthesis	MIR4458HG	-0.100829	0.0196653	negative
Other types of O-glycan biosynthesis	THAP7-AS1	0.100841	0.019651	postive
Biotin metabolism	AC083843.1	-0.100842	0.0196488	negative
Sulfur metabolism	PITPNA-AS1	0.100844	0.0196472	postive
alpha-Linolenic acid metabolism	BRWD1-AS2	-0.100847	0.0196433	negative
Thiamine metabolism	SLCO4A1-AS1	-0.100848	0.0196423	negative
Drug metabolism - other enzymes	LINC01503	0.100873	0.0196112	postive
Glycolysis	LINC00174	-0.100877	0.0196069	negative
Synthesis and degradation of ketone bodies	AC062017.1	0.100881	0.0196015	postive
alpha-Linolenic acid metabolism	LINC01023	0.100888	0.0195938	postive
Mucin type O-glycan biosynthesis	NUTM2A-AS1	-0.10089	0.0195915	negative
Arachidonic acid metabolism	LINC00582	0.100892	0.0195887	postive
Synthesis and degradation of ketone bodies	LINC00662	-0.100892	0.0195882	negative
Biotin metabolism	LINC01150	-0.100898	0.0195814	negative
Pyruvate metabolism	LINC01004	-0.100901	0.0195781	negative
Sphingolipid metabolism	LINC00926	-0.100911	0.0195657	negative
Vitamin B6 metabolism	BRWD1-AS2	0.100913	0.0195625	postive
Arginine and proline metabolism	LINC00648	-0.100914	0.0195613	negative
Ubiquinone and other terpenoid-quinone biosynthesis	MNX1-AS2	0.100916	0.0195595	postive
Other types of O-glycan biosynthesis	AC139530.1	0.100917	0.0195584	postive
Glycosylphosphatidylinositol (GPI)-anchor biosynthesis	BLACAT1	-0.100924	0.0195499	negative
Tryptophan metabolism	LINC01106	-0.100924	0.0195496	negative
Fructose and mannose metabolism	SRGAP3-AS2	-0.100926	0.0195475	negative
Gluconeogenesis	NEBL-AS1	0.100936	0.019535	postive
Phosphonate and phosphinate metabolism	ITCH-IT1	0.10094	0.0195307	postive
Folate biosynthesis	ZNF674-AS1	-0.100943	0.019527	negative
Butanoate metabolism	TLR8-AS1	0.100954	0.0195132	postive
Vitamin B6 metabolism	SH3PXD2A-AS1	-0.100956	0.0195102	negative
Taurine and hypotaurine metabolism	AC008982.2	-0.100957	0.0195098	negative
Glycolysis	MIF-AS1	-0.100959	0.0195069	negative
Purine metabolism	CRNDE	-0.100959	0.0195065	negative
Glycosylphosphatidylinositol (GPI)-anchor biosynthesis	TBX2-AS1	-0.100979	0.0194823	negative
Glycosaminoglycan degradation	TNKS2-AS1	-0.100983	0.0194774	negative
Arachidonic acid metabolism	ASMTL-AS1	0.100985	0.0194755	postive
Propanoate metabolism	MCCC1-AS1	0.100985	0.0194753	postive
Sulfur metabolism	MKLN1-AS	-0.100987	0.0194733	negative
One carbon pool by folate	LINC01137	-0.100989	0.0194706	negative
Glycosphingolipid biosynthesis - globo and isoglobo series	MIR222HG	-0.10099	0.0194698	negative
Arginine biosynthesis	MNX1-AS2	0.100991	0.0194683	postive
Other types of O-glycan biosynthesis	DPP10-AS1	0.100991	0.0194681	postive
Porphyrin and chlorophyll metabolism	AC009299.3	0.101005	0.0194508	postive
Vitamin B6 metabolism	LINC01106	-0.101009	0.0194471	negative
Glycosylphosphatidylinositol (GPI)-anchor biosynthesis	PWAR6	-0.10101	0.0194456	negative
Propanoate metabolism	ATP2A1-AS1	-0.10101	0.0194452	negative
Drug metabolism - other enzymes	OTUD6B-AS1	-0.101027	0.0194248	negative
Phenylalanine, tyrosine and tryptophan biosynthesis	HOXB-AS1	0.101037	0.0194122	postive
beta-Alanine metabolism	TRPM2-AS	-0.101038	0.0194108	negative
Pantothenate and CoA biosynthesis	GK-AS1	0.101043	0.0194056	postive
One carbon pool by folate	SNHG5	0.101046	0.0194017	postive
Arginine and proline metabolism	ASB16-AS1	-0.101059	0.0193865	negative
Vitamin B6 metabolism	EXOC3-AS1	0.101073	0.019369	postive
Primary bile acid biosynthesis	MNX1-AS2	0.101075	0.0193671	postive
Valine, leucine and isoleucine biosynthesis	LINC00174	-0.10108	0.019361	negative
Synthesis and degradation of ketone bodies	ST3GAL5-AS1	-0.101081	0.0193594	negative
Tryptophan metabolism	ST7-AS1	-0.101085	0.0193547	negative
Pyrimidine metabolism	DPP10-AS1	0.101087	0.0193522	postive
Valine, leucine and isoleucine degradation	SLCO4A1-AS1	-0.101089	0.0193498	negative
TCA cycle	LINC00942	0.101092	0.019346	postive
Synthesis and degradation of ketone bodies	AATBC	-0.101105	0.0193312	negative
One carbon pool by folate	LINC00524	-0.101106	0.0193289	negative
Glycerolipid metabolism	PARD3-AS1	0.101109	0.0193262	postive
N-Glycan biosynthesis	CASC9	0.101114	0.0193199	postive
Nicotinate and nicotinamide metabolism	HOTAIRM1	-0.101115	0.0193186	negative
Pentose phosphate pathway	MNX1-AS1	0.101123	0.0193094	postive
Ether lipid metabolism	LINC01559	0.101123	0.0193087	postive
Glycosaminoglycan biosynthesis - chondroitin sulfate / dermatan sulfate	LINC00482	-0.10113	0.0193011	negative
Synthesis and degradation of ketone bodies	TMEM9B-AS1	-0.101135	0.0192941	negative
beta-Alanine metabolism	LINC01278	0.101141	0.0192879	postive
Glycosaminoglycan degradation	TRIM31-AS1	0.10115	0.0192763	postive
beta-Alanine metabolism	AF131215.2	-0.101151	0.0192752	negative
alpha-Linolenic acid metabolism	AC079907.1	-0.101157	0.0192676	negative
Taurine and hypotaurine metabolism	ACTA2-AS1	-0.101163	0.0192605	negative
Mannose type O-glycan biosynthesis	COLCA1	-0.101169	0.0192536	negative
Glycosphingolipid biosynthesis - globo and isoglobo series	LINC00346	0.101189	0.0192299	postive
Butanoate metabolism	PCAT7	0.101193	0.0192252	postive
Arachidonic acid metabolism	LINC01232	-0.101196	0.0192212	negative
Inositol phosphate metabolism	VPS9D1-AS1	-0.101198	0.0192188	negative
Histidine metabolism	VIM-AS1	-0.1012	0.0192171	negative
Fructose and mannose metabolism	UBA6-AS1	-0.10122	0.0191924	negative
Phosphonate and phosphinate metabolism	AF213884.3	0.101237	0.0191729	postive
Cysteine and methionine metabolism	LHFPL3-AS2	-0.101237	0.0191723	negative
alpha-Linolenic acid metabolism	LINC00339	0.101246	0.0191618	postive
Fatty acid degradation	TIPARP-AS1	0.10126	0.0191452	postive
Selenocompound metabolism	AC244250.1	-0.101262	0.0191431	negative
Oxidative phosphorylation	LINC00942	0.101274	0.0191279	postive
Thiamine metabolism	LINC00460	-0.101301	0.0190959	negative
Ether lipid metabolism	RAD51-AS1	0.101308	0.0190883	postive
Primary bile acid biosynthesis	FGF14-AS2	0.101311	0.0190841	postive
Tyrosine metabolism	LINC00649	-0.101316	0.0190787	negative
Glycosphingolipid biosynthesis - globo and isoglobo series	GATA6-AS1	0.101327	0.0190646	postive
Alanine, aspartate and glutamate metabolism	RAB11B-AS1	0.101328	0.019064	postive
Fatty acid elongation	LINC01003	0.101328	0.0190636	postive
Synthesis and degradation of ketone bodies	SH3BP5-AS1	-0.10133	0.0190611	negative
Valine, leucine and isoleucine biosynthesis	PTOV1-AS1	-0.101331	0.01906	negative
Galactose metabolism	KANSL1-AS1	-0.101342	0.0190469	negative
Folate biosynthesis	SNHG3	-0.101346	0.019043	negative
Phosphonate and phosphinate metabolism	LINC00526	-0.101348	0.0190406	negative
beta-Alanine metabolism	BANCR	-0.101351	0.0190363	negative
Synthesis and degradation of ketone bodies	LINC01358	-0.101357	0.0190297	negative
Cholesterol Biosynthesis	DSCAM-AS1	0.101369	0.019015	postive
Glycosphingolipid biosynthesis - ganglio series	TPRG1-AS1	0.101372	0.019012	postive
Other types of O-glycan biosynthesis	GATA2-AS1	0.101407	0.0189704	postive
Terpenoid backbone biosynthesis	SH3PXD2A-AS1	-0.101413	0.0189634	negative
D-Glutamine and D-glutamate metabolism	TRBV11-2	0.101418	0.018957	postive
Glycosaminoglycan degradation	MGC32805	-0.101424	0.0189505	negative
Other glycan degradation	HMGN3-AS1	-0.101429	0.018944	negative
Glycosaminoglycan degradation	ERVH48-1	-0.101431	0.0189423	negative
TCA cycle	ARHGAP5-AS1	0.101438	0.0189336	postive
Glycosylphosphatidylinositol (GPI)-anchor biosynthesis	MACC1-AS1	-0.101438	0.0189336	negative
Arginine and proline metabolism	ENTPD3-AS1	0.101444	0.018927	postive
Glycosphingolipid biosynthesis - globo and isoglobo series	SERPINB9P1	0.101451	0.0189179	postive
Selenocompound metabolism	AC092171.4	-0.101452	0.0189168	negative
Phosphonate and phosphinate metabolism	TRIM31-AS1	0.101452	0.0189165	postive
Glycosaminoglycan biosynthesis - keratan sulfate	SSSCA1-AS1	-0.101456	0.0189119	negative
Thiamine metabolism	UCA1	-0.101462	0.0189058	negative
D-Glutamine and D-glutamate metabolism	AC104699.1	0.101468	0.0188977	postive
Other types of O-glycan biosynthesis	FENDRR	-0.101487	0.0188762	negative
Tryptophan metabolism	TMEM161B-AS1	-0.101499	0.0188622	negative
Oxidative phosphorylation	TMEM147-AS1	-0.1015	0.018861	negative
Phosphonate and phosphinate metabolism	AL589863.1	0.101508	0.0188515	postive
Valine, leucine and isoleucine biosynthesis	PCED1B-AS1	0.101518	0.0188395	postive
Lysine degradation	GS1-124K5.4	0.10152	0.0188366	postive
Tryptophan metabolism	CCDC183-AS1	-0.101527	0.0188292	negative
Arginine biosynthesis	MIR4458HG	0.101527	0.018829	postive
Fatty acid degradation	DGCR11	-0.101533	0.0188213	negative
D-Glutamine and D-glutamate metabolism	HAGLROS	0.101539	0.018814	postive
Nicotinate and nicotinamide metabolism	CLDN10-AS1	0.101562	0.0187874	postive
Steroid biosynthesis	KMT2E-AS1	0.101568	0.0187807	postive
TCA cycle	TRAM2-AS1	0.101576	0.0187712	postive
N-Glycan biosynthesis	LINC00884	0.101576	0.0187706	postive
Selenocompound metabolism	LINC00346	-0.101584	0.0187617	negative
Fatty acid biosynthesis	AC244250.1	-0.101586	0.0187593	negative
D-Glutamine and D-glutamate metabolism	LINC00885	-0.101594	0.01875	negative
Fatty acid elongation	TPRG1-AS1	0.101608	0.0187332	postive
Fatty acid degradation	KMT2E-AS1	-0.101615	0.0187258	negative
Glycerolipid metabolism	RPARP-AS1	0.101616	0.0187238	postive
Synthesis and degradation of ketone bodies	SERPINB9P1	-0.101618	0.0187219	negative
Folate biosynthesis	TTTY15	0.101625	0.018714	postive
Glycosylphosphatidylinositol (GPI)-anchor biosynthesis	AC062017.1	0.101632	0.0187054	postive
Mucin type O-glycan biosynthesis	TPT1-AS1	-0.101637	0.0187001	negative
Biotin metabolism	CH17-340M24.3	0.101637	0.0186994	postive
Ether lipid metabolism	AC009120.5	-0.101643	0.0186921	negative
Galactose metabolism	LINC00324	-0.101651	0.0186838	negative
Lipoic acid metabolism	ZNF32-AS2	-0.101656	0.018678	negative
Glycosaminoglycan biosynthesis - chondroitin sulfate / dermatan sulfate	LINC00963	-0.101656	0.0186779	negative
Glycosphingolipid biosynthesis - globo and isoglobo series	MAGI2-AS3	-0.101658	0.0186757	negative
Glycerophospholipid metabolism	MIR222HG	-0.101661	0.0186712	negative
Glycosaminoglycan biosynthesis - keratan sulfate	FLJ37453	-0.101663	0.0186692	negative
Glycosaminoglycan degradation	LINC00973	-0.101673	0.0186578	negative
Nicotinate and nicotinamide metabolism	RPARP-AS1	-0.101674	0.0186565	negative
Inositol phosphate metabolism	DGCR9	0.101677	0.0186534	postive
Ether lipid metabolism	LINC00460	-0.101682	0.0186468	negative
Lipoic acid metabolism	PTOV1-AS1	-0.101685	0.0186434	negative
Glycosphingolipid biosynthesis - ganglio series	NIFK-AS1	-0.10169	0.0186376	negative
Ether lipid metabolism	APTR	0.101691	0.0186367	postive
Phenylalanine metabolism	BANCR	-0.101693	0.0186342	negative
Purine metabolism	LINC00662	-0.101694	0.0186334	negative
Mannose type O-glycan biosynthesis	AP000866.1	-0.101694	0.0186328	negative
Primary bile acid biosynthesis	BLACAT1	0.1017	0.0186257	postive
Fatty acid biosynthesis	AP001626.1	0.101704	0.0186219	postive
Terpenoid backbone biosynthesis	TTTY15	0.101724	0.0185978	postive
Sulfur metabolism	CCDC183-AS1	-0.101725	0.0185973	negative
Tryptophan metabolism	RBPMS-AS1	0.101747	0.018572	postive
Propanoate metabolism	RRN3P2	-0.101747	0.0185709	negative
Glycerolipid metabolism	GAS5-AS1	-0.101754	0.0185633	negative
Selenocompound metabolism	NDUFV2-AS1	0.101764	0.0185519	postive
Folate biosynthesis	TRPM2-AS	0.101764	0.0185513	postive
Propanoate metabolism	AC007128.1	0.101773	0.0185413	postive
Alanine, aspartate and glutamate metabolism	MAP3K14-AS1	0.101777	0.0185369	postive
Selenocompound metabolism	STARD4-AS1	0.101777	0.0185364	postive
Gluconeogenesis	ST7-AS1	-0.10178	0.0185328	negative
Primary bile acid biosynthesis	PTPRJ-AS1	-0.101782	0.0185308	negative
Sulfur metabolism	AC016747.3	0.101787	0.0185256	postive
Glyoxylate and dicarboxylate metabolism	HCP5	-0.101788	0.0185243	negative
Ether lipid metabolism	PCAT19	0.101802	0.0185083	postive
Lysine degradation	PXN-AS1	0.101805	0.0185047	postive
Other glycan degradation	LINC01214	-0.101821	0.0184862	negative
Tyrosine metabolism	SNHG9	0.101826	0.0184796	postive
Fatty acid biosynthesis	STARD7-AS1	-0.101831	0.0184745	negative
Steroid biosynthesis	NIFK-AS1	-0.101841	0.0184631	negative
Glycosphingolipid biosynthesis - ganglio series	PPP3CB-AS1	-0.101847	0.0184562	negative
Amino sugar and nucleotide sugar metabolism	AC024896.1	-0.101849	0.0184535	negative
Glycosphingolipid biosynthesis - ganglio series	LINC01003	-0.101858	0.0184427	negative
TCA cycle	ASMTL-AS1	-0.101872	0.0184272	negative
Glycosphingolipid biosynthesis - ganglio series	AC019117.1	-0.101872	0.0184262	negative
Glycosphingolipid biosynthesis - ganglio series	USP30-AS1	0.101873	0.0184253	postive
Histidine metabolism	PTCSC3	0.101881	0.0184159	postive
Glycerophospholipid metabolism	MAGI2-AS3	-0.101884	0.0184132	negative
beta-Alanine metabolism	LINC00942	0.101893	0.018403	postive
Drug metabolism - other enzymes	LINC00638	-0.101896	0.0183992	negative
Alanine, aspartate and glutamate metabolism	ASMTL-AS1	0.101896	0.0183991	postive
Glycosphingolipid biosynthesis - ganglio series	RTCA-AS1	-0.101898	0.018397	negative
Folate biosynthesis	AC156455.1	0.101906	0.0183877	postive
Pyruvate metabolism	DNMBP-AS1	-0.101912	0.0183801	negative
Alanine, aspartate and glutamate metabolism	ZNF350-AS1	-0.101921	0.0183702	negative
Taurine and hypotaurine metabolism	PSMA3-AS1	0.10193	0.0183595	postive
Gluconeogenesis	LINC01569	0.10193	0.0183594	postive
Pyruvate metabolism	RUSC1-AS1	-0.101932	0.0183577	negative
Selenocompound metabolism	LINC00342	-0.101934	0.0183557	negative
Primary bile acid biosynthesis	AFAP1-AS1	0.101934	0.0183552	postive
Primary bile acid biosynthesis	LINC01376	-0.101934	0.0183551	negative
Phosphonate and phosphinate metabolism	SNHG3	-0.101936	0.0183532	negative
Glycosphingolipid biosynthesis - globo and isoglobo series	TMEM44-AS1	-0.101936	0.018353	negative
Drug metabolism - other enzymes	LINC00526	0.10195	0.0183371	postive
Mucin type O-glycan biosynthesis	SCAMP1-AS1	-0.101953	0.0183335	negative
Alanine, aspartate and glutamate metabolism	MZF1-AS1	-0.101954	0.0183324	negative
TCA cycle	PRKAG2-AS1	0.101956	0.0183295	postive
Arachidonic acid metabolism	FGD5-AS1	-0.101958	0.018328	negative
Glycosaminoglycan biosynthesis - chondroitin sulfate / dermatan sulfate	LINC01215	0.101963	0.018322	postive
Phosphonate and phosphinate metabolism	SCARNA9	0.101981	0.0183017	postive
Nicotinate and nicotinamide metabolism	LHFPL3-AS2	-0.101989	0.018292	negative
Glycosphingolipid biosynthesis - globo and isoglobo series	ARHGAP31-AS1	-0.101992	0.018289	negative
Glycosylphosphatidylinositol (GPI)-anchor biosynthesis	AC253576.2	-0.101998	0.018282	negative
Fatty acid degradation	WNT5A-AS1	-0.10201	0.0182677	negative
Selenocompound metabolism	LINC01358	-0.102011	0.0182671	negative
N-Glycan biosynthesis	AC009506.1	-0.102013	0.0182641	negative
Glycerophospholipid metabolism	AC244250.1	-0.102014	0.0182632	negative
Fatty acid degradation	TLR8-AS1	0.102015	0.0182624	postive
Glycolysis	MYO16-AS1	0.102018	0.0182593	postive
Selenocompound metabolism	TMEM9B-AS1	0.102018	0.0182589	postive
Biosynthesis of unsaturated fatty acids	AC244250.1	-0.10203	0.0182452	negative
Primary bile acid biosynthesis	AC067945.3	-0.102037	0.018237	negative
Butanoate metabolism	SSSCA1-AS1	0.102043	0.01823	postive
Glycosaminoglycan biosynthesis - heparan sulfate / heparin	FAM27C	-0.102044	0.0182291	negative
Cysteine and methionine metabolism	FOXD3-AS1	0.102054	0.0182183	postive
Glycosaminoglycan biosynthesis - chondroitin sulfate / dermatan sulfate	KANSL1-AS1	-0.102059	0.0182125	negative
Glycosphingolipid biosynthesis - globo and isoglobo series	LINC00941	0.10206	0.0182108	postive
Glycolysis	LINC01508	0.102063	0.0182079	postive
Biotin metabolism	AC073130.2	-0.102068	0.0182017	negative
Biotin metabolism	LINC00630	-0.102073	0.0181965	negative
Biosynthesis of unsaturated fatty acids	LINC01556	0.102074	0.0181949	postive
Glycerolipid metabolism	MMP25-AS1	0.102074	0.0181948	postive
Pantothenate and CoA biosynthesis	SEMA3B-AS1	-0.102077	0.018192	negative
Taurine and hypotaurine metabolism	DGCR11	-0.102078	0.0181901	negative
Nicotinate and nicotinamide metabolism	UNC5B-AS1	-0.102086	0.0181812	negative
Arachidonic acid metabolism	AL450992.2	-0.102093	0.0181735	negative
Other types of O-glycan biosynthesis	TRAPPC12-AS1	0.102098	0.0181671	postive
Selenocompound metabolism	LINC01534	0.102099	0.0181666	postive
Synthesis and degradation of ketone bodies	PAXBP1-AS1	-0.102104	0.0181602	negative
Inositol phosphate metabolism	WNT5A-AS1	0.102108	0.0181558	postive
Valine, leucine and isoleucine degradation	AC005256.1	-0.102113	0.01815	negative
beta-Alanine metabolism	ITGB2-AS1	-0.102122	0.0181398	negative
Folate biosynthesis	AP000936.1	-0.102133	0.0181281	negative
Glycosaminoglycan biosynthesis - heparan sulfate / heparin	TAF1A-AS1	-0.102145	0.0181142	negative
Butanoate metabolism	HOXB-AS1	-0.102147	0.0181118	negative
Glycolysis	SENCR	-0.102149	0.0181096	negative
beta-Alanine metabolism	TPRG1-AS1	0.102152	0.0181061	postive
Glyoxylate and dicarboxylate metabolism	MIAT	-0.102161	0.0180959	negative
Steroid biosynthesis	FOXN3-AS1	0.102168	0.0180882	postive
Primary bile acid biosynthesis	MIR31HG	-0.10217	0.0180853	negative
Gluconeogenesis	ERICD	-0.102177	0.0180778	negative
Pentose phosphate pathway	TMEM147-AS1	-0.102177	0.0180776	negative
Arachidonic acid metabolism	EXOC3-AS1	-0.102196	0.0180556	negative
Ether lipid metabolism	PWAR6	-0.102198	0.0180536	negative
Phenylalanine metabolism	SNHG11	0.102202	0.0180489	postive
Lysine degradation	AC005256.1	-0.102202	0.0180488	negative
Primary bile acid biosynthesis	LINC00676	-0.102206	0.0180445	negative
Taurine and hypotaurine metabolism	SNHG18	0.102218	0.0180309	postive
Arginine biosynthesis	HOTAIRM1	-0.102222	0.0180272	negative
Lipoic acid metabolism	SEMA3B-AS1	0.102225	0.018023	postive
Starch and sucrose metabolism	LINC00885	-0.102235	0.0180117	negative
alpha-Linolenic acid metabolism	ZNF32-AS2	-0.102236	0.0180105	negative
TCA cycle	MNX1-AS1	0.10224	0.0180062	postive
Alanine, aspartate and glutamate metabolism	LINC01139	0.102249	0.0179958	postive
Fructose and mannose metabolism	TM4SF1-AS1	0.102264	0.0179791	postive
Thiamine metabolism	THUMPD3-AS1	-0.10227	0.0179726	negative
Oxidative phosphorylation	UBL7-AS1	0.102278	0.0179629	postive
Glycerophospholipid metabolism	LINC01273	0.102283	0.0179572	postive
Glycerophospholipid metabolism	AGAP2-AS1	-0.102291	0.0179483	negative
Pantothenate and CoA biosynthesis	YTHDF3-AS1	-0.102299	0.0179397	negative
Other types of O-glycan biosynthesis	AC145343.1	0.102302	0.0179362	postive
Riboflavin metabolism	STX17-AS1	0.102313	0.0179236	postive
Starch and sucrose metabolism	RNASEH1-AS1	-0.102314	0.0179222	negative
Nicotinate and nicotinamide metabolism	AC145343.1	-0.102329	0.0179061	negative
Glycosylphosphatidylinositol (GPI)-anchor biosynthesis	THAP9-AS1	-0.102332	0.0179021	negative
Fatty acid degradation	SOCS2-AS1	-0.102344	0.0178888	negative
Drug metabolism - other enzymes	RBPMS-AS1	-0.10235	0.0178823	negative
Synthesis and degradation of ketone bodies	BBOX1-AS1	0.102362	0.0178683	postive
Fatty acid biosynthesis	DNM3OS	-0.102379	0.0178498	negative
Taurine and hypotaurine metabolism	MKLN1-AS	-0.102392	0.0178347	negative
Mucin type O-glycan biosynthesis	LINC01504	0.102401	0.0178251	postive
Glycosphingolipid biosynthesis - globo and isoglobo series	ADAMTSL4-AS1	-0.102406	0.0178196	negative
N-Glycan biosynthesis	MKLN1-AS	-0.10243	0.0177922	negative
Tyrosine metabolism	TMPO-AS1	-0.10243	0.017792	negative
Phosphonate and phosphinate metabolism	AC156455.1	-0.102441	0.0177801	negative
Vitamin B6 metabolism	ZFPM2-AS1	0.102445	0.017776	postive
Arginine biosynthesis	LINC00942	0.102447	0.0177731	postive
Tyrosine metabolism	DPP10-AS1	0.102449	0.0177714	postive
Drug metabolism - other enzymes	DLG5-AS1	0.102449	0.0177713	postive
Alanine, aspartate and glutamate metabolism	ERVH48-1	0.102453	0.0177667	postive
Phenylalanine, tyrosine and tryptophan biosynthesis	CLDN10-AS1	-0.102454	0.017766	negative
Taurine and hypotaurine metabolism	LINC00839	-0.102457	0.0177619	negative
Selenocompound metabolism	DGCR11	0.102459	0.0177603	postive
D-Glutamine and D-glutamate metabolism	LINC01224	-0.102466	0.0177524	negative
Selenocompound metabolism	APTR	0.102468	0.01775	postive
Fatty acid biosynthesis	DGCR11	0.102468	0.0177498	postive
N-Glycan biosynthesis	HCG11	-0.102489	0.0177266	negative
Primary bile acid biosynthesis	AC025171.1	0.102515	0.0176978	postive
Pentose phosphate pathway	TRAM2-AS1	-0.102515	0.0176975	negative
Glycerolipid metabolism	AC012363.2	-0.102522	0.0176902	negative
Starch and sucrose metabolism	ZEB1-AS1	-0.102522	0.01769	negative
Biotin metabolism	AC067945.3	-0.102527	0.0176846	negative
Other types of O-glycan biosynthesis	FUT8-AS1	0.10253	0.0176807	postive
Folate biosynthesis	MEG3	-0.102532	0.0176786	negative
Pantothenate and CoA biosynthesis	AC073130.2	0.102537	0.0176727	postive
One carbon pool by folate	SNHG19	0.102547	0.0176615	postive
Mucin type O-glycan biosynthesis	PVT1	-0.102549	0.0176598	negative
Mucin type O-glycan biosynthesis	AC024896.1	-0.102559	0.0176486	negative
Fructose and mannose metabolism	PXN-AS1	0.102575	0.0176312	postive
Ether lipid metabolism	RBMS3-AS3	-0.102584	0.0176211	negative
Thiamine metabolism	SNHG6	-0.102593	0.017611	negative
Lipoic acid metabolism	PAXIP1-AS2	-0.102594	0.0176093	negative
Cysteine and methionine metabolism	AL022326.1	-0.102598	0.0176052	negative
Biosynthesis of unsaturated fatty acids	PSORS1C3	-0.1026	0.0176027	negative
Biotin metabolism	AC133644.2	-0.102601	0.0176021	negative
Lysine degradation	MIR222HG	-0.102603	0.0176003	negative
Taurine and hypotaurine metabolism	PARD3-AS1	0.102603	0.0175999	postive
Histidine metabolism	SLC25A25-AS1	0.102605	0.0175979	postive
Phosphonate and phosphinate metabolism	CRNDE	-0.102606	0.0175962	negative
Inositol phosphate metabolism	AC092171.4	-0.102607	0.0175953	negative
Taurine and hypotaurine metabolism	C5orf56	-0.10261	0.0175917	negative
Propanoate metabolism	SNHG20	-0.102616	0.0175851	negative
Pantothenate and CoA biosynthesis	THAP9-AS1	-0.102628	0.0175724	negative
Valine, leucine and isoleucine degradation	AC010894.3	0.102629	0.0175713	postive
Selenocompound metabolism	ARHGEF26-AS1	0.10263	0.01757	postive
Glycosaminoglycan biosynthesis - heparan sulfate / heparin	SNHG18	0.102633	0.0175663	postive
Synthesis and degradation of ketone bodies	LINC00942	0.102646	0.0175525	postive
Glycosylphosphatidylinositol (GPI)-anchor biosynthesis	AC010999.1	-0.102646	0.0175517	negative
Butanoate metabolism	BCAR4	0.102659	0.0175382	postive
Valine, leucine and isoleucine degradation	SAPCD1-AS1	0.102659	0.0175378	postive
Terpenoid backbone biosynthesis	MNX1-AS1	0.10267	0.0175255	postive
Starch and sucrose metabolism	POU6F2-AS2	-0.102671	0.0175244	negative
beta-Alanine metabolism	TRAM2-AS1	0.102674	0.0175214	postive
Phosphonate and phosphinate metabolism	PLAC4	0.102677	0.0175184	postive
Mucin type O-glycan biosynthesis	HCG15	-0.10268	0.0175145	negative
Lysine degradation	AC008268.1	-0.102683	0.0175109	negative
Glycosphingolipid biosynthesis - ganglio series	LINC01123	-0.102684	0.0175099	negative
Mucin type O-glycan biosynthesis	NFYC-AS1	-0.102703	0.0174887	negative
Glutathione metabolism	STARD7-AS1	-0.102705	0.0174873	negative
Glycosaminoglycan biosynthesis - chondroitin sulfate / dermatan sulfate	LINC00265	-0.102707	0.0174844	negative
Lysine degradation	TM4SF1-AS1	-0.10272	0.0174703	negative
Mannose type O-glycan biosynthesis	AC024896.1	-0.102728	0.0174612	negative
Cysteine and methionine metabolism	SNHG7	0.102732	0.0174575	postive
Glycosphingolipid biosynthesis - ganglio series	MZF1-AS1	-0.102736	0.0174525	negative
Taurine and hypotaurine metabolism	FGF14-AS2	0.102741	0.0174473	postive
Lysine degradation	AC009299.3	0.102746	0.0174416	postive
Pantothenate and CoA biosynthesis	LINC01291	-0.102761	0.0174254	negative
Gluconeogenesis	LINC01094	-0.102771	0.0174149	negative
Glycosaminoglycan degradation	PAX8-AS1	-0.102777	0.0174076	negative
Ether lipid metabolism	TMEM44-AS1	-0.102779	0.0174052	negative
Ether lipid metabolism	PAXIP1-AS1	-0.102781	0.0174032	negative
Galactose metabolism	AC008268.1	-0.102792	0.0173912	negative
Starch and sucrose metabolism	TMEM254-AS1	-0.102807	0.0173748	negative
Porphyrin and chlorophyll metabolism	FAM201A	0.102807	0.0173745	postive
Lipoic acid metabolism	MIR663AHG	-0.102825	0.0173554	negative
Inositol phosphate metabolism	LINC00942	-0.102829	0.017351	negative
alpha-Linolenic acid metabolism	MID1IP1-AS1	0.102851	0.017327	postive
Mannose type O-glycan biosynthesis	STARD4-AS1	-0.102859	0.0173175	negative
Sulfur metabolism	DLGAP1-AS1	0.102861	0.0173159	postive
Inositol phosphate metabolism	AC144450.1	-0.102861	0.0173154	negative
Ether lipid metabolism	LINC00960	-0.10288	0.0172947	negative
Biosynthesis of unsaturated fatty acids	AC079467.1	-0.102884	0.0172907	negative
Fatty acid elongation	PCAT7	0.102889	0.0172849	postive
Fructose and mannose metabolism	ZNF674-AS1	-0.102896	0.0172779	negative
Glycerophospholipid metabolism	MIAT	-0.102916	0.0172556	negative
Arginine and proline metabolism	ZNF213-AS1	-0.102916	0.0172552	negative
Pantothenate and CoA biosynthesis	PRRT3-AS1	-0.10292	0.0172518	negative
Arginine and proline metabolism	LINC00960	-0.102937	0.0172328	negative
Lipoic acid metabolism	CD27-AS1	0.102938	0.0172316	postive
Selenocompound metabolism	ZFAS1	0.102943	0.0172258	postive
Mucin type O-glycan biosynthesis	LINC01137	0.102947	0.0172217	postive
Pentose phosphate pathway	PCAT6	0.102952	0.0172163	postive
Glycosphingolipid biosynthesis - globo and isoglobo series	MIR210HG	0.102954	0.0172146	postive
One carbon pool by folate	CASC19	0.102962	0.017206	postive
Butanoate metabolism	LINC01150	-0.102981	0.0171851	negative
Gluconeogenesis	SCAMP1-AS1	0.102983	0.0171832	postive
Mucin type O-glycan biosynthesis	CASC19	0.102984	0.0171823	postive
Lipoic acid metabolism	RHPN1-AS1	0.102988	0.0171778	postive
Lysine degradation	SNHG14	0.10299	0.0171752	postive
Oxidative phosphorylation	LINC00973	-0.102993	0.0171716	negative
Glycerolipid metabolism	NUTM2A-AS1	-0.102994	0.0171715	negative
Porphyrin and chlorophyll metabolism	AC009403.2	0.103009	0.0171549	postive
N-Glycan biosynthesis	AC009403.2	-0.103013	0.0171506	negative
Glycolysis	HCG15	-0.103015	0.0171486	negative
Gluconeogenesis	AP001626.1	0.103017	0.0171462	postive
Lysine degradation	PINK1-AS	0.103018	0.0171447	postive
Butanoate metabolism	AP000936.1	-0.103022	0.0171403	negative
Starch and sucrose metabolism	PRRT3-AS1	-0.103026	0.0171368	negative
Glycerophospholipid metabolism	DNMBP-AS1	0.103028	0.0171338	postive
Vitamin B6 metabolism	HOXB-AS2	0.103035	0.017126	postive
Fatty acid biosynthesis	HOTAIRM1	-0.103036	0.0171255	negative
Pyrimidine metabolism	MIR4458HG	0.103038	0.0171236	postive
Fructose and mannose metabolism	ZNF561-AS1	-0.103056	0.0171034	negative
Fatty acid elongation	MIR31HG	0.103061	0.0170989	postive
Glycosaminoglycan biosynthesis - heparan sulfate / heparin	TUSC8	0.103071	0.0170876	postive
N-Glycan biosynthesis	MYO16-AS1	0.10308	0.0170778	postive
Terpenoid backbone biosynthesis	FUT8-AS1	-0.103085	0.0170721	negative
beta-Alanine metabolism	MID1IP1-AS1	0.103086	0.0170717	postive
Glycosylphosphatidylinositol (GPI)-anchor biosynthesis	LINC00865	-0.103086	0.017071	negative
Glutathione metabolism	AC007383.3	0.103091	0.0170663	postive
Glycosaminoglycan biosynthesis - heparan sulfate / heparin	URB1-AS1	-0.103091	0.0170661	negative
Other glycan degradation	B4GALT1-AS1	-0.103095	0.0170621	negative
Glycosphingolipid biosynthesis - ganglio series	AGAP2-AS1	0.1031	0.0170558	postive
Glycosphingolipid biosynthesis - globo and isoglobo series	CASC19	0.103105	0.0170511	postive
Arginine biosynthesis	LINC00265	-0.103112	0.0170438	negative
Glycosylphosphatidylinositol (GPI)-anchor biosynthesis	AC092574.2	-0.103114	0.017041	negative
Fatty acid biosynthesis	MIR22HG	0.103121	0.0170336	postive
Mannose type O-glycan biosynthesis	LINC01355	-0.103122	0.0170331	negative
Glycerolipid metabolism	DBH-AS1	0.103125	0.0170295	postive
Sphingolipid metabolism	CLDN10-AS1	0.103127	0.0170274	postive
Glycosphingolipid biosynthesis - globo and isoglobo series	AC092071.1	-0.103128	0.0170258	negative
Other glycan degradation	PRKCQ-AS1	-0.10313	0.0170235	negative
beta-Alanine metabolism	LINC00958	-0.103131	0.0170228	negative
Ubiquinone and other terpenoid-quinone biosynthesis	FAM27C	0.103138	0.0170158	postive
Glyoxylate and dicarboxylate metabolism	UBA6-AS1	-0.103142	0.0170108	negative
Inositol phosphate metabolism	ZBTB11-AS1	0.103149	0.0170038	postive
Synthesis and degradation of ketone bodies	KMT2E-AS1	0.103153	0.0169992	postive
Valine, leucine and isoleucine degradation	MYLK-AS1	-0.103154	0.0169983	negative
Steroid biosynthesis	SAMD12-AS1	-0.103163	0.0169887	negative
Glycosylphosphatidylinositol (GPI)-anchor biosynthesis	SNHG14	-0.103167	0.016984	negative
Pyrimidine metabolism	BOLA3-AS1	0.103168	0.0169828	postive
Butanoate metabolism	AC062017.1	0.103176	0.0169746	postive
Glycosylphosphatidylinositol (GPI)-anchor biosynthesis	AC009403.2	0.103185	0.0169647	postive
Sulfur metabolism	LINC01480	-0.103195	0.0169539	negative
Thiamine metabolism	LINC00160	0.103195	0.0169537	postive
Fatty acid elongation	AC145343.1	-0.103198	0.0169507	negative
Glycine, serine and threonine metabolism	LINC01124	0.10322	0.0169274	postive
Steroid biosynthesis	AC073257.2	0.103225	0.0169216	postive
Glycosaminoglycan degradation	LINC00648	-0.10323	0.016917	negative
D-Glutamine and D-glutamate metabolism	NEBL-AS1	-0.103255	0.0168901	negative
Fatty acid biosynthesis	LINC00957	-0.103307	0.0168345	negative
Valine, leucine and isoleucine degradation	EPB41L4A-AS1	0.103314	0.0168266	postive
Inositol phosphate metabolism	LINC01535	0.103317	0.0168232	postive
Arginine and proline metabolism	AL450992.2	0.103319	0.0168214	postive
Glycine, serine and threonine metabolism	TMEM147-AS1	-0.103329	0.016811	negative
Glycerophospholipid metabolism	FOXP4-AS1	0.103331	0.0168089	postive
Lipoic acid metabolism	LINC00852	-0.103352	0.0167863	negative
Riboflavin metabolism	ATP2A1-AS1	0.103355	0.0167831	postive
Biosynthesis of unsaturated fatty acids	RTCA-AS1	-0.103356	0.0167824	negative
Sphingolipid metabolism	B4GALT1-AS1	0.103366	0.0167717	postive
Amino sugar and nucleotide sugar metabolism	MYO16-AS1	0.103371	0.0167657	postive
Glycosylphosphatidylinositol (GPI)-anchor biosynthesis	LINC01232	0.103375	0.0167622	postive
Glycosylphosphatidylinositol (GPI)-anchor biosynthesis	KMT2E-AS1	0.103377	0.0167595	postive
alpha-Linolenic acid metabolism	GK-AS1	-0.103393	0.016743	negative
Arachidonic acid metabolism	PTCSC3	0.103393	0.0167425	postive
Steroid biosynthesis	LINC00885	-0.103398	0.016737	negative
Mucin type O-glycan biosynthesis	HOXA-AS2	-0.103406	0.0167289	negative
Glutathione metabolism	AC133644.2	-0.10342	0.0167143	negative
Other types of O-glycan biosynthesis	WDR86-AS1	0.103426	0.0167078	postive
Pyruvate metabolism	USP46-AS1	-0.103428	0.0167052	negative
Arginine biosynthesis	DBH-AS1	-0.103437	0.0166956	negative
Glycosphingolipid biosynthesis - ganglio series	OIP5-AS1	-0.10344	0.0166927	negative
Glycosaminoglycan biosynthesis - chondroitin sulfate / dermatan sulfate	PAXIP1-AS2	-0.103452	0.0166802	negative
Arginine biosynthesis	DNMBP-AS1	-0.103453	0.0166787	negative
Glycosaminoglycan degradation	MIR663AHG	-0.103456	0.0166763	negative
Nicotinate and nicotinamide metabolism	LINC01376	-0.103458	0.0166734	negative
Glycolysis	CLDN10-AS1	-0.103459	0.016673	negative
Alanine, aspartate and glutamate metabolism	UBE2Q1-AS1	-0.103462	0.0166698	negative
Purine metabolism	AC083900.1	-0.103464	0.0166676	negative
Sphingolipid metabolism	LINC00106	-0.103468	0.0166636	negative
Glycosaminoglycan biosynthesis - keratan sulfate	HCG11	-0.103473	0.0166586	negative
Starch and sucrose metabolism	LINC00649	-0.103479	0.0166518	negative
alpha-Linolenic acid metabolism	AGAP2-AS1	-0.103482	0.0166481	negative
Phosphonate and phosphinate metabolism	SLCO4A1-AS1	0.103489	0.0166413	postive
Glycosylphosphatidylinositol (GPI)-anchor biosynthesis	AC079907.1	-0.10349	0.0166404	negative
Propanoate metabolism	AC024896.1	-0.103493	0.0166367	negative
Histidine metabolism	GK-AS1	-0.103494	0.0166364	negative
Ubiquinone and other terpenoid-quinone biosynthesis	GLIS2-AS1	0.103501	0.016629	postive
Glycosphingolipid biosynthesis - ganglio series	LINC01133	-0.103502	0.0166275	negative
Propanoate metabolism	PSORS1C3	0.10352	0.0166088	postive
Cysteine and methionine metabolism	AP006285.2	-0.103527	0.016601	negative
Pyrimidine metabolism	LINC01139	0.103527	0.0166006	postive
Primary bile acid biosynthesis	HORMAD2-AS1	0.103527	0.0166006	postive
Amino sugar and nucleotide sugar metabolism	TNKS2-AS1	-0.103534	0.0165932	negative
Lysine degradation	RARA-AS1	-0.103541	0.0165864	negative
Mannose type O-glycan biosynthesis	NUTM2A-AS1	-0.103549	0.0165775	negative
Porphyrin and chlorophyll metabolism	ZNF503-AS1	0.10355	0.016577	postive
Glycosphingolipid biosynthesis - globo and isoglobo series	AGAP2-AS1	0.103565	0.0165608	postive
Fatty acid elongation	PCAT6	0.10357	0.0165555	postive
Pentose phosphate pathway	LINC01224	0.103571	0.0165552	postive
Folate biosynthesis	ZNF667-AS1	-0.103575	0.0165503	negative
Drug metabolism - other enzymes	AC062017.1	0.103576	0.01655	postive
Fatty acid biosynthesis	CTB-178M22.2	-0.103577	0.0165489	negative
Phenylalanine metabolism	MAP3K14-AS1	-0.103583	0.0165418	negative
Pantothenate and CoA biosynthesis	AC005083.1	0.103583	0.0165417	postive
Selenocompound metabolism	LINC00641	0.103585	0.0165405	postive
Other types of O-glycan biosynthesis	STARD7-AS1	0.103585	0.0165398	postive
Histidine metabolism	PAXIP1-AS1	-0.103588	0.0165374	negative
Valine, leucine and isoleucine biosynthesis	LINC01291	-0.103595	0.01653	negative
Riboflavin metabolism	LINC00685	-0.103604	0.0165198	negative
Tyrosine metabolism	ASMTL-AS1	0.103608	0.0165157	postive
Arginine biosynthesis	LINC01138	-0.103619	0.0165043	negative
Glycosylphosphatidylinositol (GPI)-anchor biosynthesis	AC019117.1	-0.103632	0.016491	negative
Fatty acid elongation	AP001372.2	0.10364	0.0164829	postive
Drug metabolism - other enzymes	MIR210HG	0.10365	0.0164717	postive
Purine metabolism	LINC01139	0.103653	0.0164685	postive
Phosphonate and phosphinate metabolism	AC025918.1	0.103654	0.0164677	postive
Glycosaminoglycan biosynthesis - heparan sulfate / heparin	MACC1-AS1	-0.103659	0.016463	negative
Tryptophan metabolism	RAP2C-AS1	-0.103664	0.0164572	negative
Pantothenate and CoA biosynthesis	FUT8-AS1	-0.103666	0.0164548	negative
Glycine, serine and threonine metabolism	TGFB2-AS1	-0.103667	0.0164538	negative
Selenocompound metabolism	BCRP3	0.10368	0.0164407	postive
Glycolysis	PDCD4-AS1	0.103681	0.0164393	postive
Glycine, serine and threonine metabolism	SRGAP3-AS2	-0.103683	0.0164378	negative
Starch and sucrose metabolism	LINC00205	-0.103685	0.0164356	negative
Sphingolipid metabolism	XIST	-0.10369	0.0164304	negative
Lysine degradation	LINC00865	0.103692	0.0164278	postive
beta-Alanine metabolism	HOTAIRM1	-0.1037	0.0164193	negative
Mucin type O-glycan biosynthesis	SNHG18	0.10371	0.0164089	postive
Ether lipid metabolism	AC144831.1	-0.103712	0.016407	negative
Glycerophospholipid metabolism	SNHG20	0.103721	0.0163978	postive
Terpenoid backbone biosynthesis	MIR4458HG	0.103721	0.0163974	postive
Purine metabolism	NOP14-AS1	-0.103729	0.0163892	negative
alpha-Linolenic acid metabolism	SCGB1B2P	0.103731	0.0163875	postive
Pyruvate metabolism	CASC19	-0.103741	0.0163772	negative
D-Glutamine and D-glutamate metabolism	ALMS1-IT1	0.103741	0.0163772	postive
Glycolysis	LINC00886	-0.103742	0.0163763	negative
Pentose phosphate pathway	NOP14-AS1	-0.103745	0.0163727	negative
Tryptophan metabolism	AP006285.2	-0.103746	0.0163713	negative
Synthesis and degradation of ketone bodies	AC118344.1	-0.103766	0.0163506	negative
Terpenoid backbone biosynthesis	PCAT19	-0.103769	0.0163475	negative
Cholesterol Biosynthesis	STAG3L5P-PVRIG2P-PILRB	-0.103783	0.0163329	negative
Valine, leucine and isoleucine biosynthesis	LINC01106	-0.103791	0.0163248	negative
Phenylalanine metabolism	PIK3CD-AS2	-0.1038	0.0163161	negative
Cysteine and methionine metabolism	HNF1A-AS1	-0.103803	0.0163123	negative
Propanoate metabolism	FOXN3-AS1	0.103807	0.0163082	postive
Butanoate metabolism	AC107072.2	-0.103813	0.0163023	negative
Glycine, serine and threonine metabolism	TNKS2-AS1	0.103826	0.0162887	postive
Fatty acid degradation	AP001372.2	0.103828	0.0162864	postive
Glycosphingolipid biosynthesis - globo and isoglobo series	ITCH-IT1	-0.10383	0.0162841	negative
Purine metabolism	RAB11B-AS1	0.103836	0.0162787	postive
Glycerolipid metabolism	SDCBP2-AS1	-0.10384	0.0162745	negative
Porphyrin and chlorophyll metabolism	LINC00909	-0.103845	0.0162685	negative
Glycosphingolipid biosynthesis - globo and isoglobo series	LINC00654	-0.103847	0.0162665	negative
Alanine, aspartate and glutamate metabolism	LHFPL3-AS2	-0.103857	0.0162564	negative
Taurine and hypotaurine metabolism	LINC01133	0.103867	0.0162462	postive
Taurine and hypotaurine metabolism	PTOV1-AS1	0.103879	0.016234	postive
Lysine degradation	CTBP1-AS	0.103895	0.0162169	postive
Glycosylphosphatidylinositol (GPI)-anchor biosynthesis	BTBD9-AS1	-0.103896	0.0162161	negative
Phenylalanine metabolism	FLJ22447	-0.103897	0.0162149	negative
Tyrosine metabolism	LINC00996	-0.103903	0.0162089	negative
beta-Alanine metabolism	OLMALINC	0.103916	0.0161954	postive
Glyoxylate and dicarboxylate metabolism	TMPO-AS1	0.103917	0.0161949	postive
Propanoate metabolism	PCBP1-AS1	0.103924	0.0161877	postive
Arginine and proline metabolism	SNHG21	0.103933	0.0161786	postive
Glycerophospholipid metabolism	LINC01023	0.103934	0.0161769	postive
Butanoate metabolism	SH3PXD2A-AS1	-0.103938	0.0161729	negative
Gluconeogenesis	ZNF561-AS1	-0.103938	0.0161727	negative
Taurine and hypotaurine metabolism	EPB41L4A-AS1	0.103939	0.0161724	postive
Thiamine metabolism	ZNF790-AS1	-0.103941	0.0161704	negative
Butanoate metabolism	LINC00960	-0.103941	0.0161695	negative
Steroid biosynthesis	AC139530.1	-0.103943	0.0161676	negative
Glutathione metabolism	RHPN1-AS1	0.103944	0.0161667	postive
Mucin type O-glycan biosynthesis	LHFPL3-AS2	0.103944	0.0161664	postive
Selenocompound metabolism	MIATNB	0.103945	0.0161656	postive
Glycine, serine and threonine metabolism	AC144450.1	-0.10395	0.0161611	negative
Taurine and hypotaurine metabolism	AP006285.2	0.103964	0.0161467	postive
Steroid biosynthesis	MIR22HG	-0.103968	0.0161422	negative
Glycine, serine and threonine metabolism	LINC01214	-0.103978	0.0161323	negative
Biotin metabolism	TPRG1-AS1	0.103987	0.0161231	postive
beta-Alanine metabolism	AL021807.1	-0.103996	0.016113	negative
Nicotinate and nicotinamide metabolism	AP000944.1	-0.104002	0.0161076	negative
Primary bile acid biosynthesis	LINC01018	0.104007	0.0161021	postive
Phenylalanine metabolism	SLC25A21-AS1	-0.104009	0.0160996	negative
Folate biosynthesis	HOXA-AS2	-0.104015	0.0160936	negative
Ubiquinone and other terpenoid-quinone biosynthesis	AC133644.2	-0.104028	0.0160804	negative
Purine metabolism	MNX1-AS2	-0.104042	0.0160665	negative
Phenylalanine metabolism	ST7-AS1	-0.104043	0.0160651	negative
Alanine, aspartate and glutamate metabolism	AC073316.2	0.104049	0.0160592	postive
Selenocompound metabolism	AC024560.3	-0.104056	0.0160522	negative
Fatty acid elongation	MNX1-AS2	-0.104062	0.0160462	negative
Vitamin B6 metabolism	PTOV1-AS1	-0.104072	0.0160355	negative
Other glycan degradation	POU6F2-AS2	-0.104075	0.016032	negative
alpha-Linolenic acid metabolism	RBMS3-AS3	-0.104085	0.0160223	negative
Other types of O-glycan biosynthesis	HCP5	-0.104085	0.0160219	negative
Biosynthesis of unsaturated fatty acids	SCAMP1-AS1	0.104087	0.0160202	postive
Taurine and hypotaurine metabolism	TPRG1-AS1	-0.104092	0.0160148	negative
beta-Alanine metabolism	FOXD2-AS1	-0.104098	0.0160092	negative
Biotin metabolism	UBL7-AS1	0.104103	0.0160035	postive
Inositol phosphate metabolism	NR2F1-AS1	0.104117	0.0159901	postive
Other types of O-glycan biosynthesis	AC079907.1	-0.104131	0.0159756	negative
Fatty acid degradation	PACERR	-0.10415	0.0159562	negative
Primary bile acid biosynthesis	PVT1	-0.104156	0.0159504	negative
Terpenoid backbone biosynthesis	ZNF528-AS1	-0.104158	0.0159482	negative
Cysteine and methionine metabolism	UBL7-AS1	0.10417	0.0159359	postive
Pyruvate metabolism	FLJ22447	-0.104173	0.0159326	negative
Folate biosynthesis	SAPCD1-AS1	0.10418	0.0159259	postive
Sulfur metabolism	AC145343.1	-0.10418	0.0159259	negative
Fructose and mannose metabolism	AC144652.1	0.104189	0.0159162	postive
Glycosylphosphatidylinositol (GPI)-anchor biosynthesis	TUSC8	0.10419	0.0159152	postive
Alanine, aspartate and glutamate metabolism	LINC00294	-0.10419	0.0159151	negative
Nicotinate and nicotinamide metabolism	LINC00511	0.104205	0.0159006	postive
Glycine, serine and threonine metabolism	TSPEAR-AS1	0.10421	0.0158951	postive
Synthesis and degradation of ketone bodies	TRAPPC12-AS1	-0.104225	0.0158798	negative
Cysteine and methionine metabolism	DSCAM-AS1	0.104225	0.0158797	postive
Phosphonate and phosphinate metabolism	RTCA-AS1	0.104228	0.0158768	postive
Mannose type O-glycan biosynthesis	ERICH6-AS1	-0.104228	0.0158766	negative
Glutathione metabolism	MGC32805	-0.104229	0.015876	negative
Mucin type O-glycan biosynthesis	LINC00467	-0.10424	0.0158651	negative
Biotin metabolism	AC004000.1	-0.104255	0.0158498	negative
One carbon pool by folate	AC005083.1	-0.104269	0.0158357	negative
N-Glycan biosynthesis	LINC01436	0.104269	0.0158353	postive
Lipoic acid metabolism	AC004846.1	-0.104272	0.0158327	negative
Galactose metabolism	TTC39A-AS1	-0.104273	0.0158316	negative
Other types of O-glycan biosynthesis	ZEB1-AS1	-0.104282	0.015822	negative
Sphingolipid metabolism	LINC01224	-0.104285	0.0158194	negative
Glyoxylate and dicarboxylate metabolism	SCGB1B2P	0.10429	0.0158143	postive
Nicotinate and nicotinamide metabolism	SENCR	-0.104292	0.015812	negative
Thiamine metabolism	NBR2	-0.10431	0.0157937	negative
alpha-Linolenic acid metabolism	LINC01348	-0.104313	0.0157912	negative
Taurine and hypotaurine metabolism	SDCBP2-AS1	-0.104315	0.0157886	negative
Histidine metabolism	DNMBP-AS1	0.104317	0.0157873	postive
Phosphonate and phosphinate metabolism	PTCSC3	-0.104318	0.0157863	negative
Gluconeogenesis	BCRP3	0.104319	0.0157848	postive
Folate biosynthesis	WDR86-AS1	-0.104325	0.0157786	negative
Glycerophospholipid metabolism	UBE2Q1-AS1	0.10433	0.0157742	postive
Fructose and mannose metabolism	NKX2-1-AS1	-0.104337	0.0157664	negative
Riboflavin metabolism	AC069213.1	0.104342	0.0157616	postive
Steroid biosynthesis	ITGB2-AS1	-0.104343	0.0157604	negative
TCA cycle	STARD7-AS1	-0.104346	0.0157577	negative
alpha-Linolenic acid metabolism	JPX	-0.10436	0.0157436	negative
Phenylalanine metabolism	AC009506.1	0.104364	0.01574	postive
Valine, leucine and isoleucine biosynthesis	AC008063.2	0.104371	0.0157329	postive
Biotin metabolism	AP000866.1	-0.104372	0.0157317	negative
Nicotinate and nicotinamide metabolism	XXYLT1-AS2	-0.104374	0.0157296	negative
Taurine and hypotaurine metabolism	ANKRD10-IT1	-0.104375	0.015729	negative
Propanoate metabolism	EP300-AS1	0.104402	0.0157016	postive
Alanine, aspartate and glutamate metabolism	LINC00997	-0.104411	0.0156926	negative
Selenocompound metabolism	AC242988.1	0.10443	0.0156736	postive
D-Glutamine and D-glutamate metabolism	LINC01355	0.104432	0.0156714	postive
Selenocompound metabolism	LINC00654	0.104435	0.0156681	postive
Glycolysis	LINC00847	0.104435	0.015668	postive
Glycosphingolipid biosynthesis - ganglio series	LINC00654	-0.104447	0.0156568	negative
Sphingolipid metabolism	CASC9	-0.104449	0.0156548	negative
Steroid biosynthesis	CD27-AS1	0.104456	0.0156474	postive
Amino sugar and nucleotide sugar metabolism	NOP14-AS1	-0.104456	0.0156474	negative
Ether lipid metabolism	AC139887.4	-0.10446	0.015643	negative
Tyrosine metabolism	BCRP3	0.104464	0.0156394	postive
Alanine, aspartate and glutamate metabolism	LINC00526	-0.104468	0.0156355	negative
Primary bile acid biosynthesis	AC100821.2	-0.104489	0.0156144	negative
Ubiquinone and other terpenoid-quinone biosynthesis	LINC00973	-0.104497	0.0156065	negative
Glycosaminoglycan biosynthesis - heparan sulfate / heparin	DNMBP-AS1	-0.104507	0.0155964	negative
Folate biosynthesis	HAGLROS	-0.104508	0.0155956	negative
Starch and sucrose metabolism	DGCR11	-0.104514	0.0155892	negative
Glycosphingolipid biosynthesis - globo and isoglobo series	NR2F1-AS1	-0.104515	0.0155888	negative
Steroid biosynthesis	LINC01232	-0.104533	0.0155703	negative
Fatty acid degradation	RAD51-AS1	0.104534	0.0155693	postive
Butanoate metabolism	AC245100.1	0.104534	0.0155693	postive
alpha-Linolenic acid metabolism	SH3BP5-AS1	0.104539	0.0155647	postive
Tryptophan metabolism	AC016747.3	0.104542	0.0155615	postive
Glycosaminoglycan biosynthesis - heparan sulfate / heparin	XIST	-0.104544	0.0155591	negative
Riboflavin metabolism	AATBC	-0.104549	0.0155549	negative
Primary bile acid biosynthesis	PCBP1-AS1	-0.104566	0.0155373	negative
Fatty acid degradation	RAB30-AS1	-0.104568	0.0155354	negative
Cholesterol Biosynthesis	NOP14-AS1	-0.10457	0.0155341	negative
Butanoate metabolism	AC234582.1	0.104571	0.0155325	postive
Butanoate metabolism	SMC5-AS1	-0.104588	0.0155162	negative
Valine, leucine and isoleucine biosynthesis	SNHG5	0.104589	0.015515	postive
Biotin metabolism	TUSC8	-0.104589	0.0155148	negative
Taurine and hypotaurine metabolism	LINC01150	0.10459	0.0155139	postive
Taurine and hypotaurine metabolism	EXOC3-AS1	0.10459	0.0155138	postive
Biotin metabolism	LPP-AS2	-0.104599	0.0155051	negative
One carbon pool by folate	AC024560.3	0.104599	0.0155046	postive
Glycerolipid metabolism	LINC-PINT	-0.1046	0.0155042	negative
Primary bile acid biosynthesis	ATP1B3-AS1	-0.104601	0.0155027	negative
Sulfur metabolism	MIR503HG	-0.104602	0.0155015	negative
Tyrosine metabolism	LINC00342	-0.104605	0.0154988	negative
TCA cycle	LINC00885	-0.104608	0.0154961	negative
Purine metabolism	BBOX1-AS1	0.104608	0.015496	postive
beta-Alanine metabolism	AC079949.1	-0.104609	0.0154953	negative
Alanine, aspartate and glutamate metabolism	UBL7-AS1	0.104611	0.0154926	postive
alpha-Linolenic acid metabolism	FAM27C	0.10462	0.0154836	postive
Glycerolipid metabolism	LENG8-AS1	0.104625	0.0154792	postive
Gluconeogenesis	ERVH48-1	-0.104635	0.0154688	negative
Tryptophan metabolism	AC234582.1	0.10464	0.0154646	postive
Galactose metabolism	ZBED5-AS1	-0.104644	0.01546	negative
Drug metabolism - other enzymes	AL450992.2	-0.104649	0.0154554	negative
Sphingolipid metabolism	IPO5P1	-0.104651	0.0154534	negative
Galactose metabolism	VPS9D1-AS1	0.104655	0.0154497	postive
Taurine and hypotaurine metabolism	LINC01480	0.104658	0.015446	postive
One carbon pool by folate	ASH1L-AS1	0.104662	0.0154425	postive
Glycosaminoglycan degradation	GS1-124K5.4	0.104672	0.0154327	postive
Glycosaminoglycan biosynthesis - keratan sulfate	LINC00524	0.104673	0.0154317	postive
Glycosylphosphatidylinositol (GPI)-anchor biosynthesis	MIR22HG	-0.104674	0.0154304	negative
Valine, leucine and isoleucine biosynthesis	HCP5	0.104695	0.0154102	postive
Glycosaminoglycan biosynthesis - keratan sulfate	COLCA1	-0.104696	0.0154092	negative
Selenocompound metabolism	UBL7-AS1	0.104717	0.0153882	postive
Folate biosynthesis	ELFN1-AS1	0.104718	0.0153876	postive
Alanine, aspartate and glutamate metabolism	DGUOK-AS1	-0.104719	0.0153864	negative
Glycerolipid metabolism	AC005083.1	-0.104725	0.0153805	negative
Starch and sucrose metabolism	SOX21-AS1	-0.104729	0.0153766	negative
Thiamine metabolism	ASH1L-AS1	-0.104729	0.0153762	negative
Phosphonate and phosphinate metabolism	GLIS2-AS1	0.104734	0.0153719	postive
Glycine, serine and threonine metabolism	BBOX1-AS1	0.104734	0.0153717	postive
Tryptophan metabolism	JPX	-0.104734	0.0153713	negative
Drug metabolism - other enzymes	AC144652.1	0.104737	0.0153687	postive
D-Glutamine and D-glutamate metabolism	UBE2Q1-AS1	0.104738	0.0153677	postive
Drug metabolism - other enzymes	TRAM2-AS1	0.104766	0.0153396	postive
Purine metabolism	MYLK-AS1	-0.10477	0.0153364	negative
Lysine degradation	MKLN1-AS	-0.104772	0.0153336	negative
Synthesis and degradation of ketone bodies	PCBP1-AS1	-0.104773	0.0153334	negative
Phenylalanine, tyrosine and tryptophan biosynthesis	OTUD6B-AS1	-0.104778	0.0153286	negative
Gluconeogenesis	SCGB1B2P	0.104781	0.0153256	postive
Thiamine metabolism	LINC01556	-0.104784	0.0153222	negative
Glycolysis	UBXN10-AS1	0.104802	0.0153051	postive
Cholesterol Biosynthesis	FEZF1-AS1	0.104802	0.0153048	postive
Tryptophan metabolism	UBA6-AS1	-0.104805	0.0153014	negative
Ubiquinone and other terpenoid-quinone biosynthesis	FGD5-AS1	-0.104808	0.0152986	negative
Pantothenate and CoA biosynthesis	FGD5-AS1	0.104812	0.0152949	postive
Starch and sucrose metabolism	LINC00265	-0.10482	0.0152867	negative
Fatty acid degradation	UBA6-AS1	-0.104841	0.0152664	negative
alpha-Linolenic acid metabolism	HAGLROS	-0.104844	0.0152638	negative
Nicotinate and nicotinamide metabolism	LINC00839	-0.104848	0.0152596	negative
Fructose and mannose metabolism	HAGLR	-0.104858	0.0152494	negative
Fatty acid biosynthesis	JMJD1C-AS1	0.10486	0.0152475	postive
Glycosaminoglycan biosynthesis - chondroitin sulfate / dermatan sulfate	ERICH6-AS1	-0.104862	0.0152457	negative
Other types of O-glycan biosynthesis	EPB41L4A-AS1	-0.104863	0.0152454	negative
Glycerolipid metabolism	AC092574.2	-0.104865	0.0152426	negative
Selenocompound metabolism	DHRS4-AS1	0.104867	0.015241	postive
Pantothenate and CoA biosynthesis	AC007319.1	0.104869	0.0152393	postive
Mucin type O-glycan biosynthesis	NNT-AS1	-0.104874	0.0152341	negative
Glycosphingolipid biosynthesis - ganglio series	TTC39A-AS1	-0.104875	0.0152334	negative
Selenocompound metabolism	UCA1	-0.104875	0.0152327	negative
Vitamin B6 metabolism	MAPKAPK5-AS1	0.104879	0.0152295	postive
Glycosylphosphatidylinositol (GPI)-anchor biosynthesis	AC024361.1	-0.104896	0.0152124	negative
Selenocompound metabolism	RASSF8-AS1	-0.104898	0.0152104	negative
Other glycan degradation	ZBED5-AS1	0.104909	0.0151997	postive
Mannose type O-glycan biosynthesis	AL121584.1	-0.104915	0.0151937	negative
Glycosphingolipid biosynthesis - ganglio series	MIATNB	-0.104916	0.0151932	negative
Phosphonate and phosphinate metabolism	H19	-0.104917	0.0151922	negative
Taurine and hypotaurine metabolism	LINC01224	-0.104917	0.015192	negative
beta-Alanine metabolism	PXN-AS1	-0.104929	0.0151807	negative
Glyoxylate and dicarboxylate metabolism	DBH-AS1	-0.104932	0.0151779	negative
Terpenoid backbone biosynthesis	LINC01137	0.104933	0.015177	postive
Sulfur metabolism	NBR2	-0.104933	0.0151762	negative
Valine, leucine and isoleucine degradation	XIST	-0.104939	0.0151711	negative
Primary bile acid biosynthesis	LINC00707	-0.104942	0.0151679	negative
Tryptophan metabolism	EPB41L4A-AS1	0.104943	0.0151671	postive
Fatty acid biosynthesis	LINC01139	-0.10495	0.0151601	negative
Selenocompound metabolism	AC139887.4	0.104952	0.0151586	postive
Fatty acid biosynthesis	AC005083.1	-0.104954	0.0151565	negative
Biotin metabolism	LINC01232	-0.10496	0.0151505	negative
Glycerolipid metabolism	RFX3-AS1	-0.104962	0.0151487	negative
Glycosaminoglycan biosynthesis - chondroitin sulfate / dermatan sulfate	TRBV11-2	0.104969	0.0151411	postive
Tyrosine metabolism	ST7-AS1	-0.10497	0.0151402	negative
Lysine degradation	OIP5-AS1	0.10498	0.0151308	postive
Arachidonic acid metabolism	LINC00261	0.104985	0.0151265	postive
Tyrosine metabolism	RMRP	-0.104986	0.0151255	negative
Gluconeogenesis	AC062017.1	0.104986	0.0151249	postive
Pentose phosphate pathway	CARD8-AS1	-0.104987	0.0151242	negative
Taurine and hypotaurine metabolism	LINC00960	-0.104988	0.0151235	negative
N-Glycan biosynthesis	DLGAP1-AS2	-0.10499	0.0151209	negative
Phenylalanine metabolism	TBX5-AS1	0.105006	0.0151061	postive
Glyoxylate and dicarboxylate metabolism	ITGB2-AS1	-0.105006	0.0151053	negative
Pyrimidine metabolism	PACERR	-0.105013	0.015099	negative
Valine, leucine and isoleucine biosynthesis	AC083900.1	-0.105013	0.0150986	negative
Valine, leucine and isoleucine degradation	LINC01124	0.105019	0.0150933	postive
Starch and sucrose metabolism	AC144450.1	0.105023	0.015089	postive
Glycerophospholipid metabolism	AC026202.3	-0.105044	0.0150685	negative
Galactose metabolism	PCAT19	-0.105045	0.0150676	negative
Glyoxylate and dicarboxylate metabolism	ZNF674-AS1	0.105048	0.0150645	postive
Fatty acid degradation	PCAT19	0.105049	0.0150642	postive
Taurine and hypotaurine metabolism	RAP2C-AS1	-0.10505	0.0150629	negative
One carbon pool by folate	LINC01214	0.10505	0.0150628	postive
Pentose phosphate pathway	CCDC183-AS1	-0.105052	0.0150611	negative
Fatty acid degradation	AC069213.1	0.105067	0.0150467	postive
Sulfur metabolism	TYMSOS	-0.105077	0.0150374	negative
Glycine, serine and threonine metabolism	WASIR2	0.105084	0.0150306	postive
Primary bile acid biosynthesis	HCG15	-0.105095	0.0150192	negative
Propanoate metabolism	WNT5A-AS1	-0.105097	0.0150175	negative
Nicotinate and nicotinamide metabolism	SCAMP1-AS1	0.105103	0.0150123	postive
Selenocompound metabolism	SAP30L-AS1	0.105105	0.01501	postive
TCA cycle	LINC01106	-0.105114	0.0150012	negative
Selenocompound metabolism	MIR205HG	-0.105115	0.0150002	negative
Glycerolipid metabolism	FAM201A	0.105124	0.0149917	postive
Tryptophan metabolism	RPARP-AS1	0.105124	0.0149917	postive
Selenocompound metabolism	LINC00958	-0.10513	0.0149857	negative
Galactose metabolism	JMJD1C-AS1	-0.105132	0.0149839	negative
Ubiquinone and other terpenoid-quinone biosynthesis	HOTAIRM1	-0.105134	0.0149819	negative
Selenocompound metabolism	ALG13-AS1	0.105142	0.0149745	postive
Fatty acid biosynthesis	LINC00996	-0.105144	0.0149722	negative
Steroid biosynthesis	TTC39A-AS1	0.105149	0.0149679	postive
Glycosphingolipid biosynthesis - ganglio series	LBX2-AS1	-0.10515	0.0149663	negative
Cholesterol Biosynthesis	BBOX1-AS1	0.105151	0.0149655	postive
N-Glycan biosynthesis	PAXIP1-AS1	-0.105151	0.0149653	negative
Glycolysis	LINC00160	-0.105156	0.0149609	negative
Ether lipid metabolism	XIST	-0.105167	0.0149504	negative
D-Glutamine and D-glutamate metabolism	LINC00857	-0.105181	0.0149366	negative
One carbon pool by folate	ZFPM2-AS1	0.105186	0.0149323	postive
Glycosaminoglycan biosynthesis - chondroitin sulfate / dermatan sulfate	VIM-AS1	-0.105192	0.0149263	negative
Ether lipid metabolism	GABPB1-AS1	-0.105194	0.0149241	negative
Mucin type O-glycan biosynthesis	AGAP2-AS1	0.105199	0.0149193	postive
Mannose type O-glycan biosynthesis	FMR1-IT1	-0.105209	0.0149103	negative
Glycosylphosphatidylinositol (GPI)-anchor biosynthesis	LINC01315	0.105213	0.0149056	postive
Pentose phosphate pathway	SFTA1P	-0.105218	0.0149014	negative
Arachidonic acid metabolism	AL021807.1	-0.10522	0.0148994	negative
Sphingolipid metabolism	LINC01214	-0.105221	0.0148984	negative
Biotin metabolism	KLF7-IT1	-0.105224	0.0148955	negative
Primary bile acid biosynthesis	N4BP2L2-IT2	-0.105239	0.0148809	negative
Valine, leucine and isoleucine degradation	LINC00885	0.105248	0.0148728	postive
Phosphonate and phosphinate metabolism	ASH1L-AS1	-0.105267	0.0148544	negative
Glycine, serine and threonine metabolism	ADIRF-AS1	-0.105282	0.0148403	negative
Butanoate metabolism	ZNF561-AS1	0.105283	0.0148392	postive
Histidine metabolism	TP53TG1	0.10531	0.0148131	postive
Pyruvate metabolism	CASC9	0.105321	0.0148034	postive
Phenylalanine, tyrosine and tryptophan biosynthesis	RASSF8-AS1	-0.105335	0.0147897	negative
Glycosphingolipid biosynthesis - ganglio series	LINC00707	-0.105339	0.0147862	negative
D-Glutamine and D-glutamate metabolism	AP000944.1	0.105344	0.0147806	postive
Sphingolipid metabolism	RARA-AS1	-0.105375	0.0147515	negative
Valine, leucine and isoleucine degradation	LINC01270	0.105377	0.0147501	postive
Glycosaminoglycan degradation	MID1IP1-AS1	-0.105391	0.0147362	negative
Amino sugar and nucleotide sugar metabolism	PAXIP1-AS1	-0.105401	0.0147265	negative
Lysine degradation	TTTY15	0.105403	0.0147254	postive
Glycine, serine and threonine metabolism	HAGLR	-0.105405	0.0147231	negative
Butanoate metabolism	ITGB2-AS1	-0.105411	0.0147171	negative
Mucin type O-glycan biosynthesis	UBXN10-AS1	0.105414	0.0147144	postive
Glycolysis	LBX2-AS1	0.105415	0.0147132	postive
Lipoic acid metabolism	TMEM161B-AS1	0.105425	0.0147045	postive
Phosphonate and phosphinate metabolism	LINC01116	-0.105428	0.0147009	negative
Inositol phosphate metabolism	HCP5	-0.105432	0.0146978	negative
Other glycan degradation	SNHG17	-0.105432	0.0146977	negative
Pantothenate and CoA biosynthesis	OIP5-AS1	0.105444	0.0146859	postive
Butanoate metabolism	BBOX1-AS1	0.105452	0.0146783	postive
Biosynthesis of unsaturated fatty acids	AC084125.4	-0.105452	0.0146781	negative
Sulfur metabolism	FLJ37453	-0.105456	0.0146748	negative
Other glycan degradation	USP30-AS1	0.105468	0.0146639	postive
Glycosaminoglycan biosynthesis - heparan sulfate / heparin	AC139530.1	-0.105468	0.014663	negative
Cysteine and methionine metabolism	TAF1A-AS1	0.10547	0.0146617	postive
Biosynthesis of unsaturated fatty acids	NIFK-AS1	-0.10547	0.0146616	negative
Valine, leucine and isoleucine degradation	AC083900.1	0.105474	0.0146576	postive
Arachidonic acid metabolism	UCA1	-0.105478	0.0146539	negative
Propanoate metabolism	LINC01278	0.105482	0.0146499	postive
Glycosylphosphatidylinositol (GPI)-anchor biosynthesis	FOXN3-AS1	0.105488	0.0146449	postive
Histidine metabolism	MBNL1-AS1	-0.105498	0.0146354	negative
Other glycan degradation	IPO5P1	-0.1055	0.0146329	negative
Sulfur metabolism	KCNMB2-AS1	-0.105506	0.0146276	negative
Pantothenate and CoA biosynthesis	CBR3-AS1	-0.105508	0.0146258	negative
Valine, leucine and isoleucine degradation	NFYC-AS1	-0.105511	0.0146229	negative
Alanine, aspartate and glutamate metabolism	LINC01348	0.105513	0.014621	postive
Histidine metabolism	AC019117.1	-0.105521	0.0146138	negative
Mannose type O-glycan biosynthesis	AC103563.2	-0.105539	0.0145969	negative
Alanine, aspartate and glutamate metabolism	C8orf31	-0.105541	0.0145948	negative
Propanoate metabolism	TSPEAR-AS1	0.105544	0.0145919	postive
Arginine biosynthesis	NOP14-AS1	-0.105545	0.0145907	negative
Purine metabolism	LINC01232	-0.105559	0.0145776	negative
Tryptophan metabolism	TBX2-AS1	0.105563	0.0145744	postive
Other glycan degradation	HLA-DQB1-AS1	0.105569	0.0145683	postive
Thiamine metabolism	RARA-AS1	0.105588	0.0145502	postive
Nicotinate and nicotinamide metabolism	EXOC3-AS1	0.105597	0.0145422	postive
Butanoate metabolism	ZNF436-AS1	-0.105602	0.0145377	negative
Primary bile acid biosynthesis	AL513327.1	-0.105603	0.0145364	negative
Starch and sucrose metabolism	LINC01232	-0.105604	0.0145352	negative
Primary bile acid biosynthesis	AF213884.3	-0.105605	0.0145342	negative
One carbon pool by folate	LINC00960	0.10561	0.0145302	postive
Glycerolipid metabolism	CTBP1-AS	0.105624	0.0145166	postive
Selenocompound metabolism	AC007319.1	0.10563	0.0145115	postive
Folate biosynthesis	PARD3-AS1	0.105631	0.01451	postive
Mannose type O-glycan biosynthesis	SDCBP2-AS1	-0.105633	0.0145082	negative
Lysine degradation	ARHGAP31-AS1	0.105636	0.0145059	postive
Glycosaminoglycan biosynthesis - keratan sulfate	NAALADL2-AS2	-0.105636	0.0145056	negative
Glycerophospholipid metabolism	AC058791.1	-0.105636	0.0145053	negative
Lysine degradation	LMO7-AS1	-0.105638	0.0145032	negative
Mucin type O-glycan biosynthesis	AP006285.2	-0.105639	0.0145029	negative
Arginine and proline metabolism	AC084125.4	-0.105675	0.014469	negative
Phenylalanine metabolism	HCP5	-0.105686	0.0144585	negative
Lysine degradation	ST3GAL5-AS1	-0.105688	0.014457	negative
Tyrosine metabolism	WDR86-AS1	-0.105691	0.014454	negative
Pentose phosphate pathway	SERPINB9P1	0.105703	0.0144433	postive
Fructose and mannose metabolism	TGFB2-AS1	-0.10572	0.014427	negative
Drug metabolism - other enzymes	AC017074.2	-0.105726	0.0144211	negative
Glycosaminoglycan biosynthesis - chondroitin sulfate / dermatan sulfate	AC005256.1	0.105732	0.0144159	postive
Lipoic acid metabolism	RPS6KA2-IT1	-0.105742	0.0144062	negative
Taurine and hypotaurine metabolism	ZFPM2-AS1	-0.105743	0.0144052	negative
Glycosaminoglycan degradation	LINC00885	-0.105749	0.0144005	negative
Purine metabolism	ERVH48-1	0.105765	0.0143848	postive
Glycosaminoglycan biosynthesis - heparan sulfate / heparin	LINC00482	-0.10578	0.0143716	negative
Arachidonic acid metabolism	HOXB-AS1	-0.105807	0.0143461	negative
Ubiquinone and other terpenoid-quinone biosynthesis	IPO5P1	-0.105822	0.0143327	negative
alpha-Linolenic acid metabolism	RRN3P2	-0.105827	0.0143279	negative
TCA cycle	UNC5B-AS1	-0.105833	0.0143221	negative
Synthesis and degradation of ketone bodies	AC144831.1	-0.105839	0.0143164	negative
Pyruvate metabolism	SOCS2-AS1	-0.105849	0.0143074	negative
Glycosylphosphatidylinositol (GPI)-anchor biosynthesis	PPP3CB-AS1	-0.105849	0.0143072	negative
Glutathione metabolism	PSORS1C3	-0.105852	0.0143045	negative
Pyruvate metabolism	LMO7-AS1	-0.105857	0.0142998	negative
Folate biosynthesis	ZBTB11-AS1	-0.105892	0.0142674	negative
Glycolysis	NBR2	-0.105901	0.0142597	negative
Phosphonate and phosphinate metabolism	LINC00853	0.105927	0.0142354	postive
Fructose and mannose metabolism	TRAM2-AS1	-0.105933	0.0142297	negative
Pyrimidine metabolism	SNHG12	-0.105936	0.014227	negative
Inositol phosphate metabolism	LINC00578	0.105937	0.0142263	postive
Alanine, aspartate and glutamate metabolism	LINC00982	-0.105944	0.0142195	negative
Tryptophan metabolism	HMGA1P4	-0.105949	0.0142151	negative
Gluconeogenesis	LINC00847	0.105953	0.0142114	postive
Glycosylphosphatidylinositol (GPI)-anchor biosynthesis	AC144652.1	0.105953	0.0142112	postive
Butanoate metabolism	PVT1	-0.105962	0.0142031	negative
Nicotinate and nicotinamide metabolism	LINC01436	0.105966	0.0141997	postive
Glycerophospholipid metabolism	ARHGEF38-IT1	-0.105968	0.0141981	negative
Tyrosine metabolism	HLA-DQB1-AS1	-0.10597	0.0141957	negative
Other types of O-glycan biosynthesis	MIR31HG	-0.105975	0.0141916	negative
Thiamine metabolism	RUSC1-AS1	-0.105977	0.0141891	negative
Propanoate metabolism	POLR2J4	-0.105983	0.0141842	negative
One carbon pool by folate	LINC01138	0.105991	0.0141763	postive
Fructose and mannose metabolism	LINC01023	0.105998	0.0141699	postive
Glutathione metabolism	B4GALT1-AS1	0.106006	0.0141625	postive
beta-Alanine metabolism	NRSN2-AS1	0.106007	0.0141622	postive
Alanine, aspartate and glutamate metabolism	NOP14-AS1	-0.106007	0.014162	negative
Taurine and hypotaurine metabolism	DLGAP1-AS2	-0.10601	0.0141587	negative
Riboflavin metabolism	ZFAS1	0.106012	0.0141569	postive
Fructose and mannose metabolism	POU6F2-AS2	-0.106021	0.0141489	negative
Galactose metabolism	SNHG7	-0.106022	0.0141478	negative
Cysteine and methionine metabolism	TNRC6C-AS1	-0.106029	0.0141422	negative
Phenylalanine, tyrosine and tryptophan biosynthesis	SNHG17	0.10603	0.0141413	postive
Mucin type O-glycan biosynthesis	AC034243.1	-0.106039	0.0141322	negative
Glycosaminoglycan biosynthesis - heparan sulfate / heparin	ST3GAL5-AS1	-0.106052	0.0141211	negative
Sphingolipid metabolism	PIK3CD-AS2	-0.106054	0.0141191	negative
Selenocompound metabolism	CASC9	0.106055	0.0141178	postive
Glyoxylate and dicarboxylate metabolism	CASC15	-0.106062	0.0141118	negative
N-Glycan biosynthesis	MCF2L-AS1	0.106066	0.0141076	postive
Other types of O-glycan biosynthesis	HLA-DQB1-AS1	-0.106067	0.014107	negative
Inositol phosphate metabolism	BACE1-AS	0.106068	0.0141058	postive
Galactose metabolism	SOCS2-AS1	-0.106069	0.0141051	negative
Mannose type O-glycan biosynthesis	RARA-AS1	0.106085	0.0140905	postive
Histidine metabolism	TPT1-AS1	-0.106104	0.0140737	negative
Glycine, serine and threonine metabolism	GLIS2-AS1	-0.106106	0.0140714	negative
Other types of O-glycan biosynthesis	SENCR	-0.106118	0.0140602	negative
Butanoate metabolism	RBPMS-AS1	0.106141	0.01404	postive
Nicotinate and nicotinamide metabolism	LINC01508	0.106142	0.0140387	postive
Inositol phosphate metabolism	BLACAT1	0.106142	0.0140385	postive
Mucin type O-glycan biosynthesis	LINC00885	-0.106144	0.014037	negative
Folate biosynthesis	LINC00482	-0.106159	0.0140233	negative
Ether lipid metabolism	AL450992.2	-0.10616	0.0140225	negative
Selenocompound metabolism	MAST4-AS1	0.106175	0.0140083	postive
Terpenoid backbone biosynthesis	DGCR11	-0.106181	0.0140029	negative
Porphyrin and chlorophyll metabolism	PDCD4-AS1	0.106189	0.0139959	postive
Alanine, aspartate and glutamate metabolism	UCA1	-0.106193	0.0139927	negative
Nicotinate and nicotinamide metabolism	AC108463.2	-0.106195	0.0139902	negative
Lipoic acid metabolism	IGBP1-AS1	-0.106217	0.0139705	negative
beta-Alanine metabolism	UBL7-AS1	-0.106229	0.0139599	negative
Galactose metabolism	MIF-AS1	-0.106231	0.0139579	negative
N-Glycan biosynthesis	ST8SIA6-AS1	0.106231	0.0139578	postive
Starch and sucrose metabolism	GATA2-AS1	-0.106245	0.0139454	negative
Folate biosynthesis	LINC00665	0.106246	0.0139443	postive
Purine metabolism	WAC-AS1	-0.106263	0.0139288	negative
Glyoxylate and dicarboxylate metabolism	ZNF529-AS1	-0.106269	0.013924	negative
Phenylalanine, tyrosine and tryptophan biosynthesis	STAG3L5P-PVRIG2P-PILRB	-0.106276	0.0139175	negative
D-Glutamine and D-glutamate metabolism	TOLLIP-AS1	-0.106281	0.0139133	negative
Histidine metabolism	LINC00261	0.106293	0.013902	postive
Selenocompound metabolism	PTOV1-AS1	-0.106301	0.0138944	negative
Other glycan degradation	RTCA-AS1	-0.106315	0.0138822	negative
Glycosylphosphatidylinositol (GPI)-anchor biosynthesis	LINC01023	0.106319	0.0138789	postive
Drug metabolism - other enzymes	PTOV1-AS2	-0.106327	0.0138715	negative
Ether lipid metabolism	LINC01376	-0.106331	0.0138682	negative
Folate biosynthesis	AC073257.2	-0.106331	0.013868	negative
Thiamine metabolism	AL513548.1	-0.106342	0.0138583	negative
Mannose type O-glycan biosynthesis	AC079907.1	-0.106345	0.013855	negative
Biosynthesis of unsaturated fatty acids	LINC00578	-0.106351	0.0138494	negative
Selenocompound metabolism	AC024361.1	-0.106361	0.0138404	negative
Nicotinate and nicotinamide metabolism	H19	-0.106362	0.0138403	negative
Glycosaminoglycan biosynthesis - chondroitin sulfate / dermatan sulfate	LINC00982	-0.106366	0.0138366	negative
Glycosylphosphatidylinositol (GPI)-anchor biosynthesis	LBX2-AS1	0.106368	0.0138346	postive
beta-Alanine metabolism	CD27-AS1	-0.106387	0.0138178	negative
Mannose type O-glycan biosynthesis	SMC5-AS1	-0.106392	0.013813	negative
Glycosylphosphatidylinositol (GPI)-anchor biosynthesis	RBPMS-AS1	0.106395	0.0138105	postive
Primary bile acid biosynthesis	HOXB-AS3	-0.106401	0.0138051	negative
Pantothenate and CoA biosynthesis	LINC00861	0.106412	0.0137955	postive
Lysine degradation	UBXN10-AS1	-0.106414	0.0137933	negative
Mucin type O-glycan biosynthesis	RUSC1-AS1	-0.106422	0.0137861	negative
Alanine, aspartate and glutamate metabolism	MYLK-AS1	-0.106441	0.0137689	negative
Riboflavin metabolism	HCP5	0.106441	0.0137687	postive
Terpenoid backbone biosynthesis	ERICD	-0.106444	0.0137663	negative
Fatty acid degradation	AL031587.1	-0.106446	0.0137648	negative
Ether lipid metabolism	H1FX-AS1	0.106451	0.0137602	postive
Thiamine metabolism	AGBL5-IT1	-0.106457	0.0137547	negative
Synthesis and degradation of ketone bodies	KANSL1-AS1	0.106467	0.0137463	postive
Valine, leucine and isoleucine biosynthesis	SNHG8	0.10647	0.0137432	postive
Tryptophan metabolism	MBNL1-AS1	-0.106473	0.0137402	negative
Glycerophospholipid metabolism	PAXIP1-AS2	0.106474	0.0137399	postive
TCA cycle	LINC01124	0.106475	0.013739	postive
Pantothenate and CoA biosynthesis	FBXL19-AS1	-0.106484	0.0137306	negative
Fatty acid degradation	LINC00847	0.106485	0.0137296	postive
Tryptophan metabolism	NAALADL2-AS2	-0.106488	0.0137276	negative
Pantothenate and CoA biosynthesis	AC100821.2	0.106488	0.0137273	postive
Glycerophospholipid metabolism	AC025171.1	0.106498	0.0137183	postive
Glycosaminoglycan biosynthesis - keratan sulfate	LINC01176	-0.1065	0.0137166	negative
Glycosaminoglycan biosynthesis - chondroitin sulfate / dermatan sulfate	LINC01358	0.106501	0.0137156	postive
Nicotinate and nicotinamide metabolism	SYNPR-AS1	0.106511	0.0137067	postive
Glycosaminoglycan degradation	ELFN1-AS1	-0.10652	0.0136989	negative
Histidine metabolism	RBMS3-AS3	-0.106537	0.0136832	negative
Glycosphingolipid biosynthesis - globo and isoglobo series	MIF-AS1	-0.106542	0.013679	negative
Butanoate metabolism	ZNF503-AS2	0.106544	0.0136775	postive
Arginine and proline metabolism	SNHG11	0.106549	0.0136731	postive
Ubiquinone and other terpenoid-quinone biosynthesis	TTC39A-AS1	0.106567	0.0136568	postive
Pyruvate metabolism	LINC00460	-0.106571	0.0136538	negative
Glycine, serine and threonine metabolism	SEMA3B-AS1	-0.106572	0.0136525	negative
Purine metabolism	TRAPPC12-AS1	-0.106577	0.0136477	negative
TCA cycle	RHPN1-AS1	0.106581	0.0136444	postive
Fructose and mannose metabolism	LINC00957	0.106584	0.0136419	postive
Histidine metabolism	IGBP1-AS1	-0.106592	0.0136348	negative
Glycosphingolipid biosynthesis - globo and isoglobo series	LINC00467	-0.106593	0.0136339	negative
Porphyrin and chlorophyll metabolism	EPB41L4A-AS1	0.106601	0.0136267	postive
Fatty acid degradation	LINC00638	-0.106608	0.0136202	negative
Pantothenate and CoA biosynthesis	AC096921.2	0.106615	0.0136145	postive
Butanoate metabolism	DGCR11	-0.106619	0.0136113	negative
Sulfur metabolism	SAPCD1-AS1	0.106619	0.0136104	postive
Riboflavin metabolism	LINC00578	-0.106623	0.0136073	negative
Butanoate metabolism	ARHGAP31-AS1	-0.106625	0.013606	negative
Glycerolipid metabolism	C5orf56	-0.106634	0.013598	negative
Mannose type O-glycan biosynthesis	LINC01535	-0.106634	0.0135977	negative
Glycosylphosphatidylinositol (GPI)-anchor biosynthesis	MIR31HG	-0.106635	0.0135971	negative
D-Glutamine and D-glutamate metabolism	NNT-AS1	0.106635	0.013597	postive
Purine metabolism	AC092171.4	0.106656	0.0135783	postive
Other glycan degradation	PAX8-AS1	-0.106659	0.0135755	negative
Glycosaminoglycan biosynthesis - keratan sulfate	LINC00482	-0.106675	0.0135612	negative
Alanine, aspartate and glutamate metabolism	LINC01088	-0.106677	0.0135594	negative
Propanoate metabolism	CD27-AS1	-0.106687	0.0135506	negative
Sphingolipid metabolism	AC024896.1	-0.106689	0.0135494	negative
Inositol phosphate metabolism	PVT1	0.106696	0.0135425	postive
Valine, leucine and isoleucine degradation	MIR22HG	0.106709	0.0135318	postive
Primary bile acid biosynthesis	CRNDE	0.106712	0.0135284	postive
Pyrimidine metabolism	ZBTB11-AS1	-0.106713	0.0135277	negative
beta-Alanine metabolism	USP30-AS1	-0.106717	0.0135244	negative
Mucin type O-glycan biosynthesis	LINC01564	-0.106719	0.0135225	negative
Fatty acid biosynthesis	UCA1	-0.106728	0.0135143	negative
Valine, leucine and isoleucine degradation	PSORS1C3	0.106731	0.0135123	postive
Glycosaminoglycan biosynthesis - chondroitin sulfate / dermatan sulfate	AC034243.1	-0.106732	0.0135111	negative
Alanine, aspartate and glutamate metabolism	HM13-IT1	-0.106749	0.0134963	negative
Taurine and hypotaurine metabolism	FP236383.3	-0.106758	0.0134882	negative
Selenocompound metabolism	MAGI2-AS3	0.10676	0.0134862	postive
Purine metabolism	AL450992.2	0.106762	0.013485	postive
Glycerolipid metabolism	PLBD1-AS1	-0.106774	0.0134741	negative
Ether lipid metabolism	USP30-AS1	0.106776	0.0134726	postive
Glycosphingolipid biosynthesis - globo and isoglobo series	LINC01503	0.106782	0.0134675	postive
Glycerolipid metabolism	TRG-AS1	-0.106782	0.0134669	negative
Vitamin B6 metabolism	AC009120.5	-0.106786	0.0134641	negative
Cholesterol Biosynthesis	LINC00685	-0.106793	0.0134579	negative
Glycerolipid metabolism	OCIAD1-AS1	-0.106801	0.0134504	negative
Glycosylphosphatidylinositol (GPI)-anchor biosynthesis	STARD4-AS1	-0.106802	0.0134494	negative
Fructose and mannose metabolism	ZNF793-AS1	-0.106808	0.0134442	negative
Selenocompound metabolism	C8orf31	-0.10683	0.0134249	negative
Taurine and hypotaurine metabolism	AC083900.1	-0.106831	0.0134246	negative
Glutathione metabolism	DHRS4-AS1	0.106832	0.0134239	postive
Glycosaminoglycan degradation	MIR205HG	-0.106836	0.0134199	negative
alpha-Linolenic acid metabolism	PCAT7	-0.106839	0.0134176	negative
Pantothenate and CoA biosynthesis	LINC00346	-0.106839	0.0134175	negative
Riboflavin metabolism	LINC00654	-0.106841	0.013416	negative
Valine, leucine and isoleucine degradation	HORMAD2-AS1	0.106845	0.0134124	postive
Glycerophospholipid metabolism	AC096921.2	-0.106851	0.0134072	negative
Glycosaminoglycan degradation	OLMALINC	0.106854	0.0134042	postive
Taurine and hypotaurine metabolism	TNKS2-AS1	0.106859	0.0133997	postive
Phenylalanine metabolism	SNHG17	-0.106861	0.0133984	negative
Tryptophan metabolism	AC144450.1	-0.106861	0.0133978	negative
Glycosphingolipid biosynthesis - globo and isoglobo series	AGBL5-IT1	-0.106868	0.0133924	negative
Phosphonate and phosphinate metabolism	MIR31HG	0.106881	0.013381	postive
Steroid biosynthesis	SNHG7	0.106882	0.0133801	postive
Arginine biosynthesis	MIR503HG	-0.106883	0.0133792	negative
Lipoic acid metabolism	LINC00342	-0.106889	0.0133738	negative
Folate biosynthesis	MYLK-AS1	-0.106898	0.0133663	negative
Arginine and proline metabolism	AC010894.3	0.106904	0.0133611	postive
Fatty acid biosynthesis	LINC01556	-0.106907	0.0133579	negative
Glycosaminoglycan biosynthesis - keratan sulfate	LINC00239	-0.106918	0.0133483	negative
Pyruvate metabolism	OIP5-AS1	-0.10692	0.0133465	negative
Cholesterol Biosynthesis	PLAC4	-0.106932	0.0133365	negative
Phenylalanine, tyrosine and tryptophan biosynthesis	HCG15	0.106968	0.0133051	postive
Ubiquinone and other terpenoid-quinone biosynthesis	LINC01578	-0.106976	0.0132978	negative
beta-Alanine metabolism	SRGAP3-AS2	0.106988	0.0132876	postive
Primary bile acid biosynthesis	AP001429.1	-0.106993	0.0132837	negative
Inositol phosphate metabolism	LINC01315	-0.106993	0.0132835	negative
Glycosphingolipid biosynthesis - globo and isoglobo series	LINC00886	-0.106995	0.0132818	negative
Arachidonic acid metabolism	PSMA3-AS1	-0.107007	0.0132716	negative
Tyrosine metabolism	THAP7-AS1	0.10701	0.0132683	postive
Other types of O-glycan biosynthesis	SNHG21	0.107019	0.013261	postive
Glycosphingolipid biosynthesis - ganglio series	HNF1A-AS1	-0.107019	0.0132606	negative
Glyoxylate and dicarboxylate metabolism	LHFPL3-AS2	0.10702	0.0132602	postive
Fatty acid elongation	ZNF667-AS1	0.107025	0.0132554	postive
Fatty acid degradation	ST7-AS1	-0.107027	0.0132542	negative
Ubiquinone and other terpenoid-quinone biosynthesis	NIFK-AS1	0.107035	0.0132472	postive
Nicotinate and nicotinamide metabolism	OSMR-AS1	-0.107057	0.0132285	negative
Galactose metabolism	LINC01426	-0.107059	0.0132268	negative
Glycosaminoglycan biosynthesis - keratan sulfate	CCDC183-AS1	-0.107059	0.0132263	negative
Phosphonate and phosphinate metabolism	LINC00997	-0.107061	0.0132248	negative
Cholesterol Biosynthesis	PRKAG2-AS1	0.107064	0.0132223	postive
Phenylalanine metabolism	H19	-0.107066	0.01322	negative
Glycine, serine and threonine metabolism	MID1IP1-AS1	-0.107072	0.0132148	negative
Vitamin B6 metabolism	LINC00426	-0.107072	0.0132148	negative
Tryptophan metabolism	AC019129.2	-0.107077	0.0132112	negative
alpha-Linolenic acid metabolism	MBNL1-AS1	-0.107083	0.0132053	negative
Selenocompound metabolism	MZF1-AS1	-0.107094	0.0131964	negative
Butanoate metabolism	LINC01578	-0.107106	0.0131859	negative
Pyruvate metabolism	SSSCA1-AS1	0.107108	0.0131844	postive
Amino sugar and nucleotide sugar metabolism	LINC01291	-0.107108	0.0131839	negative
D-Glutamine and D-glutamate metabolism	LINC00942	-0.107125	0.0131697	negative
Glycosaminoglycan biosynthesis - heparan sulfate / heparin	STARD4-AS1	-0.107134	0.0131621	negative
Glycerophospholipid metabolism	SAP30L-AS1	-0.107136	0.0131599	negative
TCA cycle	LINC00847	0.107147	0.0131508	postive
Starch and sucrose metabolism	MNX1-AS2	-0.107153	0.0131456	negative
Tryptophan metabolism	AC104699.1	0.107158	0.0131412	postive
Glycerolipid metabolism	NPTN-IT1	-0.107167	0.0131339	negative
Lysine degradation	AP001107.1	0.107168	0.0131331	postive
Pyrimidine metabolism	LINC01003	0.107171	0.0131305	postive
Amino sugar and nucleotide sugar metabolism	AATBC	-0.107172	0.0131295	negative
Phosphonate and phosphinate metabolism	MNX1-AS2	-0.107179	0.0131233	negative
Other types of O-glycan biosynthesis	LINC01003	0.107185	0.0131178	postive
Fatty acid degradation	PSORS1C3	0.107192	0.0131118	postive
One carbon pool by folate	AC007383.3	-0.107201	0.0131043	negative
Arachidonic acid metabolism	RRN3P2	-0.107205	0.0131014	negative
Glycosaminoglycan biosynthesis - chondroitin sulfate / dermatan sulfate	RNASEH1-AS1	-0.107213	0.0130938	negative
Phenylalanine metabolism	BRWD1-AS2	-0.107238	0.013073	negative
Alanine, aspartate and glutamate metabolism	AP000944.1	-0.107242	0.0130697	negative
Pyruvate metabolism	ZFAS1	0.107255	0.0130586	postive
Folate biosynthesis	PTOV1-AS1	-0.107264	0.013051	negative
Selenocompound metabolism	LINC00685	-0.107278	0.0130387	negative
Purine metabolism	TM4SF1-AS1	0.10728	0.0130367	postive
Lipoic acid metabolism	C1RL-AS1	-0.107281	0.0130361	negative
Mannose type O-glycan biosynthesis	MIR22HG	-0.107286	0.0130318	negative
Selenocompound metabolism	AP001205.1	0.107288	0.0130304	postive
Glycosaminoglycan biosynthesis - keratan sulfate	DPYD-AS1	-0.107294	0.0130251	negative
Fructose and mannose metabolism	SLC25A25-AS1	0.107297	0.0130222	postive
Fatty acid biosynthesis	LINC01436	0.107301	0.0130189	postive
Terpenoid backbone biosynthesis	CD27-AS1	-0.107301	0.0130187	negative
Mannose type O-glycan biosynthesis	CLDN10-AS1	0.107305	0.0130153	postive
Cysteine and methionine metabolism	LINC00960	-0.10731	0.0130118	negative
Glycine, serine and threonine metabolism	RMRP	-0.107311	0.0130105	negative
Mannose type O-glycan biosynthesis	AC079467.1	-0.107312	0.0130093	negative
Glycosaminoglycan biosynthesis - keratan sulfate	CLDN10-AS1	0.107315	0.0130073	postive
Mucin type O-glycan biosynthesis	CCDC183-AS1	-0.107324	0.0129998	negative
Glycosaminoglycan biosynthesis - heparan sulfate / heparin	ARHGEF38-IT1	-0.107348	0.0129794	negative
Sulfur metabolism	LINC00524	0.107353	0.0129749	postive
Glycine, serine and threonine metabolism	AC016747.3	0.107362	0.0129671	postive
Cholesterol Biosynthesis	FP671120.4	-0.107365	0.012965	negative
beta-Alanine metabolism	ZNF503-AS2	0.107393	0.0129413	postive
Glycolysis	TMEM147-AS1	-0.107394	0.0129402	negative
Glycosaminoglycan biosynthesis - heparan sulfate / heparin	LINC01063	-0.107401	0.0129341	negative
Primary bile acid biosynthesis	AC139887.4	-0.107409	0.0129274	negative
Biotin metabolism	DGUOK-AS1	-0.107421	0.012917	negative
Other types of O-glycan biosynthesis	AC016747.3	-0.107427	0.0129124	negative
Arginine biosynthesis	AC145343.1	-0.107437	0.0129041	negative
Valine, leucine and isoleucine degradation	TRAPPC12-AS1	-0.107438	0.0129026	negative
Lysine degradation	AP000442.1	0.107439	0.012902	postive
Phenylalanine, tyrosine and tryptophan biosynthesis	LINC00857	0.107458	0.0128863	postive
Mannose type O-glycan biosynthesis	TLR8-AS1	0.107459	0.0128855	postive
Pantothenate and CoA biosynthesis	TRAM2-AS1	0.107464	0.0128809	postive
Primary bile acid biosynthesis	NUTM2B-AS1	-0.107475	0.0128714	negative
Pentose phosphate pathway	SOCS2-AS1	-0.107488	0.0128612	negative
Glycerolipid metabolism	SNHG6	-0.10749	0.0128588	negative
Tryptophan metabolism	AC245100.1	0.107511	0.0128414	postive
One carbon pool by folate	DLEU2	0.107515	0.0128383	postive
Drug metabolism - other enzymes	PTCSC3	-0.107525	0.0128296	negative
One carbon pool by folate	TMEM9B-AS1	-0.107526	0.0128286	negative
Ether lipid metabolism	AGAP1-IT1	-0.10753	0.0128259	negative
Galactose metabolism	LINC00996	-0.107562	0.0127989	negative
Primary bile acid biosynthesis	FMR1-IT1	-0.107564	0.0127966	negative
Pyrimidine metabolism	PRRT3-AS1	0.107574	0.0127889	postive
Fatty acid biosynthesis	AC024560.3	-0.107582	0.0127819	negative
Fatty acid elongation	ZNF350-AS1	-0.107585	0.0127791	negative
Other types of O-glycan biosynthesis	KRTAP5-AS1	0.10759	0.0127753	postive
Glycolysis	ST7-AS1	-0.107593	0.0127726	negative
Inositol phosphate metabolism	STX17-AS1	-0.107595	0.0127711	negative
Steroid biosynthesis	THAP7-AS1	0.107615	0.0127544	postive
Nicotinate and nicotinamide metabolism	GK-AS1	-0.107616	0.0127538	negative
alpha-Linolenic acid metabolism	SNHG18	0.107641	0.0127324	postive
Vitamin B6 metabolism	AP000442.1	-0.107652	0.0127237	negative
Histidine metabolism	CTBP1-AS	-0.107663	0.0127145	negative
Other glycan degradation	FENDRR	0.107667	0.0127111	postive
Glycine, serine and threonine metabolism	TMEM92-AS1	-0.107669	0.0127097	negative
Folate biosynthesis	AC009403.2	0.107671	0.0127079	postive
Lipoic acid metabolism	DGUOK-AS1	0.107671	0.0127075	postive
Primary bile acid biosynthesis	AC007319.1	-0.107673	0.0127061	negative
Other glycan degradation	LINC00996	0.107678	0.0127014	postive
Glycosylphosphatidylinositol (GPI)-anchor biosynthesis	LINC00526	0.107685	0.0126957	postive
Ether lipid metabolism	AC079949.1	-0.107686	0.0126949	negative
Glycosaminoglycan biosynthesis - heparan sulfate / heparin	AC242988.1	-0.107691	0.0126908	negative
Glycolysis	TSPEAR-AS1	0.107694	0.0126887	postive
Fatty acid degradation	PAX8-AS1	-0.107701	0.0126824	negative
D-Glutamine and D-glutamate metabolism	LINC01389	0.107705	0.0126794	postive
Tryptophan metabolism	LINC01023	0.107725	0.0126624	postive
Steroid biosynthesis	LINC00920	-0.107734	0.0126553	negative
Vitamin B6 metabolism	MCM3AP-AS1	0.107735	0.0126542	postive
Tryptophan metabolism	MMP25-AS1	-0.107737	0.0126527	negative
Histidine metabolism	LINC00160	0.10774	0.0126503	postive
Pyruvate metabolism	PRR34-AS1	0.107742	0.0126486	postive
Ether lipid metabolism	AC009403.2	0.107746	0.0126453	postive
Glycosaminoglycan biosynthesis - keratan sulfate	AP001372.2	-0.107747	0.0126448	negative
Vitamin B6 metabolism	LRRC75A-AS1	0.107748	0.0126439	postive
Thiamine metabolism	LINC01287	-0.107758	0.0126356	negative
Synthesis and degradation of ketone bodies	ARRDC1-AS1	0.107761	0.012633	postive
Pantothenate and CoA biosynthesis	SENCR	0.107785	0.0126126	postive
Taurine and hypotaurine metabolism	OTUD6B-AS1	-0.10779	0.0126084	negative
Glycosylphosphatidylinositol (GPI)-anchor biosynthesis	LINC01556	0.107795	0.0126049	postive
Tryptophan metabolism	LHFPL3-AS2	0.107798	0.0126021	postive
Arginine and proline metabolism	RMRP	-0.107798	0.0126019	negative
Butanoate metabolism	PRRT3-AS1	0.107807	0.0125946	postive
Phosphonate and phosphinate metabolism	AC108463.2	-0.107812	0.0125911	negative
Selenocompound metabolism	ST7-AS1	-0.107823	0.0125814	negative
Arginine biosynthesis	SNHG9	0.107824	0.012581	postive
Oxidative phosphorylation	DBH-AS1	-0.107829	0.0125764	negative
Taurine and hypotaurine metabolism	RALY-AS1	0.107838	0.0125696	postive
Selenocompound metabolism	BACE1-AS	-0.10785	0.0125596	negative
Glycosphingolipid biosynthesis - globo and isoglobo series	AC073130.2	-0.107851	0.0125582	negative
Other types of O-glycan biosynthesis	SLC25A25-AS1	0.107853	0.0125569	postive
Phosphonate and phosphinate metabolism	ST3GAL5-AS1	-0.107854	0.0125562	negative
Pentose phosphate pathway	MAPKAPK5-AS1	0.10786	0.0125512	postive
Tyrosine metabolism	ATP2A1-AS1	-0.107899	0.0125186	negative
Lipoic acid metabolism	ARHGEF26-AS1	0.107905	0.0125137	postive
Taurine and hypotaurine metabolism	CASC9	-0.107914	0.0125064	negative
D-Glutamine and D-glutamate metabolism	LINC00884	-0.107924	0.0124984	negative
Glycerophospholipid metabolism	PSORS1C3	0.107924	0.0124981	postive
Fatty acid degradation	FAM13A-AS1	-0.107926	0.0124971	negative
Glycosphingolipid biosynthesis - globo and isoglobo series	TRIM31-AS1	0.107944	0.0124818	postive
Cysteine and methionine metabolism	LINC01106	-0.107948	0.0124786	negative
Phosphonate and phosphinate metabolism	GAS5-AS1	0.107948	0.0124784	postive
Arginine biosynthesis	TRPM2-AS	0.107949	0.0124781	postive
Lysine degradation	DPP10-AS1	0.107951	0.0124765	postive
Synthesis and degradation of ketone bodies	NFYC-AS1	-0.107956	0.012472	negative
D-Glutamine and D-glutamate metabolism	AC034243.1	-0.107957	0.012471	negative
Lysine degradation	FENDRR	-0.107958	0.0124706	negative
One carbon pool by folate	LINC00467	0.10797	0.0124611	postive
Ether lipid metabolism	LINC00852	-0.10797	0.012461	negative
Histidine metabolism	PTOV1-AS1	-0.107981	0.0124516	negative
Valine, leucine and isoleucine biosynthesis	BLACAT1	-0.107989	0.0124451	negative
Pantothenate and CoA biosynthesis	AC024896.1	-0.108006	0.0124314	negative
Cholesterol Biosynthesis	TBX2-AS1	-0.108017	0.0124223	negative
Glycosaminoglycan degradation	ZNF350-AS1	-0.10802	0.0124199	negative
Phosphonate and phosphinate metabolism	TMEM254-AS1	0.108029	0.0124126	postive
Glutathione metabolism	PRRT3-AS1	0.108032	0.0124104	postive
D-Glutamine and D-glutamate metabolism	TUSC8	-0.108032	0.0124101	negative
TCA cycle	LINC01133	-0.108032	0.01241	negative
Glycosaminoglycan biosynthesis - chondroitin sulfate / dermatan sulfate	ARRDC1-AS1	-0.108038	0.0124051	negative
Porphyrin and chlorophyll metabolism	NBR2	-0.108039	0.0124045	negative
Fatty acid elongation	NRSN2-AS1	0.10804	0.0124038	postive
Mannose type O-glycan biosynthesis	LOXL1-AS1	0.108044	0.0124005	postive
Synthesis and degradation of ketone bodies	PSMA3-AS1	-0.108045	0.0123998	negative
Folate biosynthesis	DBH-AS1	-0.108045	0.0123997	negative
Glycosphingolipid biosynthesis - globo and isoglobo series	HMGN3-AS1	-0.108049	0.0123963	negative
Fatty acid elongation	AC007128.1	-0.108055	0.0123916	negative
Histidine metabolism	FLJ22447	-0.108059	0.0123877	negative
Other types of O-glycan biosynthesis	H19	0.108067	0.0123814	postive
Mannose type O-glycan biosynthesis	AP000442.1	-0.108069	0.01238	negative
D-Glutamine and D-glutamate metabolism	PTOV1-AS2	-0.108072	0.0123777	negative
Sphingolipid metabolism	LINC01504	0.108074	0.012376	postive
Nicotinate and nicotinamide metabolism	AC024896.1	-0.10809	0.0123628	negative
Mucin type O-glycan biosynthesis	LINC00997	0.108095	0.012359	postive
Drug metabolism - other enzymes	AC007128.1	-0.108095	0.0123586	negative
Tryptophan metabolism	AC144652.1	-0.1081	0.0123551	negative
Biosynthesis of unsaturated fatty acids	UBL7-AS1	0.108101	0.0123536	postive
Ether lipid metabolism	ZNF561-AS1	-0.108103	0.0123522	negative
Nicotinate and nicotinamide metabolism	ZNF674-AS1	-0.108105	0.0123506	negative
Nicotinate and nicotinamide metabolism	LINC00847	0.108115	0.0123426	postive
Vitamin B6 metabolism	THAP7-AS1	0.108117	0.012341	postive
Synthesis and degradation of ketone bodies	AC005256.1	-0.108125	0.0123346	negative
Fatty acid degradation	SNHG10	-0.108131	0.0123296	negative
Alanine, aspartate and glutamate metabolism	STARD7-AS1	0.10814	0.0123219	postive
Pentose phosphate pathway	PIK3CD-AS2	0.108146	0.0123177	postive
Valine, leucine and isoleucine degradation	SNHG19	0.108147	0.0123164	postive
Glycosphingolipid biosynthesis - globo and isoglobo series	SCARNA9	-0.108157	0.0123085	negative
Glycosaminoglycan biosynthesis - heparan sulfate / heparin	AC010894.3	-0.108157	0.0123081	negative
Mannose type O-glycan biosynthesis	MIF-AS1	-0.108183	0.0122873	negative
Folate biosynthesis	AC245100.1	0.108185	0.0122858	postive
Glycerolipid metabolism	PTPRJ-AS1	-0.108209	0.0122662	negative
Alanine, aspartate and glutamate metabolism	FLJ20021	-0.108212	0.0122637	negative
Glycerolipid metabolism	AC079781.5	-0.108217	0.0122601	negative
Lysine degradation	RNASEH1-AS1	0.108218	0.0122596	postive
Gluconeogenesis	TM4SF1-AS1	0.108231	0.0122485	postive
Valine, leucine and isoleucine biosynthesis	AC019117.1	-0.108243	0.0122392	negative
Sphingolipid metabolism	MIR31HG	0.10825	0.0122334	postive
Glutathione metabolism	ZNF561-AS1	0.108252	0.012232	postive
Glycosaminoglycan degradation	PACERR	-0.108262	0.0122237	negative
Pyrimidine metabolism	BBOX1-AS1	0.108265	0.0122211	postive
Sphingolipid metabolism	AC019117.1	-0.108274	0.0122142	negative
Mannose type O-glycan biosynthesis	SNHG17	0.108275	0.0122129	postive
Cholesterol Biosynthesis	AC234582.1	0.108279	0.0122099	postive
Galactose metabolism	MIR4458HG	-0.108284	0.012206	negative
Other glycan degradation	LINC01436	0.108294	0.012198	postive
Glycerolipid metabolism	CFLAR-AS1	-0.108306	0.0121882	negative
Glycerophospholipid metabolism	ERICH6-AS1	-0.10831	0.0121854	negative
Other glycan degradation	AC084125.4	0.108322	0.0121754	postive
Taurine and hypotaurine metabolism	AC104699.1	-0.108325	0.0121729	negative
Oxidative phosphorylation	TAF1A-AS1	0.108332	0.0121672	postive
Glycosaminoglycan degradation	LINC00174	0.108333	0.0121669	postive
Selenocompound metabolism	PTPRJ-AS1	0.108337	0.0121633	postive
Gluconeogenesis	PARD3-AS1	0.108338	0.0121624	postive
Glycosaminoglycan biosynthesis - heparan sulfate / heparin	SNHG11	-0.108346	0.0121564	negative
Butanoate metabolism	AC079949.1	-0.108347	0.0121553	negative
Valine, leucine and isoleucine degradation	AC104699.1	-0.108355	0.0121495	negative
Vitamin B6 metabolism	AC092071.1	-0.108366	0.0121401	negative
Glycosylphosphatidylinositol (GPI)-anchor biosynthesis	SSSCA1-AS1	0.108369	0.0121375	postive
Synthesis and degradation of ketone bodies	AC096921.2	-0.108374	0.012134	negative
Butanoate metabolism	GABPB1-AS1	-0.108376	0.0121324	negative
alpha-Linolenic acid metabolism	LINC01534	-0.108388	0.0121229	negative
Other types of O-glycan biosynthesis	LINC01123	0.108389	0.0121219	postive
Inositol phosphate metabolism	BANCR	-0.10839	0.0121213	negative
Propanoate metabolism	DPYD-AS1	0.108422	0.0120959	postive
Glycosphingolipid biosynthesis - ganglio series	RARA-AS1	0.108429	0.0120902	postive
Valine, leucine and isoleucine biosynthesis	AC145343.1	0.108437	0.012084	postive
Starch and sucrose metabolism	MYO16-AS1	-0.108437	0.0120837	negative
Propanoate metabolism	HLA-DQB1-AS1	-0.108444	0.0120779	negative
Oxidative phosphorylation	LINC01214	-0.108452	0.012072	negative
Pantothenate and CoA biosynthesis	HCG15	-0.108461	0.0120647	negative
One carbon pool by folate	LINC00852	-0.108473	0.0120552	negative
D-Glutamine and D-glutamate metabolism	LINC00524	0.108479	0.0120504	postive
Glycosphingolipid biosynthesis - globo and isoglobo series	ZBED5-AS1	-0.108479	0.0120499	negative
Cysteine and methionine metabolism	HMGA1P4	-0.108481	0.0120486	negative
Thiamine metabolism	DICER1-AS1	0.108493	0.0120391	postive
Pentose phosphate pathway	TRIM31-AS1	0.108502	0.0120323	postive
Lysine degradation	CD27-AS1	0.108507	0.012028	postive
Pyrimidine metabolism	TRIM52-AS1	0.108511	0.0120251	postive
Glycosaminoglycan biosynthesis - heparan sulfate / heparin	LINC00847	-0.108515	0.0120219	negative
Sphingolipid metabolism	LINC01564	-0.108523	0.0120153	negative
D-Glutamine and D-glutamate metabolism	LINC00957	0.108529	0.0120106	postive
Fatty acid elongation	LINC00839	0.108535	0.0120062	postive
Cysteine and methionine metabolism	LINC00174	-0.108536	0.012005	negative
Glycosphingolipid biosynthesis - ganglio series	ATP1A1-AS1	-0.108544	0.0119987	negative
D-Glutamine and D-glutamate metabolism	NARF-IT1	0.108545	0.0119982	postive
Alanine, aspartate and glutamate metabolism	FAM83A-AS1	0.108553	0.0119915	postive
Glycosphingolipid biosynthesis - globo and isoglobo series	CFLAR-AS1	-0.108567	0.0119804	negative
Glycosphingolipid biosynthesis - ganglio series	ASB16-AS1	-0.108575	0.0119741	negative
Ether lipid metabolism	HOXB-AS2	-0.108577	0.0119727	negative
Lysine degradation	AC004000.1	-0.10858	0.0119706	negative
Primary bile acid biosynthesis	NADK2-AS1	-0.108582	0.011969	negative
Histidine metabolism	BCRP3	0.108589	0.011963	postive
Pantothenate and CoA biosynthesis	ST7-AS1	-0.108596	0.0119578	negative
Lipoic acid metabolism	ZEB1-AS1	-0.108602	0.0119529	negative
Glycerolipid metabolism	KLF7-IT1	-0.108602	0.0119524	negative
Glycine, serine and threonine metabolism	NEBL-AS1	0.108606	0.0119499	postive
Glycosphingolipid biosynthesis - ganglio series	LINC01106	-0.108613	0.0119443	negative
Glycosaminoglycan biosynthesis - heparan sulfate / heparin	AC253576.2	-0.108627	0.0119334	negative
Pantothenate and CoA biosynthesis	LINC00324	0.108639	0.0119239	postive
Fatty acid biosynthesis	LINC01215	-0.108648	0.0119162	negative
Pyrimidine metabolism	LINC00582	-0.108658	0.0119087	negative
Thiamine metabolism	CASC19	-0.108661	0.0119063	negative
Pantothenate and CoA biosynthesis	C5orf56	0.108664	0.0119042	postive
Selenocompound metabolism	AC079949.1	0.108672	0.011898	postive
Tryptophan metabolism	DPP10-AS1	0.108673	0.0118966	postive
One carbon pool by folate	FLJ22447	0.108674	0.0118961	postive
Inositol phosphate metabolism	TAF1A-AS1	-0.108683	0.0118889	negative
Inositol phosphate metabolism	HOXA-AS2	-0.10869	0.0118832	negative
Valine, leucine and isoleucine degradation	MGC32805	0.108691	0.0118831	postive
Ubiquinone and other terpenoid-quinone biosynthesis	LINC01560	-0.108692	0.0118819	negative
Glycosaminoglycan biosynthesis - chondroitin sulfate / dermatan sulfate	LINC01559	-0.108697	0.0118784	negative
Fatty acid biosynthesis	SNHG11	-0.108697	0.0118783	negative
Glycerolipid metabolism	WDR86-AS1	-0.108703	0.0118731	negative
Taurine and hypotaurine metabolism	SNHG8	0.108713	0.0118657	postive
Tyrosine metabolism	BACE1-AS	-0.108715	0.0118641	negative
Synthesis and degradation of ketone bodies	TUG1	-0.108716	0.0118629	negative
N-Glycan biosynthesis	PRKCQ-AS1	-0.108742	0.011843	negative
Vitamin B6 metabolism	AC144652.1	0.108756	0.0118316	postive
Cysteine and methionine metabolism	NIFK-AS1	-0.108758	0.0118306	negative
Lysine degradation	COLCA1	0.108759	0.0118297	postive
Taurine and hypotaurine metabolism	TLR8-AS1	0.108762	0.0118272	postive
Other types of O-glycan biosynthesis	LINC00667	-0.108763	0.011826	negative
Phosphonate and phosphinate metabolism	BLACAT1	-0.108775	0.0118169	negative
Glycosaminoglycan degradation	LINC00942	-0.108783	0.0118111	negative
Sulfur metabolism	TBX2-AS1	0.108783	0.0118104	postive
Histidine metabolism	PCED1B-AS1	-0.108791	0.0118042	negative
Glycosphingolipid biosynthesis - ganglio series	AL513548.1	-0.108793	0.0118033	negative
TCA cycle	EPB41L4A-AS1	0.108796	0.0118008	postive
Valine, leucine and isoleucine degradation	SH3BP5-AS1	-0.108814	0.0117862	negative
Glutathione metabolism	SNHG6	0.108817	0.0117844	postive
Arachidonic acid metabolism	LENG8-AS1	-0.108823	0.0117794	negative
Valine, leucine and isoleucine degradation	FAM27C	0.108825	0.0117781	postive
Glycosphingolipid biosynthesis - globo and isoglobo series	LINC01124	0.108829	0.0117747	postive
alpha-Linolenic acid metabolism	LINC00958	-0.108833	0.0117716	negative
alpha-Linolenic acid metabolism	ARHGAP5-AS1	-0.108843	0.0117638	negative
Valine, leucine and isoleucine biosynthesis	PSMB8-AS1	0.108854	0.0117556	postive
Glycosaminoglycan biosynthesis - chondroitin sulfate / dermatan sulfate	LMO7-AS1	-0.108857	0.0117532	negative
Tyrosine metabolism	AC073257.2	-0.108863	0.0117485	negative
Valine, leucine and isoleucine degradation	CTB-178M22.2	0.108864	0.0117476	postive
Primary bile acid biosynthesis	AC092574.2	-0.108867	0.0117455	negative
Mannose type O-glycan biosynthesis	POU6F2-AS2	0.10887	0.0117428	postive
Cholesterol Biosynthesis	SBF2-AS1	-0.108885	0.0117314	negative
N-Glycan biosynthesis	AC062017.1	-0.108891	0.0117266	negative
Pyrimidine metabolism	HAGLROS	0.108908	0.0117134	postive
Arginine biosynthesis	DPYD-AS1	-0.108916	0.0117071	negative
Glycosphingolipid biosynthesis - ganglio series	AC083900.1	-0.108925	0.0117007	negative
Taurine and hypotaurine metabolism	MIATNB	-0.10893	0.0116967	negative
Phosphonate and phosphinate metabolism	SNHG17	-0.10893	0.0116964	negative
Pantothenate and CoA biosynthesis	KLF7-IT1	0.108932	0.0116948	postive
Glycosaminoglycan biosynthesis - keratan sulfate	HLA-F-AS1	-0.108936	0.0116922	negative
Pentose phosphate pathway	AATBC	-0.108945	0.0116846	negative
N-Glycan biosynthesis	LMO7-AS1	-0.108946	0.0116843	negative
Glycosaminoglycan degradation	DPP10-AS1	-0.108963	0.0116708	negative
Fatty acid biosynthesis	ZNF790-AS1	-0.108977	0.01166	negative
Glycerophospholipid metabolism	AC005253.2	0.108992	0.0116484	postive
Glycolysis	LINC01106	-0.108997	0.0116446	negative
Other types of O-glycan biosynthesis	STX17-AS1	-0.108999	0.0116432	negative
Oxidative phosphorylation	SNHG10	0.109018	0.0116284	postive
Valine, leucine and isoleucine biosynthesis	SNHG9	0.109021	0.011626	postive
Glycerolipid metabolism	RRN3P2	-0.109037	0.0116137	negative
Tyrosine metabolism	LINC01348	-0.109038	0.0116133	negative
Phenylalanine metabolism	TMEM147-AS1	-0.109041	0.0116107	negative
Pantothenate and CoA biosynthesis	MGC32805	0.109055	0.0116003	postive
Alanine, aspartate and glutamate metabolism	AC009403.2	0.109055	0.0115998	postive
Taurine and hypotaurine metabolism	LINC01504	0.109062	0.0115946	postive
Propanoate metabolism	AC107072.2	0.109071	0.0115879	postive
Lipoic acid metabolism	MBNL1-AS1	-0.109073	0.0115865	negative
Sulfur metabolism	ZFAS1	0.109076	0.0115836	postive
Selenocompound metabolism	SLCO4A1-AS1	-0.10908	0.0115806	negative
Glycosaminoglycan biosynthesis - keratan sulfate	TAF1A-AS1	-0.109081	0.0115805	negative
Amino sugar and nucleotide sugar metabolism	TBX2-AS1	-0.109081	0.0115802	negative
Fructose and mannose metabolism	LINC00467	0.109082	0.0115793	postive
Synthesis and degradation of ketone bodies	PVT1	-0.109096	0.0115689	negative
beta-Alanine metabolism	ELFN1-AS1	-0.109096	0.0115689	negative
Starch and sucrose metabolism	AC234582.1	0.109114	0.0115545	postive
Mucin type O-glycan biosynthesis	H19	-0.109115	0.0115543	negative
Glutathione metabolism	MYO16-AS1	0.109115	0.0115539	postive
D-Glutamine and D-glutamate metabolism	LINC00526	0.109117	0.0115527	postive
Pyrimidine metabolism	MIF-AS1	-0.109118	0.0115514	negative
Riboflavin metabolism	MMP25-AS1	-0.109127	0.0115446	negative
Lipoic acid metabolism	LINC00942	0.10913	0.0115429	postive
Biotin metabolism	GAS8-AS1	-0.109143	0.0115326	negative
Histidine metabolism	POU6F2-AS2	-0.109146	0.0115301	negative
Mucin type O-glycan biosynthesis	FP236383.3	0.109155	0.0115231	postive
Glyoxylate and dicarboxylate metabolism	MYLK-AS1	-0.109162	0.0115185	negative
Oxidative phosphorylation	LINC01124	0.109173	0.0115101	postive
Ether lipid metabolism	H19	-0.109178	0.0115056	negative
Glycerolipid metabolism	LINC00511	-0.109192	0.0114953	negative
Arachidonic acid metabolism	SNHG18	0.109199	0.0114901	postive
Glycerolipid metabolism	STX17-AS1	0.1092	0.0114888	postive
Drug metabolism - other enzymes	XXYLT1-AS2	-0.109205	0.0114854	negative
Histidine metabolism	MIR600HG	-0.109209	0.0114822	negative
Fatty acid degradation	CASC15	-0.109212	0.0114799	negative
Steroid biosynthesis	SRGAP3-AS2	-0.109213	0.0114794	negative
Fructose and mannose metabolism	PITPNA-AS1	0.109215	0.0114781	postive
Thiamine metabolism	NKX2-1-AS1	0.109221	0.0114731	postive
Glycosaminoglycan biosynthesis - heparan sulfate / heparin	FAM201A	-0.109221	0.0114731	negative
Primary bile acid biosynthesis	ZNF436-AS1	-0.109225	0.0114701	negative
Primary bile acid biosynthesis	RARA-AS1	0.109235	0.0114625	postive
Oxidative phosphorylation	DGCR9	-0.109241	0.0114578	negative
Vitamin B6 metabolism	TRPM2-AS	0.109241	0.0114577	postive
D-Glutamine and D-glutamate metabolism	C6orf99	-0.109251	0.0114501	negative
Phosphonate and phosphinate metabolism	AC073130.2	0.109253	0.011449	postive
Porphyrin and chlorophyll metabolism	TRPM2-AS	0.109255	0.0114476	postive
Arginine and proline metabolism	LINC01089	-0.109256	0.0114464	negative
Mucin type O-glycan biosynthesis	LINC00847	-0.109258	0.0114448	negative
Glutathione metabolism	LINC01348	-0.109271	0.0114348	negative
Glycosaminoglycan biosynthesis - chondroitin sulfate / dermatan sulfate	TSPEAR-AS1	-0.109288	0.0114221	negative
Gluconeogenesis	LINC00174	-0.109291	0.0114203	negative
Glycosaminoglycan biosynthesis - chondroitin sulfate / dermatan sulfate	AC145343.1	0.109298	0.0114145	postive
Biosynthesis of unsaturated fatty acids	LINC01348	-0.109301	0.0114126	negative
Purine metabolism	RALY-AS1	0.109303	0.0114106	postive
Arginine and proline metabolism	SNHG5	0.109315	0.0114021	postive
Lipoic acid metabolism	FENDRR	-0.109316	0.0114014	negative
Taurine and hypotaurine metabolism	BLACAT1	0.109318	0.0113994	postive
Biosynthesis of unsaturated fatty acids	ARHGAP5-AS1	0.109326	0.0113936	postive
Glycerophospholipid metabolism	HM13-IT1	0.109336	0.011386	postive
Glycosaminoglycan biosynthesis - chondroitin sulfate / dermatan sulfate	AC118344.1	-0.109339	0.0113837	negative
Lysine degradation	PRKCQ-AS1	0.109349	0.0113759	postive
Porphyrin and chlorophyll metabolism	POU6F2-AS2	0.109354	0.0113721	postive
Folate biosynthesis	DHRS4-AS1	0.109356	0.011371	postive
Galactose metabolism	LINC01270	-0.109358	0.0113697	negative
Propanoate metabolism	ARHGAP5-AS1	-0.109363	0.0113655	negative
Glycosphingolipid biosynthesis - globo and isoglobo series	AC025918.1	-0.10938	0.0113531	negative
Mucin type O-glycan biosynthesis	CASC9	-0.109391	0.0113441	negative
Pyruvate metabolism	SOX21-AS1	-0.109401	0.0113369	negative
Taurine and hypotaurine metabolism	AC024060.1	-0.109406	0.0113332	negative
Valine, leucine and isoleucine degradation	SNHG12	-0.109415	0.0113267	negative
N-Glycan biosynthesis	LINC01560	-0.109433	0.0113127	negative
Nicotinate and nicotinamide metabolism	LINC01088	0.109451	0.0112991	postive
Pyrimidine metabolism	FAM83A-AS1	0.109463	0.0112901	postive
Phenylalanine, tyrosine and tryptophan biosynthesis	HHIP-AS1	-0.109488	0.0112716	negative
Porphyrin and chlorophyll metabolism	PVT1	-0.109494	0.011267	negative
beta-Alanine metabolism	POU6F2-AS2	-0.109507	0.0112572	negative
Fructose and mannose metabolism	GAS6-AS1	-0.109508	0.0112564	negative
Galactose metabolism	DGCR9	-0.109515	0.0112513	negative
Sulfur metabolism	LINC01106	-0.109516	0.0112503	negative
Galactose metabolism	TPRG1-AS1	0.10952	0.0112477	postive
Fatty acid biosynthesis	PITPNA-AS1	-0.109537	0.0112351	negative
Fatty acid degradation	AL513548.1	-0.109538	0.0112346	negative
Glycerolipid metabolism	OLMALINC	0.109539	0.0112336	postive
Alanine, aspartate and glutamate metabolism	LINC00973	-0.109548	0.011227	negative
Inositol phosphate metabolism	AP001372.2	-0.109552	0.0112237	negative
Glycosaminoglycan biosynthesis - chondroitin sulfate / dermatan sulfate	LINC00662	-0.109552	0.0112235	negative
N-Glycan biosynthesis	FOXD3-AS1	0.109558	0.0112189	postive
Pantothenate and CoA biosynthesis	UGDH-AS1	0.109561	0.0112168	postive
Steroid biosynthesis	AP006285.2	0.109567	0.0112126	postive
Biotin metabolism	AC007383.3	0.109568	0.0112122	postive
Other glycan degradation	LINC00857	-0.10957	0.0112106	negative
Amino sugar and nucleotide sugar metabolism	PRKCQ-AS1	-0.109583	0.0112005	negative
Nicotinate and nicotinamide metabolism	LINC01215	-0.109612	0.0111792	negative
Glycosphingolipid biosynthesis - globo and isoglobo series	AP000936.1	-0.109612	0.011179	negative
Sulfur metabolism	FBXL19-AS1	-0.109627	0.0111682	negative
Terpenoid backbone biosynthesis	TBX2-AS1	-0.109642	0.011157	negative
N-Glycan biosynthesis	PSORS1C3	-0.109651	0.0111503	negative
Valine, leucine and isoleucine degradation	AC004000.1	-0.109665	0.0111396	negative
Fatty acid degradation	GS1-124K5.4	0.109675	0.011132	postive
Sulfur metabolism	DSCAM-AS1	0.109678	0.0111301	postive
Vitamin B6 metabolism	AC100821.2	0.109682	0.0111273	postive
Arginine and proline metabolism	SNHG10	-0.109683	0.011126	negative
Glycosylphosphatidylinositol (GPI)-anchor biosynthesis	AL450992.2	0.109685	0.0111246	postive
Biosynthesis of unsaturated fatty acids	FAM27C	0.109691	0.0111208	postive
Primary bile acid biosynthesis	LINC00884	-0.109691	0.0111202	negative
Glycosaminoglycan biosynthesis - heparan sulfate / heparin	PAXIP1-AS2	-0.109696	0.0111166	negative
Glycerophospholipid metabolism	AC010894.3	-0.109698	0.0111151	negative
Sphingolipid metabolism	FEZF1-AS1	0.109705	0.0111104	postive
Selenocompound metabolism	AC253576.2	0.109707	0.0111086	postive
Inositol phosphate metabolism	DHRS4-AS1	-0.109712	0.0111051	negative
Mannose type O-glycan biosynthesis	ERICD	0.109715	0.0111025	postive
Glycine, serine and threonine metabolism	ZFPM2-AS1	-0.109738	0.0110855	negative
Glycosphingolipid biosynthesis - globo and isoglobo series	DHRS4-AS1	-0.109743	0.0110823	negative
Arachidonic acid metabolism	LINC01023	0.109744	0.0110811	postive
Glycosaminoglycan biosynthesis - chondroitin sulfate / dermatan sulfate	BCAR4	-0.109744	0.011081	negative
Steroid biosynthesis	LINC01426	0.109749	0.0110776	postive
Glycolysis	LINC01358	-0.109756	0.0110725	negative
Pantothenate and CoA biosynthesis	LINC00216	0.109756	0.0110723	postive
Inositol phosphate metabolism	JMJD1C-AS1	0.10976	0.0110697	postive
Lipoic acid metabolism	LINC01480	-0.109766	0.0110654	negative
Glutathione metabolism	LINC00324	0.109768	0.0110632	postive
Pantothenate and CoA biosynthesis	AGBL5-IT1	-0.109782	0.0110533	negative
Glycerophospholipid metabolism	SNHG1	-0.1098	0.0110401	negative
Phenylalanine, tyrosine and tryptophan biosynthesis	AC009506.1	-0.109808	0.0110345	negative
Synthesis and degradation of ketone bodies	RASSF8-AS1	-0.109808	0.0110338	negative
Steroid biosynthesis	PCAT19	-0.109822	0.0110239	negative
Purine metabolism	LINC00339	0.109829	0.0110189	postive
Starch and sucrose metabolism	TNRC6C-AS1	-0.10983	0.0110179	negative
Glycerophospholipid metabolism	AC007128.1	-0.109832	0.0110169	negative
Biotin metabolism	CRNDE	0.109837	0.011013	postive
Thiamine metabolism	UBL7-AS1	-0.109844	0.0110079	negative
Mucin type O-glycan biosynthesis	PCED1B-AS1	-0.109849	0.0110042	negative
Thiamine metabolism	PIK3CD-AS2	0.10985	0.0110034	postive
Primary bile acid biosynthesis	LINC00205	-0.10987	0.0109887	negative
Phosphonate and phosphinate metabolism	LINC01214	-0.109876	0.0109843	negative
Synthesis and degradation of ketone bodies	AC104699.1	-0.109894	0.0109708	negative
Glycosphingolipid biosynthesis - ganglio series	AC009506.1	0.109912	0.0109576	postive
Vitamin B6 metabolism	MNX1-AS2	-0.109913	0.0109572	negative
Biotin metabolism	ST3GAL5-AS1	0.109917	0.0109544	postive
Nicotinate and nicotinamide metabolism	SNHG1	-0.109919	0.0109527	negative
Arginine biosynthesis	DLG5-AS1	0.109925	0.0109485	postive
Selenocompound metabolism	C6orf99	0.109931	0.0109438	postive
Sphingolipid metabolism	LINC01273	-0.109931	0.0109438	negative
Glycine, serine and threonine metabolism	AP006285.2	-0.109933	0.0109429	negative
Fatty acid elongation	CASC19	-0.109937	0.0109399	negative
Inositol phosphate metabolism	AL021807.1	0.109948	0.0109315	postive
Amino sugar and nucleotide sugar metabolism	LINC00460	0.109959	0.0109235	postive
Amino sugar and nucleotide sugar metabolism	FENDRR	-0.109962	0.0109215	negative
Synthesis and degradation of ketone bodies	SNHG8	0.109964	0.01092	postive
Valine, leucine and isoleucine biosynthesis	RMRP	-0.109966	0.0109183	negative
Glycosphingolipid biosynthesis - globo and isoglobo series	FLNB-AS1	-0.109969	0.010916	negative
Fatty acid biosynthesis	PDCD4-AS1	-0.109973	0.0109138	negative
D-Glutamine and D-glutamate metabolism	FOXD2-AS1	-0.109977	0.0109103	negative
Amino sugar and nucleotide sugar metabolism	SLCO4A1-AS1	0.109989	0.0109015	postive
alpha-Linolenic acid metabolism	AGAP1-IT1	-0.110002	0.0108922	negative
Pyruvate metabolism	EPB41L4A-AS1	0.110016	0.0108821	postive
One carbon pool by folate	MIR663AHG	-0.110024	0.0108765	negative
Glycosaminoglycan biosynthesis - chondroitin sulfate / dermatan sulfate	SEMA3B-AS1	-0.110024	0.0108762	negative
Purine metabolism	AC004000.1	-0.11003	0.0108718	negative
Selenocompound metabolism	AL589863.1	0.110042	0.0108633	postive
Glutathione metabolism	SNHG4	-0.110043	0.0108627	negative
Gluconeogenesis	LINC00973	-0.110051	0.0108567	negative
Sulfur metabolism	RPARP-AS1	0.110057	0.0108521	postive
Pyrimidine metabolism	TRPM2-AS	0.11006	0.0108499	postive
Valine, leucine and isoleucine biosynthesis	ATP13A4-AS1	-0.110062	0.0108491	negative
Tyrosine metabolism	SNHG11	0.110062	0.010849	postive
Glycerophospholipid metabolism	ARRDC1-AS1	0.110062	0.0108486	postive
Glycine, serine and threonine metabolism	ITGB2-AS1	-0.110063	0.0108478	negative
beta-Alanine metabolism	MIR663AHG	-0.110066	0.0108459	negative
One carbon pool by folate	HS1BP3-IT1	0.110069	0.0108437	postive
Mucin type O-glycan biosynthesis	PLAC4	0.110073	0.0108406	postive
Taurine and hypotaurine metabolism	UBL7-AS1	-0.110081	0.0108348	negative
Glycosaminoglycan biosynthesis - keratan sulfate	EPB41L4A-AS1	-0.110085	0.0108324	negative
Other types of O-glycan biosynthesis	MIR600HG	0.110087	0.0108309	postive
Glycerophospholipid metabolism	ADAMTSL4-AS1	-0.11009	0.0108284	negative
Other glycan degradation	HLA-F-AS1	-0.110099	0.0108224	negative
Cholesterol Biosynthesis	LINC00884	0.110106	0.0108172	postive
Arginine and proline metabolism	RNASEH1-AS1	0.110107	0.0108163	postive
Galactose metabolism	PSORS1C3	-0.110128	0.0108009	negative
Vitamin B6 metabolism	DBH-AS1	-0.11013	0.0107997	negative
Glycosylphosphatidylinositol (GPI)-anchor biosynthesis	LUCAT1	-0.110133	0.0107975	negative
Nicotinate and nicotinamide metabolism	LINC00885	-0.110134	0.010797	negative
Valine, leucine and isoleucine biosynthesis	HMGA1P4	-0.110138	0.0107939	negative
Propanoate metabolism	LINC00982	0.110141	0.0107921	postive
Primary bile acid biosynthesis	AC079781.5	-0.110143	0.0107906	negative
Glycerolipid metabolism	DPP10-AS1	0.110144	0.0107897	postive
Phosphonate and phosphinate metabolism	HCG11	-0.110153	0.0107833	negative
Amino sugar and nucleotide sugar metabolism	POLR2J4	-0.110158	0.0107793	negative
Terpenoid backbone biosynthesis	LINC00294	-0.110159	0.0107789	negative
Cholesterol Biosynthesis	AFAP1-AS1	-0.110166	0.0107741	negative
Histidine metabolism	FGD5-AS1	-0.110168	0.0107726	negative
Cholesterol Biosynthesis	MIR210HG	0.110175	0.0107674	postive
D-Glutamine and D-glutamate metabolism	NFYC-AS1	0.110176	0.0107666	postive
Glycosphingolipid biosynthesis - globo and isoglobo series	MGC32805	-0.110177	0.0107657	negative
Terpenoid backbone biosynthesis	FLJ22447	-0.110181	0.0107627	negative
Porphyrin and chlorophyll metabolism	ADIRF-AS1	-0.110189	0.010757	negative
Oxidative phosphorylation	LINC00909	-0.110194	0.0107538	negative
[truncated: 24,403 more rows]

## Sheet: BLCA
Metabolic Pathways	lncRNA	cor	pvalue	Regulation
[truncated: 23,711 more rows]

## Sheet: ACC
Metabolic Pathways	lncRNA	cor	pvalue	Regulation
[truncated: 6,144 more rows]

[truncated: 22 more sheets: BRCA, CHOL, COAD, KIRC, PRAD, READ, CESC, HNSC, GBM, LIHC, LSUC, MESO, OV, PCPG, SARC, SKCM, STAD, TGCT, THCA, THYM …]
