# Supplementary material for: Noncoding RNAs link metabolic reprogramming to immune microenvironment in cancers
Source: J Hematol Oncol. 2021 Oct 15;14:169. doi: 10.1186/s13045-021-01179-y (PMC8518176; doi:10.1186/s13045-021-01179-y)
Supplement: Supplementary file 2 — Additional file 2: The TimeLnc manual in 28 cancers (Part 2: IMMUNITY). [file 13045_2021_1179_MOESM2_ESM.xlsx]

## Sheet: Readme
TimeLnc manual (Part 2: IMMUNITY)
The genelist to estimate immune cell infiltration in our study was based on a previously published study by Shao lab (PMID: 30837276).
You are expected to quote our work if this manual contributes to your study.

## Sheet: ACC
Tumor-infiltrated immune cells	lncRNA	cor	pvalue	Regulation
MDSC	A2M-AS1	-0.286428	0.010494	negative
NK.cells.resting	A2M-AS1	-0.258158	0.0216146	negative
Macrophages.M0	A2M-AS1	-0.239631	0.0334175	negative
Macrophages.M1	A2M-AS1	-0.257354	0.022041	negative
Macrophages.M2	A2M-AS1	-0.327398	0.00322719	negative
Dendritic.cells.resting	A2M-AS1	-0.362723	0.00101908	negative
Dendritic.cells.activated	A2M-AS1	-0.269973	0.0161199	negative
Mast.cells.resting	A2M-AS1	-0.300308	0.00716617	negative
Eosinophils	A2M-AS1	-0.305701	0.00614879	negative
Endothelialcells	A2M-AS1	-0.238936	0.0339487	negative
Fibroblasts	A2M-AS1	-0.252882	0.0245428	negative
Th1	A2M-AS1	-0.287341	0.0102397	negative
Th2	A2M-AS1	-0.24095	0.0324278	negative
MDSC	AC004988.1	0.304227	0.00641342	postive
Macrophages.M0	AC004988.1	0.396302	0.000299772	postive
Macrophages.M1	AC004988.1	0.348606	0.00164118	postive
Macrophages.M2	AC004988.1	0.429103	7.95167e-05	postive
Dendritic.cells.resting	AC004988.1	0.230376	0.0410971	postive
Dendritic.cells.activated	AC004988.1	0.456087	2.39839e-05	postive
Mast.cells.resting	AC004988.1	0.33278	0.00273034	postive
Eosinophils	AC004988.1	0.265453	0.0180604	postive
Th1	AC004988.1	0.367932	0.000850048	postive
Th17	AC004988.1	-0.28432	0.0111025	negative
Macrophages.M1	AC007383.3	-0.224397	0.0467976	negative
Macrophages.M2	AC007383.3	-0.224398	0.0467972	negative
Dendritic.cells.activated	AC007383.3	-0.238313	0.0344312	negative
Mast.cells.resting	AC007383.3	-0.297515	0.00774903	negative
Th17	AC007383.3	0.234127	0.0378244	postive
NK.cells.resting	AC009120.3	-0.243783	0.0303853	negative
Macrophages.M1	AC009120.3	-0.238242	0.0344865	negative
Dendritic.cells.resting	AC009120.3	-0.386028	0.000442008	negative
Endothelialcells	AC009120.3	-0.225457	0.0457425	negative
Th2	AC009120.3	-0.274319	0.0144264	negative
NK.cells.resting	AC009120.5	-0.343964	0.00191068	negative
Macrophages.M0	AC009120.5	-0.236719	0.0356922	negative
Macrophages.M1	AC009120.5	-0.230703	0.0408025	negative
Macrophages.M2	AC009120.5	-0.233037	0.0387522	negative
Dendritic.cells.resting	AC009120.5	-0.416326	0.000135528	negative
Mast.cells.resting	AC009120.5	-0.240187	0.0329969	negative
Eosinophils	AC009120.5	-0.324924	0.00348154	negative
Fibroblasts	AC009120.5	-0.266228	0.0177141	negative
Th2	AC009120.5	-0.227111	0.0441335	negative
T.cells.CD4.memory.resting	AC009303.2	-0.225192	0.0460043	negative
Fibroblasts	AC009403.2	-0.24076	0.0325688	negative
Fibroblasts	AC010894.3	-0.298368	0.00756674	negative
Macrophages.M2	AC010980.2	0.284419	0.0110732	postive
Dendritic.cells.activated	AC010980.2	0.300941	0.00703959	postive
Mast.cells.resting	AC010980.2	0.34779	0.00168594	postive
Th17	AC010980.2	-0.322999	0.00369169	negative
Macrophages.M1	AC011239.1	-0.322402	0.00375909	negative
Macrophages.M2	AC011239.1	-0.278764	0.0128557	negative
Dendritic.cells.resting	AC011239.1	-0.254794	0.0234451	negative
Dendritic.cells.activated	AC011239.1	-0.243153	0.0308298	negative
Th1	AC011239.1	-0.252216	0.0249356	negative
B.cells.naive	AC012065.1	-0.258769	0.0212959	negative
B.cells.naive	AC016747.3	-0.278662	0.0128899	negative
Th17	AC025171.1	-0.360325	0.00110669	negative
B.cells.naive	AC034228.3	0.263838	0.0188007	postive
MDSC	AC034243.1	-0.239929	0.0331915	negative
Macrophages.M2	AC034243.1	-0.291401	0.00917259	negative
MDSC	AC069155.1	-0.43627	5.84053e-05	negative
B.cells.memory	AC069155.1	-0.235299	0.0368471	negative
Macrophages.M0	AC069155.1	-0.301487	0.00693195	negative
Macrophages.M1	AC069155.1	-0.404016	0.000222091	negative
Macrophages.M2	AC069155.1	-0.421737	0.000108416	negative
Dendritic.cells.resting	AC069155.1	-0.396093	0.000302188	negative
Dendritic.cells.activated	AC069155.1	-0.374129	0.000682351	negative
Mast.cells.resting	AC069155.1	-0.297242	0.00780836	negative
Eosinophils	AC069155.1	-0.257143	0.0221539	negative
Endothelialcells	AC069155.1	-0.249869	0.0263619	negative
Th1	AC069155.1	-0.371433	0.000751192	negative
B.cells.memory	AC079779.4	-0.265649	0.0179723	negative
NK.cells.resting	AC079779.4	-0.22709	0.0441538	negative
Macrophages.M1	AC079779.4	-0.367103	0.000875095	negative
Macrophages.M2	AC079779.4	-0.354197	0.00136243	negative
Dendritic.cells.resting	AC079779.4	-0.296058	0.0080695	negative
Mast.cells.resting	AC079779.4	-0.392674	0.000344325	negative
Endothelialcells	AC079779.4	-0.221693	0.0495827	negative
Th1	AC079779.4	-0.268123	0.0168913	negative
MDSC	AC084125.4	-0.316852	0.00444043	negative
B.cells.memory	AC084125.4	-0.241832	0.0317801	negative
Macrophages.M0	AC084125.4	-0.302554	0.00672572	negative
Macrophages.M1	AC084125.4	-0.232894	0.0388754	negative
Macrophages.M2	AC084125.4	-0.271011	0.0157006	negative
Dendritic.cells.resting	AC084125.4	-0.294126	0.00851211	negative
Dendritic.cells.activated	AC084125.4	-0.43401	6.44206e-05	negative
Th1	AC084125.4	-0.36236	0.00103191	negative
Dendritic.cells.resting	AC090181.1	-0.333193	0.00269517	negative
Th2	AC090181.1	-0.272078	0.0152795	negative
MDSC	AC092171.4	-0.307462	0.00584548	negative
Macrophages.M2	AC092171.4	-0.292437	0.00891645	negative
Dendritic.cells.resting	AC092171.4	-0.297934	0.00765912	negative
Dendritic.cells.activated	AC092171.4	-0.352066	0.00146319	negative
Mast.cells.resting	AC092171.4	-0.280429	0.0123066	negative
Th1	AC092171.4	-0.250699	0.0258498	negative
T.cells.CD4.memory.resting	AC092574.1	-0.271202	0.0156244	negative
NK.cells.resting	AC092574.1	-0.325513	0.00341944	negative
Dendritic.cells.resting	AC092574.1	-0.225857	0.0453488	negative
Fibroblasts	AC092574.1	-0.257446	0.0219917	negative
MDSC	AC099668.1	-0.257254	0.0220941	negative
B.cells.memory	AC099668.1	-0.289634	0.0096244	negative
Macrophages.M1	AC099668.1	-0.292784	0.00883191	negative
Dendritic.cells.resting	AC099668.1	-0.298432	0.00755325	negative
Dendritic.cells.activated	AC099668.1	-0.223192	0.0480226	negative
Fibroblasts	AC099668.1	-0.284778	0.0109677	negative
Th1	AC099668.1	-0.277912	0.0131446	negative
Th2	AC099668.1	-0.283231	0.0114289	negative
Th17	AC099668.1	-0.264088	0.0186844	negative
MDSC	AC108463.2	-0.263837	0.0188011	negative
B.cells.naive	AC108463.2	-0.263575	0.0189235	negative
Macrophages.M2	AC108463.2	-0.347248	0.00171624	negative
Dendritic.cells.resting	AC108463.2	-0.267998	0.0169443	negative
Dendritic.cells.activated	AC108463.2	-0.324757	0.00349933	negative
Mast.cells.resting	AC108463.2	-0.43039	7.52693e-05	negative
Th1	AC108463.2	-0.267712	0.0170667	negative
MDSC	AC114498.1	0.365536	0.000924338	postive
B.cells.memory	AC114498.1	0.329842	0.00299231	postive
NK.cells.resting	AC114498.1	0.240055	0.0330965	postive
Macrophages.M2	AC114498.1	0.283931	0.0112181	postive
Dendritic.cells.activated	AC114498.1	0.250551	0.0259402	postive
Mast.cells.resting	AC114498.1	0.266074	0.0177825	postive
Th1	AC114498.1	0.254394	0.0236715	postive
MDSC	AC116609.2	-0.308702	0.0056398	negative
Macrophages.M1	AC116609.2	-0.229775	0.0416422	negative
Macrophages.M2	AC116609.2	-0.276455	0.0136521	negative
Macrophages.M1	AC116614.1	-0.221299	0.0499991	negative
B.cells.memory	AC118344.1	-0.247771	0.0276946	negative
T.cells.CD4.memory.resting	AC139530.1	-0.260547	0.0203899	negative
Th2	AC139530.1	-0.257051	0.0222033	negative
Th17	AC139530.1	0.280953	0.0121381	postive
MDSC	AC144652.1	-0.292472	0.00890792	negative
Macrophages.M1	AC144652.1	-0.292575	0.00888283	negative
Macrophages.M2	AC144652.1	-0.393697	0.000331189	negative
Dendritic.cells.resting	AC144652.1	-0.330221	0.0029573	negative
Dendritic.cells.activated	AC144652.1	-0.28736	0.0102344	negative
Mast.cells.resting	AC144652.1	-0.2711	0.0156652	negative
Th1	AC144652.1	-0.330246	0.00295505	negative
NK.cells.resting	AC156455.1	-0.317837	0.00431202	negative
Macrophages.M1	AC156455.1	-0.310382	0.00537136	negative
Macrophages.M2	AC156455.1	-0.261192	0.02007	negative
Endothelialcells	AC156455.1	-0.237978	0.0346928	negative
Th1	AC156455.1	-0.230775	0.0407379	negative
Th2	AC156455.1	-0.336189	0.00245217	negative
Endothelialcells	AC245100.1	-0.311683	0.00517139	negative
NK.cells.resting	AC253576.2	-0.287655	0.0101534	negative
Dendritic.cells.activated	AC253576.2	-0.262188	0.0195839	negative
Dendritic.cells.activated	ACVR2B-AS1	0.239695	0.0333683	postive
Fibroblasts	ADIRF-AS1	-0.224592	0.0466016	negative
MDSC	AF131215.2	-0.374033	0.000684699	negative
NK.cells.resting	AF131215.2	-0.398479	0.000275644	negative
Macrophages.M0	AF131215.2	-0.365784	0.000916369	negative
Macrophages.M1	AF131215.2	-0.362769	0.00101746	negative
Macrophages.M2	AF131215.2	-0.36239	0.00103083	negative
Dendritic.cells.resting	AF131215.2	-0.381716	0.000518313	negative
Dendritic.cells.activated	AF131215.2	-0.384252	0.000472095	negative
Mast.cells.resting	AF131215.2	-0.258286	0.0215478	negative
Eosinophils	AF131215.2	-0.346174	0.00177777	negative
Th1	AF131215.2	-0.377815	0.000597532	negative
Th17	AGAP2-AS1	0.425915	9.10112e-05	postive
Mast.cells.resting	AGBL5-IT1	-0.289983	0.00953367	negative
Endothelialcells	AL031587.1	-0.234368	0.0376217	negative
MDSC	AL133243.1	-0.302825	0.00667434	negative
Macrophages.M2	AL133243.1	-0.2548	0.0234418	negative
Mast.cells.resting	AL133243.1	-0.28503	0.0108944	negative
Endothelialcells	AL133243.1	-0.239147	0.0337865	negative
Th17	ALG13-AS1	-0.270708	0.0158219	negative
NK.cells.resting	ANKRD10-IT1	-0.325266	0.00344536	negative
Th17	ANKRD10-IT1	-0.22299	0.0482302	negative
NK.cells.resting	AP001107.1	-0.276945	0.0134797	negative
Mast.cells.resting	AP001107.1	-0.259994	0.0206681	negative
NK.cells.resting	AP001372.2	-0.296497	0.00797172	negative
Eosinophils	AP001372.2	-0.238281	0.0344559	negative
Th17	AP001372.2	-0.264955	0.0182862	negative
Dendritic.cells.activated	ARHGAP5-AS1	-0.331866	0.00280957	negative
Th1	ARHGAP5-AS1	-0.235904	0.0363508	negative
MDSC	ARRDC1-AS1	-0.250001	0.02628	negative
Macrophages.M0	ARRDC1-AS1	-0.23581	0.0364279	negative
Macrophages.M1	ARRDC1-AS1	-0.302051	0.00682227	negative
Macrophages.M2	ARRDC1-AS1	-0.371072	0.000760897	negative
Dendritic.cells.resting	ARRDC1-AS1	-0.272308	0.0151898	negative
Dendritic.cells.activated	ARRDC1-AS1	-0.427825	8.39538e-05	negative
Mast.cells.resting	ARRDC1-AS1	-0.438683	5.25606e-05	negative
Endothelialcells	ARRDC1-AS1	-0.355166	0.00131872	negative
Th1	ARRDC1-AS1	-0.26687	0.0174317	negative
Th2	ARRDC1-AS1	-0.358279	0.00118676	negative
Mast.cells.resting	ASB16-AS1	-0.242556	0.0312561	negative
Endothelialcells	ASB16-AS1	-0.497079	3.16305e-06	negative
Th2	ASB16-AS1	-0.313798	0.00486037	negative
Macrophages.M2	ASH1L-AS1	-0.27783	0.0131729	negative
Mast.cells.resting	ASH1L-AS1	-0.373076	0.000708535	negative
Endothelialcells	ASH1L-AS1	-0.301454	0.00693838	negative
Macrophages.M1	ASMTL-AS1	-0.245833	0.0289758	negative
Fibroblasts	ASMTL-AS1	-0.251543	0.0253377	negative
Th2	ASMTL-AS1	-0.311382	0.00521712	negative
Endothelialcells	ATP2A1-AS1	-0.257316	0.0220611	negative
Th2	ATP2A1-AS1	-0.308113	0.00573659	negative
Dendritic.cells.resting	ATP6V0E2-AS1	-0.230836	0.0406836	negative
MDSC	BAALC-AS1	-0.377725	0.000599471	negative
NK.cells.resting	BAALC-AS1	-0.229104	0.0422586	negative
Macrophages.M2	BAALC-AS1	-0.22252	0.0487169	negative
Dendritic.cells.resting	BAALC-AS1	-0.289133	0.00975605	negative
Dendritic.cells.activated	BAALC-AS1	-0.264269	0.0186004	negative
Mast.cells.resting	BAALC-AS1	-0.239276	0.0336876	negative
Eosinophils	BAALC-AS1	-0.332006	0.00279732	negative
Th1	BAALC-AS1	-0.274502	0.0143588	negative
MDSC	BOLA3-AS1	-0.383397	0.000487239	negative
Macrophages.M2	BOLA3-AS1	-0.386548	0.000433532	negative
Mast.cells.resting	BOLA3-AS1	-0.299576	0.00731506	negative
Eosinophils	BOLA3-AS1	-0.281201	0.0120593	negative
Macrophages.M1	BRWD1-AS2	-0.241156	0.0322754	negative
Macrophages.M2	BRWD1-AS2	-0.249509	0.0265863	negative
Mast.cells.resting	BRWD1-AS2	-0.361586	0.00105979	negative
Th2	BRWD1-AS2	-0.258442	0.021466	negative
NK.cells.resting	C15orf56	-0.281963	0.0118192	negative
Macrophages.M2	C17orf82	-0.241707	0.0318708	negative
Mast.cells.resting	C17orf82	-0.289122	0.009759	negative
Th17	C17orf82	0.525308	6.67693e-07	postive
B.cells.memory	C1QTNF1-AS1	-0.224741	0.046453	negative
T.cells.CD4.memory.resting	C1QTNF1-AS1	-0.272232	0.0152194	negative
Macrophages.M0	C1QTNF1-AS1	-0.258121	0.021634	negative
Macrophages.M1	C1QTNF1-AS1	-0.362363	0.00103181	negative
Macrophages.M2	C1QTNF1-AS1	-0.305184	0.00624042	negative
Dendritic.cells.resting	C1QTNF1-AS1	-0.33248	0.0027561	negative
Dendritic.cells.activated	C1QTNF1-AS1	-0.370952	0.000764123	negative
Mast.cells.resting	C1QTNF1-AS1	-0.307779	0.00579228	negative
Th1	C1QTNF1-AS1	-0.450626	3.082e-05	negative
Th2	C1QTNF1-AS1	-0.340434	0.00214152	negative
MDSC	C1RL-AS1	-0.225996	0.0452128	negative
Th1	C1RL-AS1	-0.236527	0.0358463	negative
Eosinophils	C8orf31	-0.249821	0.0263918	negative
MDSC	CACTIN-AS1	-0.253132	0.024397	negative
Macrophages.M1	CACTIN-AS1	-0.241048	0.0323549	negative
Macrophages.M2	CACTIN-AS1	-0.363098	0.00100596	negative
Dendritic.cells.resting	CACTIN-AS1	-0.232658	0.0390786	negative
Dendritic.cells.activated	CACTIN-AS1	-0.265503	0.0180379	negative
Mast.cells.resting	CACTIN-AS1	-0.373274	0.000703536	negative
Endothelialcells	CACTIN-AS1	-0.255551	0.0230224	negative
Th1	CACTIN-AS1	-0.271911	0.0153447	negative
Mast.cells.resting	CAHM	-0.297192	0.00781907	negative
NK.cells.resting	CARD8-AS1	0.359525	0.00113739	postive
Endothelialcells	CARD8-AS1	0.261729	0.0198066	postive
Fibroblasts	CARD8-AS1	0.259034	0.0211588	postive
Th2	CARD8-AS1	0.233795	0.0381043	postive
Th17	CARD8-AS1	0.290585	0.00937885	postive
Mast.cells.resting	CASC15	-0.228239	0.0430643	negative
Th2	CASC15	-0.239786	0.0332995	negative
Mast.cells.resting	CATIP-AS2	-0.326924	0.00327462	negative
Fibroblasts	CATIP-AS2	-0.253524	0.0241699	negative
Macrophages.M1	CCND2-AS1	-0.283931	0.0112182	negative
Dendritic.cells.resting	CCND2-AS1	-0.288452	0.0099373	negative
Dendritic.cells.activated	CCND2-AS1	-0.263473	0.0189717	negative
Eosinophils	CCND2-AS1	-0.277743	0.0132029	negative
Endothelialcells	CCND2-AS1	-0.239102	0.0338213	negative
Th1	CCND2-AS1	-0.248584	0.0271715	negative
Th2	CCND2-AS1	-0.233453	0.0383956	negative
Fibroblasts	CD27-AS1	-0.354728	0.00133834	negative
B.cells.memory	CH17-340M24.3	0.249479	0.0266054	postive
Macrophages.M2	CHL1-AS2	-0.232564	0.0391603	negative
Mast.cells.resting	CHL1-AS2	-0.292777	0.00883363	negative
T.cells.CD4.memory.resting	CIRBP-AS1	-0.256239	0.0226431	negative
Macrophages.M1	CIRBP-AS1	-0.270117	0.0160614	negative
Macrophages.M2	CIRBP-AS1	-0.338893	0.00225	negative
Dendritic.cells.activated	CIRBP-AS1	-0.2572	0.0221232	negative
Mast.cells.resting	CIRBP-AS1	-0.257961	0.0217186	negative
Endothelialcells	CIRBP-AS1	-0.389703	0.000385246	negative
Th1	CIRBP-AS1	-0.266158	0.017745	negative
Th2	CIRBP-AS1	-0.259472	0.0209337	negative
Th17	CIRBP-AS1	0.310206	0.00539893	postive
MDSC	CKMT2-AS1	-0.256425	0.0225416	negative
Macrophages.M0	CKMT2-AS1	-0.276052	0.0137953	negative
Dendritic.cells.resting	CKMT2-AS1	-0.303088	0.00662466	negative
Dendritic.cells.activated	CKMT2-AS1	-0.420188	0.00011561	negative
Mast.cells.resting	CKMT2-AS1	-0.238361	0.0343941	negative
Th1	CKMT2-AS1	-0.25281	0.0245855	negative
Th2	CKMT2-AS1	-0.278254	0.0130281	negative
MDSC	CRNDE	-0.238451	0.034324	negative
Macrophages.M2	CRNDE	-0.251903	0.0251221	negative
Endothelialcells	CRNDE	-0.241859	0.0317601	negative
T.cells.CD4.memory.resting	DANCR	-0.251161	0.0255686	negative
Macrophages.M2	DANCR	-0.292244	0.00896371	negative
Dendritic.cells.resting	DANCR	-0.273853	0.0146002	negative
Dendritic.cells.activated	DANCR	-0.266678	0.0175158	negative
Mast.cells.resting	DANCR	-0.305862	0.0061205	negative
Endothelialcells	DANCR	-0.367609	0.000859715	negative
Th1	DANCR	-0.25662	0.022436	negative
Th2	DANCR	-0.35637	0.00126618	negative
MDSC	DGCR9	-0.232502	0.0392141	negative
B.cells.memory	DGCR9	-0.270708	0.015822	negative
Macrophages.M1	DGCR9	-0.229475	0.0419172	negative
Macrophages.M2	DGCR9	-0.28092	0.0121488	negative
Dendritic.cells.resting	DGCR9	-0.325892	0.00337992	negative
Dendritic.cells.activated	DGCR9	-0.335406	0.00251372	negative
Fibroblasts	DGCR9	-0.243527	0.0305656	negative
Th1	DGCR9	-0.260754	0.020287	negative
B.cells.memory	DGUOK-AS1	0.319747	0.00407243	postive
Macrophages.M0	DGUOK-AS1	0.392013	0.000353067	postive
Macrophages.M1	DGUOK-AS1	0.318331	0.00424889	postive
Macrophages.M2	DGUOK-AS1	0.295203	0.00826279	postive
Eosinophils	DGUOK-AS1	0.268679	0.0166562	postive
Fibroblasts	DGUOK-AS1	0.221648	0.04963	postive
Th1	DGUOK-AS1	0.304184	0.00642125	postive
Th17	DGUOK-AS1	0.260438	0.0204448	postive
MDSC	DHRS4-AS1	-0.406058	0.000204889	negative
B.cells.memory	DHRS4-AS1	-0.275257	0.0140819	negative
T.cells.CD4.memory.resting	DHRS4-AS1	-0.253033	0.0244546	negative
Macrophages.M0	DHRS4-AS1	-0.34885	0.00162805	negative
Macrophages.M1	DHRS4-AS1	-0.369623	0.000800899	negative
Macrophages.M2	DHRS4-AS1	-0.466573	1.46392e-05	negative
Dendritic.cells.resting	DHRS4-AS1	-0.418822	0.000122326	negative
Dendritic.cells.activated	DHRS4-AS1	-0.41523	0.000141729	negative
Mast.cells.resting	DHRS4-AS1	-0.410958	0.000168494	negative
Endothelialcells	DHRS4-AS1	-0.279439	0.0126306	negative
Fibroblasts	DHRS4-AS1	-0.231463	0.0401252	negative
Th1	DHRS4-AS1	-0.41901	0.000121377	negative
Th2	DHRS4-AS1	-0.264559	0.0184671	negative
MDSC	DICER1-AS1	-0.309377	0.00553051	negative
B.cells.memory	DICER1-AS1	-0.235549	0.0366415	negative
NK.cells.resting	DICER1-AS1	-0.281252	0.012043	negative
Macrophages.M0	DICER1-AS1	-0.230075	0.0413698	negative
Macrophages.M1	DICER1-AS1	-0.438656	5.26222e-05	negative
Macrophages.M2	DICER1-AS1	-0.416036	0.000137142	negative
Dendritic.cells.resting	DICER1-AS1	-0.427732	8.42845e-05	negative
Dendritic.cells.activated	DICER1-AS1	-0.416981	0.00013194	negative
Mast.cells.resting	DICER1-AS1	-0.37712	0.000612749	negative
Eosinophils	DICER1-AS1	-0.342435	0.00200774	negative
Endothelialcells	DICER1-AS1	-0.355795	0.00129106	negative
Fibroblasts	DICER1-AS1	-0.280427	0.0123075	negative
Th1	DICER1-AS1	-0.401725	0.000242969	negative
Th2	DICER1-AS1	-0.431292	7.24183e-05	negative
MDSC	DKFZp779M0652	-0.240476	0.03278	negative
Macrophages.M2	DKFZp779M0652	-0.35296	0.00142011	negative
Dendritic.cells.resting	DKFZp779M0652	-0.37566	0.000645863	negative
Dendritic.cells.activated	DKFZp779M0652	-0.328834	0.00308729	negative
Mast.cells.resting	DKFZp779M0652	-0.275114	0.0141338	negative
Eosinophils	DKFZp779M0652	-0.262903	0.019241	negative
Endothelialcells	DKFZp779M0652	-0.252115	0.0249954	negative
Th1	DKFZp779M0652	-0.305308	0.00621844	negative
Th17	DKFZp779M0652	0.28019	0.0123844	postive
T.cells.CD4.memory.resting	DLG5-AS1	-0.305054	0.00626376	negative
NK.cells.resting	DLG5-AS1	-0.269292	0.0164001	negative
Macrophages.M0	DLG5-AS1	-0.311044	0.00526881	negative
Macrophages.M1	DLG5-AS1	-0.356012	0.00128164	negative
Macrophages.M2	DLG5-AS1	-0.299736	0.00728232	negative
Dendritic.cells.resting	DLG5-AS1	-0.334028	0.00262541	negative
Dendritic.cells.activated	DLG5-AS1	-0.34637	0.00176642	negative
Mast.cells.resting	DLG5-AS1	-0.281681	0.0119075	negative
Eosinophils	DLG5-AS1	-0.268481	0.0167397	negative
Endothelialcells	DLG5-AS1	-0.266199	0.0177269	negative
Fibroblasts	DLG5-AS1	-0.315822	0.0045783	negative
Th1	DLG5-AS1	-0.332359	0.00276654	negative
Th2	DLG5-AS1	-0.377615	0.000601862	negative
MDSC	DLGAP1-AS1	0.224156	0.0470406	postive
B.cells.memory	DLGAP1-AS1	0.253331	0.0242814	postive
Th17	DLGAP1-AS1	-0.237994	0.0346806	negative
B.cells.memory	DLGAP1-AS2	0.258619	0.0213737	postive
Macrophages.M0	DLGAP1-AS2	0.253905	0.0239505	postive
Mast.cells.resting	DLGAP1-AS2	-0.223961	0.0472378	negative
Endothelialcells	DLGAP1-AS2	-0.325763	0.00339339	negative
MDSC	DPP10-AS1	-0.344503	0.00187747	negative
Macrophages.M1	DPP10-AS1	-0.287017	0.0103294	negative
Macrophages.M2	DPP10-AS1	-0.440016	4.95685e-05	negative
Dendritic.cells.activated	DPP10-AS1	-0.312828	0.00500087	negative
Mast.cells.resting	DPP10-AS1	-0.432895	6.75973e-05	negative
Endothelialcells	DPP10-AS1	-0.284877	0.010939	negative
Th1	DPP10-AS1	-0.25655	0.022474	negative
Th17	DPP10-AS1	0.374798	0.000666191	postive
Dendritic.cells.activated	EPB41L4A-AS1	-0.312948	0.0049833	negative
Mast.cells.resting	EPB41L4A-AS1	-0.2298	0.04162	negative
Th17	EPB41L4A-AS1	0.248491	0.0272308	postive
Th2	ERICH6-AS1	0.244576	0.0298333	postive
Th17	ERICH6-AS1	0.238818	0.0340397	postive
MDSC	EXOC3-AS1	-0.271159	0.0156415	negative
Macrophages.M1	EXOC3-AS1	-0.25267	0.0246674	negative
Macrophages.M2	EXOC3-AS1	-0.23912	0.0338071	negative
Dendritic.cells.activated	EXOC3-AS1	-0.239768	0.0333135	negative
Mast.cells.resting	EXOC3-AS1	-0.249165	0.0268027	negative
Eosinophils	EXOC3-AS1	-0.294378	0.00845306	negative
Th1	EXOC3-AS1	-0.245025	0.0295249	negative
MDSC	FAM222A-AS1	-0.227333	0.0439221	negative
Macrophages.M0	FAM222A-AS1	-0.260973	0.0201783	negative
Dendritic.cells.resting	FAM222A-AS1	-0.251207	0.0255402	negative
Dendritic.cells.activated	FAM222A-AS1	-0.242414	0.0313581	negative
B.cells.memory	FBXL19-AS1	-0.247845	0.0276467	negative
NK.cells.resting	FBXL19-AS1	-0.339696	0.00219289	negative
Macrophages.M1	FBXL19-AS1	-0.273857	0.0145987	negative
Macrophages.M2	FBXL19-AS1	-0.253912	0.0239463	negative
Mast.cells.resting	FBXL19-AS1	-0.246296	0.0286653	negative
Th17	FGD5-AS1	-0.258129	0.0216297	negative
MDSC	FGF14-AS2	-0.224268	0.0469278	negative
Eosinophils	FGF14-AS2	-0.258063	0.0216649	negative
B.cells.naive	FLJ16779	-0.231901	0.0397392	negative
Eosinophils	FLJ16779	-0.30103	0.00702197	negative
Endothelialcells	FLJ16779	-0.272182	0.0152388	negative
Th17	FLJ20021	0.467955	1.37003e-05	postive
B.cells.memory	FLJ22447	0.246961	0.028224	postive
T.cells.CD4.memory.resting	FLJ22447	0.24117	0.0322648	postive
Macrophages.M1	FLJ22447	0.313993	0.00483254	postive
Endothelialcells	FLJ22447	-0.284639	0.0110086	negative
Th1	FLJ22447	0.283969	0.0112069	postive
B.cells.naive	FOXD2-AS1	-0.246144	0.0287672	negative
T.cells.CD4.memory.resting	FOXD2-AS1	0.299458	0.00733938	postive
Macrophages.M1	FOXD2-AS1	0.251471	0.025381	postive
Endothelialcells	FOXD2-AS1	-0.27012	0.0160601	negative
MDSC	FOXD3-AS1	-0.228219	0.0430835	negative
B.cells.memory	FOXD3-AS1	-0.228173	0.0431266	negative
Macrophages.M1	FOXD3-AS1	-0.356154	0.00127548	negative
Macrophages.M2	FOXD3-AS1	-0.26762	0.0171064	negative
Dendritic.cells.activated	FOXD3-AS1	-0.315655	0.00460098	negative
Th1	FOXD3-AS1	-0.250614	0.025902	negative
Th17	FOXD3-AS1	0.278407	0.012976	postive
NK.cells.resting	GABPB1-AS1	-0.400248	0.000257365	negative
Macrophages.M2	GABPB1-AS1	-0.266632	0.0175361	negative
Dendritic.cells.resting	GABPB1-AS1	-0.331423	0.00284866	negative
Dendritic.cells.activated	GABPB1-AS1	-0.271784	0.0153943	negative
Mast.cells.resting	GABPB1-AS1	-0.270073	0.0160793	negative
Endothelialcells	GABPB1-AS1	-0.309722	0.00547553	negative
Th1	GABPB1-AS1	-0.254565	0.0235742	negative
Th2	GABPB1-AS1	-0.341191	0.00208999	negative
Mast.cells.resting	GAS5	-0.2468	0.0283302	negative
Fibroblasts	GAS5	0.244706	0.0297439	postive
Th17	GAS5	0.341946	0.00203972	postive
Th17	GAS5-AS1	-0.3211	0.00390994	negative
Th17	GAS6-AS1	-0.232982	0.0387988	negative
T.cells.CD4.memory.resting	GATA6-AS1	-0.252741	0.0246255	negative
Macrophages.M1	GATA6-AS1	-0.29648	0.00797561	negative
Macrophages.M2	GATA6-AS1	-0.280203	0.0123799	negative
Dendritic.cells.activated	GATA6-AS1	-0.229279	0.0420972	negative
Mast.cells.resting	GATA6-AS1	-0.439529	5.06424e-05	negative
Endothelialcells	GATA6-AS1	-0.29162	0.00911798	negative
Th2	GATA6-AS1	-0.254359	0.023691	negative
Macrophages.M1	GLIDR	-0.233292	0.0385329	negative
Dendritic.cells.activated	GLIDR	-0.244174	0.0301119	negative
Th17	GLIDR	0.239317	0.0336565	postive
B.cells.memory	GLIS2-AS1	-0.229453	0.0419374	negative
T.cells.CD4.memory.resting	GLIS2-AS1	-0.296063	0.00806831	negative
NK.cells.resting	GLIS2-AS1	-0.232854	0.0389094	negative
Macrophages.M0	GLIS2-AS1	-0.247836	0.0276522	negative
Macrophages.M1	GLIS2-AS1	-0.323761	0.00360719	negative
Macrophages.M2	GLIS2-AS1	-0.22371	0.0474928	negative
Dendritic.cells.resting	GLIS2-AS1	-0.233801	0.0380995	negative
Dendritic.cells.activated	GLIS2-AS1	-0.294825	0.00834947	negative
Mast.cells.resting	GLIS2-AS1	-0.297726	0.00770373	negative
Fibroblasts	GLIS2-AS1	-0.239985	0.0331489	negative
B.cells.memory	GRTP1-AS1	-0.300291	0.00716961	negative
T.cells.CD4.memory.resting	GRTP1-AS1	-0.510112	1.56944e-06	negative
NK.cells.resting	GRTP1-AS1	-0.391854	0.000355204	negative
Macrophages.M0	GRTP1-AS1	-0.384849	0.000461776	negative
Macrophages.M1	GRTP1-AS1	-0.409334	0.000179835	negative
Macrophages.M2	GRTP1-AS1	-0.381236	0.000527507	negative
Dendritic.cells.resting	GRTP1-AS1	-0.391274	0.000363076	negative
Dendritic.cells.activated	GRTP1-AS1	-0.512088	1.40763e-06	negative
Mast.cells.resting	GRTP1-AS1	-0.246751	0.0283631	negative
Th1	GRTP1-AS1	-0.436385	5.81126e-05	negative
Th2	GRTP1-AS1	-0.429696	7.75309e-05	negative
B.cells.memory	H19	-0.265709	0.0179453	negative
MDSC	H1FX-AS1	-0.238627	0.0341874	negative
Macrophages.M0	H1FX-AS1	-0.295954	0.00809269	negative
Macrophages.M1	H1FX-AS1	-0.274611	0.0143182	negative
Macrophages.M2	H1FX-AS1	-0.303208	0.00660201	negative
Dendritic.cells.resting	H1FX-AS1	-0.350742	0.00152913	negative
Dendritic.cells.activated	H1FX-AS1	-0.279419	0.0126371	negative
Mast.cells.resting	H1FX-AS1	-0.396326	0.00029949	negative
Eosinophils	H1FX-AS1	-0.309914	0.00544509	negative
Th1	H1FX-AS1	-0.225113	0.0460829	negative
Th2	H1FX-AS1	-0.246547	0.0284983	negative
MDSC	HAGLROS	-0.241771	0.0318243	negative
MDSC	HAR1A	-0.257153	0.0221483	negative
Dendritic.cells.activated	HAR1A	-0.252742	0.0246252	negative
Th1	HAR1A	-0.22985	0.0415739	negative
Th2	HAR1A	-0.251654	0.0252712	negative
MDSC	HCG11	0.325642	0.00340597	postive
T.cells.CD4.memory.resting	HCG11	0.474977	9.73889e-06	postive
NK.cells.resting	HCG11	0.360529	0.00109897	postive
Macrophages.M0	HCG11	0.401226	0.000247748	postive
Macrophages.M1	HCG11	0.571093	3.88713e-08	postive
Macrophages.M2	HCG11	0.558707	8.75281e-08	postive
Dendritic.cells.resting	HCG11	0.463762	1.67372e-05	postive
Dendritic.cells.activated	HCG11	0.439922	4.97748e-05	postive
Mast.cells.resting	HCG11	0.50394	2.19504e-06	postive
Eosinophils	HCG11	0.355628	0.00129836	postive
Endothelialcells	HCG11	0.462472	1.77911e-05	postive
Fibroblasts	HCG11	0.369861	0.000794206	postive
Th1	HCG11	0.504103	2.17588e-06	postive
Th2	HCG11	0.476511	9.03007e-06	postive
Mast.cells.resting	HCP5	0.301379	0.00695305	postive
Th17	HCP5	-0.358835	0.0011645	negative
MDSC	HHIP-AS1	0.225752	0.0454519	postive
B.cells.memory	HHIP-AS1	0.286798	0.0103903	postive
Macrophages.M0	HHIP-AS1	0.299221	0.00738835	postive
Macrophages.M1	HHIP-AS1	0.295217	0.00825964	postive
Macrophages.M2	HHIP-AS1	0.231983	0.039667	postive
Dendritic.cells.activated	HHIP-AS1	0.263432	0.0189909	postive
Eosinophils	HHIP-AS1	0.2458	0.0289984	postive
Fibroblasts	HHIP-AS1	0.386329	0.000437089	postive
Th1	HHIP-AS1	0.277962	0.0131277	postive
Th17	HHIP-AS1	0.298084	0.00762719	postive
MDSC	HLA-DQB1-AS1	0.392357	0.000348486	postive
T.cells.CD4.memory.resting	HLA-DQB1-AS1	0.322884	0.0037046	postive
NK.cells.resting	HLA-DQB1-AS1	0.222294	0.048952	postive
Macrophages.M0	HLA-DQB1-AS1	0.43037	7.53316e-05	postive
Macrophages.M1	HLA-DQB1-AS1	0.482976	6.54107e-06	postive
Macrophages.M2	HLA-DQB1-AS1	0.403983	0.000222383	postive
Dendritic.cells.resting	HLA-DQB1-AS1	0.308863	0.00561362	postive
Dendritic.cells.activated	HLA-DQB1-AS1	0.476252	9.14643e-06	postive
Eosinophils	HLA-DQB1-AS1	0.450186	3.14443e-05	postive
Th1	HLA-DQB1-AS1	0.492935	3.92909e-06	postive
Macrophages.M2	HOXA11-AS	-0.236109	0.0361843	negative
Dendritic.cells.activated	HOXA11-AS	-0.249907	0.0263381	negative
Mast.cells.resting	HOXA11-AS	-0.26742	0.0171927	negative
Macrophages.M2	HOXB-AS4	-0.253144	0.0243903	negative
Endothelialcells	HOXB-AS4	-0.349621	0.00158707	negative
Th2	HOXB-AS4	-0.263477	0.0189698	negative
Dendritic.cells.activated	HOXC-AS1	-0.29534	0.0082315	negative
Endothelialcells	HOXC-AS1	-0.293714	0.00860918	negative
Th2	HOXC-AS1	-0.31073	0.00531728	negative
MDSC	HOXC13-AS	-0.269052	0.0165002	negative
Macrophages.M2	HOXC13-AS	-0.338887	0.0022504	negative
Endothelialcells	HOXC13-AS	-0.326056	0.00336303	negative
Fibroblasts	IDH1-AS1	-0.245322	0.0293221	negative
MDSC	INE1	-0.242894	0.0310141	negative
B.cells.memory	INE1	-0.236364	0.0359776	negative
NK.cells.resting	INE1	-0.473464	1.04885e-05	negative
Macrophages.M0	INE1	-0.240132	0.0330382	negative
Macrophages.M1	INE1	-0.245879	0.0289447	negative
Macrophages.M2	INE1	-0.348962	0.00162204	negative
Dendritic.cells.resting	INE1	-0.451948	2.90169e-05	negative
Dendritic.cells.activated	INE1	-0.238192	0.0345255	negative
Mast.cells.resting	INE1	-0.334928	0.00255199	negative
Endothelialcells	INE1	-0.249045	0.0268787	negative
Th1	INE1	-0.295108	0.0082844	negative
Th2	INE1	-0.282401	0.0116831	negative
Macrophages.M0	IPO5P1	-0.248528	0.0272069	negative
Dendritic.cells.resting	ITFG1-AS1	-0.23556	0.0366326	negative
Mast.cells.resting	ITFG1-AS1	-0.232662	0.0390755	negative
NK.cells.resting	JMJD1C-AS1	0.381049	0.000531131	postive
Fibroblasts	JMJD1C-AS1	0.235815	0.0364236	postive
Th17	JMJD1C-AS1	0.34376	0.00192338	postive
Macrophages.M1	JPX	-0.233267	0.0385549	negative
Dendritic.cells.resting	JPX	-0.27617	0.0137531	negative
Dendritic.cells.activated	JPX	-0.278054	0.0130962	negative
Eosinophils	JPX	-0.23447	0.0375358	negative
Th1	JPX	-0.246725	0.0283798	negative
Th2	JPX	-0.25263	0.0246909	negative
MDSC	KANSL1-AS1	0.243147	0.0308341	postive
NK.cells.resting	KANSL1-AS1	0.340516	0.0021359	postive
Macrophages.M0	KANSL1-AS1	0.309198	0.00555941	postive
Macrophages.M1	KANSL1-AS1	0.31273	0.00501526	postive
Macrophages.M2	KANSL1-AS1	0.313932	0.00484116	postive
Dendritic.cells.resting	KANSL1-AS1	0.335897	0.00247502	postive
Dendritic.cells.activated	KANSL1-AS1	0.298816	0.00747253	postive
Mast.cells.resting	KANSL1-AS1	0.253427	0.024226	postive
Eosinophils	KANSL1-AS1	0.333105	0.00270264	postive
Fibroblasts	KANSL1-AS1	0.277558	0.0132666	postive
Th1	KANSL1-AS1	0.286552	0.0104593	postive
Th2	KANSL1-AS1	0.267422	0.0171917	postive
Macrophages.M2	KDM4A-AS1	-0.248236	0.027394	negative
Mast.cells.resting	KDM4A-AS1	-0.340579	0.00213161	negative
Endothelialcells	KDM4A-AS1	-0.293349	0.00869597	negative
MDSC	KLF3-AS1	-0.267371	0.0172136	negative
T.cells.CD4.memory.resting	KLF3-AS1	-0.245103	0.0294715	negative
NK.cells.resting	KLF3-AS1	-0.284513	0.0110456	negative
Macrophages.M1	KLF3-AS1	-0.413699	0.000150837	negative
Macrophages.M2	KLF3-AS1	-0.422091	0.000106827	negative
Dendritic.cells.resting	KLF3-AS1	-0.411557	0.000164477	negative
Dendritic.cells.activated	KLF3-AS1	-0.427047	8.67648e-05	negative
Mast.cells.resting	KLF3-AS1	-0.422255	0.000106099	negative
Eosinophils	KLF3-AS1	-0.263305	0.0190509	negative
Endothelialcells	KLF3-AS1	-0.255795	0.0228871	negative
Th1	KLF3-AS1	-0.426161	9.00752e-05	negative
Endothelialcells	KMT2E-AS1	-0.235994	0.0362778	negative
NK.cells.resting	LBX2-AS1	0.440237	4.90876e-05	postive
Dendritic.cells.resting	LBX2-AS1	0.239717	0.0333517	postive
Th2	LBX2-AS1	0.246424	0.0285801	postive
B.cells.naive	LEMD1-AS1	-0.27518	0.0141099	negative
NK.cells.resting	LEMD1-AS1	-0.262528	0.0194201	negative
Macrophages.M0	LEMD1-AS1	-0.236392	0.0359553	negative
Macrophages.M1	LEMD1-AS1	-0.310034	0.005426	negative
Dendritic.cells.resting	LEMD1-AS1	-0.258136	0.0216265	negative
Dendritic.cells.activated	LEMD1-AS1	-0.293637	0.00862746	negative
Th1	LEMD1-AS1	-0.245615	0.029123	negative
Th2	LEMD1-AS1	-0.324836	0.00349097	negative
MDSC	LENG8-AS1	-0.222979	0.0482415	negative
B.cells.memory	LENG8-AS1	-0.223856	0.0473445	negative
NK.cells.resting	LENG8-AS1	-0.373169	0.000706185	negative
Macrophages.M1	LENG8-AS1	-0.26397	0.0187392	negative
Macrophages.M2	LENG8-AS1	-0.296256	0.00802534	negative
Dendritic.cells.resting	LENG8-AS1	-0.353335	0.0014024	negative
Dendritic.cells.activated	LENG8-AS1	-0.29129	0.00920035	negative
Mast.cells.resting	LENG8-AS1	-0.410453	0.000171948	negative
Endothelialcells	LENG8-AS1	-0.419011	0.000121376	negative
Th1	LENG8-AS1	-0.236594	0.0357923	negative
Th2	LENG8-AS1	-0.381035	0.000531409	negative
MDSC	LIFR-AS1	-0.402925	0.000231818	negative
Macrophages.M0	LIFR-AS1	-0.246704	0.0283941	negative
Macrophages.M2	LIFR-AS1	-0.339815	0.00218453	negative
Dendritic.cells.resting	LIFR-AS1	-0.305003	0.00627285	negative
Dendritic.cells.activated	LIFR-AS1	-0.403075	0.000230463	negative
Mast.cells.resting	LIFR-AS1	-0.30141	0.00694706	negative
Eosinophils	LIFR-AS1	-0.311555	0.00519073	negative
Th1	LIFR-AS1	-0.325417	0.00342944	negative
NK.cells.resting	LINC-PINT	-0.245521	0.0291865	negative
Endothelialcells	LINC-PINT	-0.26409	0.0186835	negative
NK.cells.resting	LINC00106	-0.291069	0.00925609	negative
Macrophages.M1	LINC00106	-0.238786	0.0340644	negative
Dendritic.cells.resting	LINC00106	-0.325347	0.00343682	negative
Eosinophils	LINC00106	-0.265111	0.0182149	negative
Fibroblasts	LINC00106	-0.23271	0.0390341	negative
Th2	LINC00106	-0.275258	0.0140814	negative
Th17	LINC00106	-0.291473	0.00915463	negative
NK.cells.resting	LINC00115	-0.221313	0.0499841	negative
Endothelialcells	LINC00115	-0.247052	0.0281644	negative
Th2	LINC00115	-0.233893	0.0380214	negative
Dendritic.cells.resting	LINC00173	-0.223908	0.0472914	negative
Mast.cells.resting	LINC00173	-0.241485	0.0320333	negative
Endothelialcells	LINC00173	-0.246841	0.0283033	negative
Fibroblasts	LINC00173	-0.291351	0.00918498	negative
Macrophages.M0	LINC00174	-0.225914	0.0452927	negative
Th17	LINC00174	-0.229929	0.0415017	negative
MDSC	LINC00205	-0.315069	0.00468149	negative
T.cells.CD4.memory.resting	LINC00205	-0.350436	0.00154478	negative
Macrophages.M0	LINC00205	-0.281334	0.0120171	negative
Macrophages.M1	LINC00205	-0.427645	8.45965e-05	negative
Macrophages.M2	LINC00205	-0.438196	5.36947e-05	negative
Dendritic.cells.resting	LINC00205	-0.302232	0.00678739	negative
Dendritic.cells.activated	LINC00205	-0.508671	1.69828e-06	negative
Mast.cells.resting	LINC00205	-0.459172	2.07766e-05	negative
Eosinophils	LINC00205	-0.227364	0.0438917	negative
Endothelialcells	LINC00205	-0.37164	0.000745703	negative
Th1	LINC00205	-0.383996	0.000476582	negative
Th2	LINC00205	-0.309332	0.00553778	negative
Th17	LINC00205	0.320531	0.00397761	postive
MDSC	LINC00235	-0.457973	2.19724e-05	negative
B.cells.memory	LINC00235	-0.317623	0.00433968	negative
Macrophages.M0	LINC00235	-0.24892	0.0269578	negative
Macrophages.M1	LINC00235	-0.328932	0.00307791	negative
Macrophages.M2	LINC00235	-0.339853	0.00218185	negative
Dendritic.cells.resting	LINC00235	-0.292484	0.00890492	negative
Dendritic.cells.activated	LINC00235	-0.324406	0.00353701	negative
Mast.cells.resting	LINC00235	-0.340773	0.00211834	negative
Eosinophils	LINC00235	-0.41573	0.000138866	negative
Th1	LINC00235	-0.300008	0.00722688	negative
Th2	LINC00235	-0.247061	0.0281585	negative
NK.cells.resting	LINC00265	-0.3886	0.000401543	negative
Dendritic.cells.resting	LINC00265	-0.261919	0.0197143	negative
Fibroblasts	LINC00265	-0.252863	0.0245543	negative
Th2	LINC00265	-0.233647	0.0382299	negative
Th17	LINC00265	-0.285556	0.0107421	negative
Macrophages.M0	LINC00339	0.234382	0.0376094	postive
NK.cells.resting	LINC00342	-0.245004	0.0295389	negative
Th2	LINC00342	-0.263909	0.0187677	negative
T.cells.CD4.memory.resting	LINC00400	-0.30391	0.00647162	negative
Mast.cells.resting	LINC00400	-0.287142	0.0102947	negative
Mast.cells.resting	LINC00467	-0.272275	0.0152026	negative
Macrophages.M1	LINC00482	-0.261397	0.0199691	negative
Macrophages.M2	LINC00482	-0.267225	0.017277	negative
Dendritic.cells.activated	LINC00482	-0.232299	0.0393909	negative
Mast.cells.resting	LINC00482	-0.258386	0.021495	negative
Endothelialcells	LINC00482	-0.237895	0.0347585	negative
Th17	LINC00482	0.241566	0.0319742	postive
Dendritic.cells.resting	LINC00523	-0.273284	0.0148153	negative
Dendritic.cells.activated	LINC00523	-0.301952	0.00684137	negative
MDSC	LINC00526	-0.333029	0.00270909	negative
NK.cells.resting	LINC00526	-0.27734	0.013342	negative
Macrophages.M0	LINC00526	-0.32741	0.00322595	negative
Macrophages.M1	LINC00526	-0.250199	0.026157	negative
Macrophages.M2	LINC00526	-0.36916	0.000814101	negative
Dendritic.cells.resting	LINC00526	-0.299962	0.0072362	negative
Dendritic.cells.activated	LINC00526	-0.40596	0.000205687	negative
Mast.cells.resting	LINC00526	-0.245013	0.0295328	negative
Th1	LINC00526	-0.387352	0.000420737	negative
Th2	LINC00526	-0.330251	0.00295453	negative
MDSC	LINC00540	-0.381617	0.000520191	negative
T.cells.CD4.memory.resting	LINC00540	-0.34903	0.00161839	negative
NK.cells.resting	LINC00540	-0.364585	0.000955435	negative
Macrophages.M0	LINC00540	-0.395832	0.000305229	negative
Macrophages.M1	LINC00540	-0.328944	0.00307674	negative
Macrophages.M2	LINC00540	-0.503807	2.21088e-06	negative
Dendritic.cells.resting	LINC00540	-0.403136	0.000229911	negative
Dendritic.cells.activated	LINC00540	-0.434944	6.18696e-05	negative
Mast.cells.resting	LINC00540	-0.443181	4.30892e-05	negative
Endothelialcells	LINC00540	-0.284959	0.0109151	negative
Th1	LINC00540	-0.416233	0.000136045	negative
Th2	LINC00540	-0.279672	0.0125537	negative
MDSC	LINC00629	-0.426072	9.04114e-05	negative
B.cells.memory	LINC00629	-0.221405	0.0498865	negative
NK.cells.resting	LINC00629	-0.231297	0.040272	negative
Macrophages.M1	LINC00629	-0.321214	0.00389652	negative
Macrophages.M2	LINC00629	-0.419162	0.000120622	negative
Dendritic.cells.resting	LINC00629	-0.455658	2.44649e-05	negative
Dendritic.cells.activated	LINC00629	-0.406601	0.000200529	negative
Mast.cells.resting	LINC00629	-0.378173	0.000589823	negative
Eosinophils	LINC00629	-0.28553	0.0107497	negative
Th1	LINC00629	-0.372285	0.00072879	negative
MDSC	LINC00638	-0.244486	0.0298957	negative
B.cells.memory	LINC00638	-0.262364	0.019499	negative
Macrophages.M1	LINC00638	-0.241774	0.0318218	negative
Dendritic.cells.activated	LINC00638	-0.340702	0.00212314	negative
MDSC	LINC00641	-0.347704	0.00169073	negative
B.cells.memory	LINC00641	-0.318352	0.00424628	negative
T.cells.CD4.memory.resting	LINC00641	-0.230883	0.0406411	negative
NK.cells.resting	LINC00641	-0.390778	0.000369953	negative
Macrophages.M0	LINC00641	-0.396459	0.000297968	negative
Macrophages.M1	LINC00641	-0.366221	0.000902511	negative
Macrophages.M2	LINC00641	-0.496263	3.30184e-06	negative
Dendritic.cells.resting	LINC00641	-0.55832	8.97249e-08	negative
Dendritic.cells.activated	LINC00641	-0.502506	2.37086e-06	negative
Mast.cells.resting	LINC00641	-0.4798	7.67032e-06	negative
Eosinophils	LINC00641	-0.277576	0.0132601	negative
Endothelialcells	LINC00641	-0.294184	0.00849839	negative
Th1	LINC00641	-0.454945	2.52841e-05	negative
Th2	LINC00641	-0.294325	0.00846546	negative
T.cells.CD4.memory.resting	LINC00652	-0.252936	0.0245113	negative
NK.cells.resting	LINC00652	-0.309524	0.00550696	negative
Fibroblasts	LINC00652	-0.414281	0.000147313	negative
Th2	LINC00652	-0.27705	0.013443	negative
NK.cells.resting	LINC00654	-0.25354	0.0241603	negative
Mast.cells.resting	LINC00654	-0.231664	0.0399474	negative
MDSC	LINC00662	-0.340437	0.00214131	negative
B.cells.memory	LINC00662	-0.261755	0.0197938	negative
Macrophages.M0	LINC00662	-0.233308	0.0385197	negative
Macrophages.M1	LINC00662	-0.245723	0.0290503	negative
Macrophages.M2	LINC00662	-0.359973	0.00112009	negative
Dendritic.cells.activated	LINC00662	-0.367742	0.000855737	negative
Th1	LINC00662	-0.337754	0.00233327	negative
Th17	LINC00662	0.304067	0.00644276	postive
Macrophages.M0	LINC00665	-0.337273	0.00236924	negative
Dendritic.cells.activated	LINC00665	-0.225991	0.0452175	negative
MDSC	LINC00667	-0.353316	0.00140332	negative
NK.cells.resting	LINC00667	-0.326235	0.00334461	negative
Macrophages.M0	LINC00667	-0.270529	0.0158942	negative
Macrophages.M1	LINC00667	-0.232676	0.0390633	negative
Macrophages.M2	LINC00667	-0.349455	0.00159581	negative
Dendritic.cells.resting	LINC00667	-0.351021	0.00151501	negative
Dendritic.cells.activated	LINC00667	-0.412263	0.000159859	negative
Mast.cells.resting	LINC00667	-0.26961	0.0162687	negative
Th1	LINC00667	-0.379107	0.000570136	negative
Endothelialcells	LINC00685	-0.271749	0.0154081	negative
Th2	LINC00685	-0.296099	0.00806019	negative
Th17	LINC00839	0.25099	0.0256724	postive
B.cells.memory	LINC00847	-0.274266	0.0144461	negative
NK.cells.resting	LINC00847	-0.295587	0.00817547	negative
Macrophages.M1	LINC00847	-0.278694	0.0128792	negative
Dendritic.cells.resting	LINC00847	-0.287802	0.0101133	negative
Dendritic.cells.activated	LINC00847	-0.359146	0.00115222	negative
Th1	LINC00847	-0.245361	0.0292955	negative
Dendritic.cells.resting	LINC00853	-0.277604	0.0132504	negative
Eosinophils	LINC00853	-0.223404	0.0478049	negative
Fibroblasts	LINC00853	-0.325003	0.00347312	negative
Th2	LINC00853	-0.271943	0.0153322	negative
Th2	LINC00882	0.2411	0.032317	postive
Th2	LINC00886	0.222762	0.0484653	postive
Dendritic.cells.activated	LINC00887	0.238598	0.0342094	postive
NK.cells.resting	LINC00893	-0.248575	0.0271773	negative
Fibroblasts	LINC00893	-0.287283	0.0102558	negative
Th17	LINC00893	-0.393355	0.000335525	negative
MDSC	LINC00908	-0.276636	0.0135881	negative
Macrophages.M0	LINC00908	-0.281015	0.0121185	negative
Macrophages.M1	LINC00908	-0.31459	0.00474815	negative
Macrophages.M2	LINC00908	-0.297603	0.00773007	negative
Dendritic.cells.activated	LINC00908	-0.323695	0.00361439	negative
Th1	LINC00908	-0.276192	0.0137455	negative
Th17	LINC00908	0.310347	0.00537687	postive
MDSC	LINC00909	-0.298166	0.00760957	negative
Macrophages.M0	LINC00909	-0.239154	0.0337811	negative
Macrophages.M2	LINC00909	-0.253864	0.0239739	negative
Dendritic.cells.activated	LINC00909	-0.366951	0.000879759	negative
Th1	LINC00909	-0.255844	0.0228602	negative
NK.cells.resting	LINC00920	-0.226693	0.0445359	negative
Th17	LINC00920	-0.233986	0.0379431	negative
MDSC	LINC00924	0.232847	0.0389158	postive
B.cells.naive	LINC00924	0.285157	0.0108573	postive
T.cells.CD4.memory.resting	LINC00924	0.360687	0.00109304	postive
NK.cells.resting	LINC00924	0.249627	0.0265126	postive
Macrophages.M1	LINC00924	0.294631	0.00839445	postive
Macrophages.M2	LINC00924	0.318584	0.00421695	postive
Dendritic.cells.resting	LINC00924	0.252756	0.0246172	postive
Dendritic.cells.activated	LINC00924	0.277733	0.0132062	postive
Mast.cells.resting	LINC00924	0.405438	0.000209979	postive
Endothelialcells	LINC00924	0.430558	7.47306e-05	postive
Fibroblasts	LINC00924	0.491399	4.25489e-06	postive
Th1	LINC00924	0.272852	0.0149799	postive
Th2	LINC00924	0.380331	0.00054526	postive
MDSC	LINC00941	-0.336233	0.00244881	negative
Macrophages.M0	LINC00941	-0.281187	0.0120635	negative
Macrophages.M1	LINC00941	-0.23254	0.0391808	negative
Macrophages.M2	LINC00941	-0.354213	0.00136172	negative
Dendritic.cells.resting	LINC00941	-0.304141	0.00642902	negative
Dendritic.cells.activated	LINC00941	-0.372537	0.000722287	negative
Mast.cells.resting	LINC00941	-0.262049	0.0196509	negative
Th1	LINC00941	-0.314504	0.00476027	negative
Th17	LINC00941	0.352679	0.00143356	postive
Dendritic.cells.resting	LINC00957	-0.248854	0.0269996	negative
Th1	LINC00957	-0.222507	0.0487297	negative
T.cells.CD4.memory.resting	LINC00997	0.276158	0.0137577	postive
Macrophages.M1	LINC00997	0.294136	0.00850965	postive
Eosinophils	LINC00997	0.235735	0.0364893	postive
Th1	LINC00997	0.244288	0.0300329	postive
B.cells.memory	LINC01003	-0.297773	0.00769353	negative
Dendritic.cells.activated	LINC01003	-0.261869	0.0197384	negative
Th1	LINC01003	-0.260512	0.0204076	negative
Dendritic.cells.activated	LINC01006	-0.227876	0.0434059	negative
B.cells.memory	LINC01011	-0.239436	0.033566	negative
Macrophages.M1	LINC01011	-0.322944	0.00369781	negative
Mast.cells.resting	LINC01011	-0.292448	0.00891378	negative
Th2	LINC01011	-0.295492	0.00819691	negative
Macrophages.M1	LINC01089	-0.247761	0.0277008	negative
Fibroblasts	LINC01089	-0.278441	0.0129647	negative
MDSC	LINC01116	-0.264145	0.0186581	negative
Mast.cells.resting	LINC01116	-0.325254	0.0034466	negative
MDSC	LINC01117	-0.29269	0.00885467	negative
Mast.cells.resting	LINC01117	-0.228703	0.0426306	negative
Th2	LINC01117	0.242243	0.0314817	postive
MDSC	LINC01124	-0.236688	0.0357169	negative
Macrophages.M1	LINC01124	-0.259862	0.0207351	negative
Macrophages.M2	LINC01124	-0.314608	0.0047457	negative
Mast.cells.resting	LINC01124	-0.453531	2.69853e-05	negative
Endothelialcells	LINC01124	-0.345588	0.00181217	negative
Th2	LINC01124	-0.23687	0.0355705	negative
MDSC	LINC01128	-0.238804	0.0340502	negative
B.cells.naive	LINC01128	-0.259548	0.0208949	negative
B.cells.memory	LINC01128	-0.296661	0.00793547	negative
NK.cells.resting	LINC01128	-0.264773	0.0183688	negative
Macrophages.M0	LINC01128	-0.272819	0.0149927	negative
Macrophages.M2	LINC01128	-0.246113	0.0287875	negative
Dendritic.cells.resting	LINC01128	-0.307697	0.00580599	negative
Dendritic.cells.activated	LINC01128	-0.342115	0.00202866	negative
Th1	LINC01128	-0.327528	0.00321428	negative
NK.cells.resting	LINC01137	0.365411	0.000928355	postive
Macrophages.M0	LINC01137	0.306612	0.00599021	postive
Macrophages.M1	LINC01137	0.236794	0.0356319	postive
Macrophages.M2	LINC01137	0.269149	0.0164599	postive
Dendritic.cells.resting	LINC01137	0.229914	0.0415158	postive
Eosinophils	LINC01137	0.251106	0.025602	postive
Th1	LINC01137	0.233031	0.0387574	postive
Endothelialcells	LINC01138	-0.415424	0.000140613	negative
Th2	LINC01138	-0.2659	0.0178601	negative
MDSC	LINC01144	-0.271877	0.0153581	negative
B.cells.memory	LINC01144	-0.297716	0.00770572	negative
Macrophages.M2	LINC01144	-0.325811	0.00338837	negative
Dendritic.cells.activated	LINC01144	-0.279066	0.0127545	negative
Mast.cells.resting	LINC01144	-0.373019	0.00070997	negative
Endothelialcells	LINC01144	-0.3398	0.0021856	negative
Th1	LINC01144	-0.228856	0.0424881	negative
Th2	LINC01144	-0.276087	0.0137828	negative
MDSC	LINC01176	0.231536	0.0400604	postive
Eosinophils	LINC01176	0.242163	0.0315393	postive
Th2	LINC01176	-0.223765	0.0474372	negative
NK.cells.resting	LINC01184	-0.35177	0.00147773	negative
Dendritic.cells.resting	LINC01184	-0.297094	0.00784061	negative
Th1	LINC01184	-0.271562	0.0154821	negative
Dendritic.cells.resting	LINC01186	-0.230942	0.0405884	negative
Th2	LINC01186	-0.27985	0.0124954	negative
Th17	LINC01186	-0.356458	0.00126244	negative
MDSC	LINC01234	-0.274512	0.0143548	negative
B.cells.memory	LINC01234	-0.254474	0.0236259	negative
NK.cells.resting	LINC01234	-0.340084	0.00216574	negative
Macrophages.M0	LINC01234	-0.301213	0.00698568	negative
Macrophages.M1	LINC01234	-0.377854	0.000596668	negative
Macrophages.M2	LINC01234	-0.378549	0.000581823	negative
Dendritic.cells.resting	LINC01234	-0.31673	0.00445656	negative
Dendritic.cells.activated	LINC01234	-0.42158	0.000109122	negative
Th1	LINC01234	-0.459228	2.07219e-05	negative
Th2	LINC01234	-0.441366	4.67017e-05	negative
MDSC	LINC01235	0.225158	0.0460377	postive
NK.cells.resting	LINC01235	0.244623	0.0298011	postive
Macrophages.M0	LINC01235	0.36628	0.000900662	postive
Macrophages.M2	LINC01235	0.322523	0.00374541	postive
Eosinophils	LINC01235	0.312925	0.00498672	postive
Endothelialcells	LINC01235	0.43872	5.24749e-05	postive
Fibroblasts	LINC01235	0.280292	0.012351	postive
Th17	LINC01235	0.286054	0.0105999	postive
Fibroblasts	LINC01260	-0.255158	0.0232408	negative
Th2	LINC01260	-0.278072	0.0130901	negative
Th17	LINC01260	-0.249132	0.0268238	negative
B.cells.memory	LINC01278	-0.255771	0.0229002	negative
NK.cells.resting	LINC01278	-0.468917	1.30798e-05	negative
Macrophages.M0	LINC01278	-0.22611	0.0451011	negative
Macrophages.M1	LINC01278	-0.282404	0.011682	negative
Dendritic.cells.resting	LINC01278	-0.378517	0.000582504	negative
Eosinophils	LINC01278	-0.306542	0.0060023	negative
Fibroblasts	LINC01278	-0.258458	0.0214576	negative
Th1	LINC01278	-0.247867	0.0276321	negative
Th2	LINC01278	-0.292626	0.00887028	negative
Th17	LINC01278	-0.412057	0.000161194	negative
Macrophages.M1	LINC01291	0.239924	0.0331951	postive
B.cells.memory	LINC01358	0.238573	0.0342294	postive
Macrophages.M0	LINC01358	0.378085	0.000591693	postive
Macrophages.M1	LINC01358	0.347987	0.00167502	postive
Macrophages.M2	LINC01358	0.253406	0.0242378	postive
Eosinophils	LINC01358	0.32055	0.00397528	postive
Th1	LINC01358	0.235038	0.0370631	postive
Macrophages.M1	LINC01436	0.235737	0.0364878	postive
Eosinophils	LINC01436	0.250679	0.0258617	postive
Endothelialcells	LINC01436	-0.302192	0.00679509	negative
Endothelialcells	LINC01474	-0.248431	0.0272689	negative
Fibroblasts	LINC01474	-0.246622	0.0284482	negative
B.cells.memory	LINC01485	-0.242284	0.0314517	negative
Th2	LINC01502	-0.274961	0.0141898	negative
MDSC	LINC01503	0.395432	0.000309944	postive
B.cells.memory	LINC01503	0.429065	7.96451e-05	postive
T.cells.CD4.memory.resting	LINC01503	0.346859	0.00173827	postive
NK.cells.resting	LINC01503	0.349563	0.00159012	postive
Macrophages.M0	LINC01503	0.556006	1.04019e-07	postive
Macrophages.M1	LINC01503	0.58706	1.29773e-08	postive
Macrophages.M2	LINC01503	0.503208	2.28319e-06	postive
Dendritic.cells.resting	LINC01503	0.40117	0.000248291	postive
Dendritic.cells.activated	LINC01503	0.36344	0.000994132	postive
Mast.cells.resting	LINC01503	0.224681	0.0465131	postive
Eosinophils	LINC01503	0.473999	1.02174e-05	postive
Fibroblasts	LINC01503	0.32968	0.00300744	postive
Th1	LINC01503	0.559831	8.14233e-08	postive
Macrophages.M2	LINC01537	-0.252574	0.0247239	negative
Mast.cells.resting	LINC01537	-0.401131	0.000248665	negative
Dendritic.cells.activated	LINC01547	-0.280533	0.0122732	negative
Th17	LINC01547	0.341698	0.00205614	postive
MDSC	LINC01560	-0.314281	0.00479161	negative
Macrophages.M1	LINC01560	-0.23553	0.0366574	negative
Macrophages.M2	LINC01560	-0.274365	0.0144095	negative
Dendritic.cells.activated	LINC01560	-0.293164	0.00874028	negative
Th1	LINC01560	-0.247719	0.0277285	negative
Dendritic.cells.resting	LINC01569	-0.252909	0.0245271	negative
Th2	LINC01569	-0.223749	0.0474528	negative
Macrophages.M2	LINC01587	-0.245127	0.0294552	negative
Endothelialcells	LINC01587	-0.229758	0.0416579	negative
NK.cells.resting	LINC01588	-0.226649	0.044578	negative
Macrophages.M1	LINC01588	-0.225272	0.0459246	negative
Macrophages.M2	LINC01588	-0.279594	0.0125793	negative
Dendritic.cells.resting	LINC01588	-0.233094	0.0387028	negative
Dendritic.cells.activated	LINC01588	-0.246642	0.0284349	negative
Th1	LINC01588	-0.331753	0.00281951	negative
Th2	LINC01588	-0.317203	0.00439432	negative
B.cells.memory	LIPE-AS1	-0.371089	0.00076043	negative
Fibroblasts	LIPE-AS1	-0.275827	0.0138758	negative
Fibroblasts	LOXL1-AS1	-0.241982	0.0316708	negative
NK.cells.resting	LPP-AS2	0.223464	0.0477434	postive
Dendritic.cells.activated	LRRC75A-AS1	-0.241367	0.0321201	negative
Fibroblasts	LRRC75A-AS1	0.238777	0.0340711	postive
Th17	LRRC75A-AS1	0.256899	0.0222847	postive
Th17	MAFA-AS1	0.243363	0.0306809	postive
NK.cells.resting	MAGI2-AS3	-0.232984	0.0387976	negative
Dendritic.cells.resting	MAGI2-AS3	-0.255278	0.0231738	negative
Dendritic.cells.activated	MAGI2-AS3	-0.223115	0.0481018	negative
MDSC	MALAT1	0.324121	0.00356785	postive
Dendritic.cells.activated	MALAT1	0.279533	0.0125995	postive
Th17	MALAT1	-0.361811	0.00105161	negative
MDSC	MAPKAPK5-AS1	-0.237491	0.0350762	negative
NK.cells.resting	MAPKAPK5-AS1	-0.333733	0.00264987	negative
Dendritic.cells.activated	MAPKAPK5-AS1	-0.246979	0.0282125	negative
Th1	MAPKAPK5-AS1	-0.260227	0.0205508	negative
MDSC	MCF2L-AS1	-0.270438	0.0159309	negative
NK.cells.resting	MCF2L-AS1	-0.225726	0.0454768	negative
Macrophages.M2	MCF2L-AS1	-0.334191	0.00261199	negative
Dendritic.cells.activated	MCF2L-AS1	-0.263934	0.0187558	negative
Th1	MCF2L-AS1	-0.241815	0.0317923	negative
MDSC	MEG3	-0.306714	0.0059727	negative
B.cells.memory	MEG3	-0.268679	0.0166561	negative
T.cells.CD4.memory.resting	MEG3	-0.222184	0.0490671	negative
NK.cells.resting	MEG3	-0.291939	0.00903862	negative
Macrophages.M0	MEG3	-0.309952	0.00543907	negative
Macrophages.M1	MEG3	-0.444297	4.09979e-05	negative
Macrophages.M2	MEG3	-0.353785	0.00138144	negative
Dendritic.cells.resting	MEG3	-0.416735	0.000133277	negative
Dendritic.cells.activated	MEG3	-0.456181	2.38804e-05	negative
Mast.cells.resting	MEG3	-0.31307	0.00496547	negative
Eosinophils	MEG3	-0.343737	0.00192477	negative
Endothelialcells	MEG3	-0.276128	0.0137682	negative
Fibroblasts	MEG3	-0.23866	0.0341618	negative
Th1	MEG3	-0.376924	0.000617102	negative
Th2	MEG3	-0.283969	0.0112068	negative
MDSC	MEG8	-0.243125	0.0308499	negative
Macrophages.M0	MEG8	-0.261623	0.0198583	negative
Macrophages.M1	MEG8	-0.273975	0.0145547	negative
Macrophages.M2	MEG8	-0.301511	0.00692724	negative
Dendritic.cells.resting	MEG8	-0.401506	0.000245053	negative
Dendritic.cells.activated	MEG8	-0.442023	4.53618e-05	negative
Mast.cells.resting	MEG8	-0.281337	0.012016	negative
Eosinophils	MEG8	-0.271722	0.0154187	negative
Endothelialcells	MEG8	-0.262408	0.0194778	negative
Fibroblasts	MEG8	-0.241714	0.0318657	negative
Th1	MEG8	-0.308918	0.00560459	negative
Th2	MEG8	-0.260154	0.0205875	negative
Macrophages.M2	MEG9	-0.237473	0.0350911	negative
Dendritic.cells.resting	MEG9	-0.368921	0.000820995	negative
Dendritic.cells.activated	MEG9	-0.326063	0.00336229	negative
Mast.cells.resting	MEG9	-0.25122	0.0255328	negative
Endothelialcells	MEG9	-0.243231	0.0307741	negative
Fibroblasts	MEG9	-0.292928	0.00879712	negative
Dendritic.cells.resting	MID1IP1-AS1	-0.274202	0.01447	negative
B.cells.naive	MIF-AS1	-0.278612	0.0129069	negative
MDSC	MIMT1	-0.391514	0.000359805	negative
NK.cells.resting	MIMT1	-0.277207	0.0133881	negative
Macrophages.M0	MIMT1	-0.25758	0.0219202	negative
Macrophages.M1	MIMT1	-0.321763	0.00383251	negative
Macrophages.M2	MIMT1	-0.423727	9.97723e-05	negative
Dendritic.cells.resting	MIMT1	-0.316919	0.00443161	negative
Dendritic.cells.activated	MIMT1	-0.35586	0.00128821	negative
Mast.cells.resting	MIMT1	-0.322358	0.00376411	negative
Eosinophils	MIMT1	-0.315087	0.00467897	negative
Th1	MIMT1	-0.364558	0.000956334	negative
Th2	MIMT1	-0.281145	0.0120769	negative
Macrophages.M2	MIR181A2HG	-0.277205	0.0133889	negative
Dendritic.cells.activated	MIR181A2HG	-0.261087	0.0201219	negative
Mast.cells.resting	MIR181A2HG	-0.311537	0.00519346	negative
Endothelialcells	MIR181A2HG	-0.259809	0.0207618	negative
B.cells.memory	MIR202HG	-0.261757	0.0197927	negative
T.cells.CD4.memory.resting	MIR202HG	-0.354485	0.00134932	negative
Macrophages.M1	MIR202HG	-0.436954	5.66908e-05	negative
Macrophages.M2	MIR202HG	-0.284438	0.0110676	negative
Dendritic.cells.resting	MIR202HG	-0.250725	0.0258335	negative
Dendritic.cells.activated	MIR202HG	-0.350443	0.00154439	negative
Fibroblasts	MIR202HG	-0.27482	0.0142414	negative
Th1	MIR202HG	-0.315955	0.00456022	negative
Th2	MIR202HG	-0.260777	0.0202757	negative
MDSC	MIR210HG	-0.292534	0.00889277	negative
Macrophages.M1	MIR210HG	-0.384796	0.000462683	negative
Macrophages.M2	MIR210HG	-0.42726	8.59877e-05	negative
Dendritic.cells.activated	MIR210HG	-0.261894	0.0197261	negative
Mast.cells.resting	MIR210HG	-0.328184	0.00314993	negative
Endothelialcells	MIR210HG	-0.456194	2.38653e-05	negative
Th1	MIR210HG	-0.304876	0.0062957	negative
Th2	MIR210HG	-0.357782	0.001207	negative
Th17	MIR210HG	0.250715	0.0258396	postive
B.cells.memory	MIR22HG	-0.256029	0.0227582	negative
T.cells.CD4.memory.resting	MIR22HG	-0.307865	0.00577785	negative
Macrophages.M1	MIR22HG	-0.290527	0.00939376	negative
Mast.cells.resting	MIR22HG	-0.26722	0.0172792	negative
Fibroblasts	MIR22HG	-0.229366	0.042017	negative
Th1	MIR22HG	-0.248137	0.0274578	negative
MDSC	MIR503HG	-0.233705	0.0381811	negative
Macrophages.M0	MIR503HG	-0.251162	0.0255677	negative
Macrophages.M1	MIR503HG	-0.32386	0.00359634	negative
Macrophages.M2	MIR503HG	-0.379774	0.000556459	negative
Dendritic.cells.activated	MIR503HG	-0.37237	0.000726598	negative
Mast.cells.resting	MIR503HG	-0.262036	0.0196572	negative
Th1	MIR503HG	-0.284397	0.0110798	negative
Th2	MIR503HG	-0.223907	0.047292	negative
Th17	MIR503HG	0.222295	0.0489504	postive
Macrophages.M2	MIR99AHG	0.263601	0.0189115	postive
Th17	MIR99AHG	-0.40791	0.00019036	negative
MDSC	MZF1-AS1	-0.268693	0.0166502	negative
NK.cells.resting	MZF1-AS1	-0.226647	0.0445805	negative
Macrophages.M1	MZF1-AS1	-0.283076	0.0114759	negative
Macrophages.M2	MZF1-AS1	-0.29479	0.0083577	negative
Dendritic.cells.resting	MZF1-AS1	-0.353176	0.00140989	negative
Dendritic.cells.activated	MZF1-AS1	-0.389688	0.00038546	negative
Mast.cells.resting	MZF1-AS1	-0.31339	0.00491901	negative
Eosinophils	MZF1-AS1	-0.259932	0.0206997	negative
Endothelialcells	MZF1-AS1	-0.298928	0.00744916	negative
Th1	MZF1-AS1	-0.332804	0.00272829	negative
Th2	MZF1-AS1	-0.255757	0.022908	negative
MDSC	NEAT1	0.300154	0.00719718	postive
Macrophages.M2	NEAT1	0.23433	0.0376535	postive
Dendritic.cells.activated	NEAT1	0.226273	0.0449423	postive
Th17	NEAT1	-0.229037	0.0423203	negative
Mast.cells.resting	NIFK-AS1	-0.225861	0.0453443	negative
NK.cells.resting	NNT-AS1	-0.288995	0.00979246	negative
Fibroblasts	NNT-AS1	-0.28496	0.0109146	negative
Th17	NNT-AS1	-0.258624	0.021371	negative
Fibroblasts	NR2F1-AS1	0.256374	0.0225699	postive
NK.cells.resting	NRSN2-AS1	-0.285629	0.0107211	negative
Th17	NRSN2-AS1	-0.243046	0.0309059	negative
B.cells.memory	NUTM2A-AS1	-0.33693	0.00239518	negative
Macrophages.M2	NUTM2A-AS1	-0.290344	0.00944047	negative
Dendritic.cells.activated	NUTM2A-AS1	-0.311428	0.00521009	negative
Mast.cells.resting	NUTM2A-AS1	-0.311089	0.00526195	negative
Th1	NUTM2A-AS1	-0.258286	0.0215474	negative
MDSC	OCIAD1-AS1	-0.235808	0.0364293	negative
T.cells.CD4.memory.resting	OCIAD1-AS1	-0.288677	0.00987711	negative
NK.cells.resting	OCIAD1-AS1	-0.367561	0.00086118	negative
Macrophages.M0	OCIAD1-AS1	-0.274329	0.0144227	negative
Macrophages.M1	OCIAD1-AS1	-0.24725	0.0280344	negative
Macrophages.M2	OCIAD1-AS1	-0.341602	0.00206252	negative
Dendritic.cells.resting	OCIAD1-AS1	-0.342159	0.00202572	negative
Dendritic.cells.activated	OCIAD1-AS1	-0.280047	0.0124308	negative
Endothelialcells	OCIAD1-AS1	-0.241681	0.0318901	negative
Fibroblasts	OCIAD1-AS1	-0.299232	0.00738603	negative
Th1	OCIAD1-AS1	-0.309413	0.00552482	negative
Th2	OCIAD1-AS1	-0.296658	0.00793611	negative
B.cells.memory	OIP5-AS1	-0.279717	0.0125389	negative
NK.cells.resting	OIP5-AS1	-0.232655	0.0390811	negative
Macrophages.M1	OIP5-AS1	-0.234562	0.0374587	negative
Macrophages.M2	OIP5-AS1	-0.345563	0.00181364	negative
Dendritic.cells.resting	OIP5-AS1	-0.222951	0.0482707	negative
Dendritic.cells.activated	OIP5-AS1	-0.241123	0.0322995	negative
Mast.cells.resting	OIP5-AS1	-0.44042	4.86946e-05	negative
Endothelialcells	OIP5-AS1	-0.280739	0.0122068	negative
Th1	OIP5-AS1	-0.260257	0.0205354	negative
MDSC	OTUD6B-AS1	-0.299156	0.00740176	negative
NK.cells.resting	OTUD6B-AS1	-0.285224	0.0108379	negative
Dendritic.cells.resting	OTUD6B-AS1	-0.307878	0.00577565	negative
Eosinophils	OTUD6B-AS1	-0.279728	0.0125352	negative
Fibroblasts	OTUD6B-AS1	-0.221563	0.049719	negative
T.cells.CD4.memory.resting	PARD3-AS1	-0.30238	0.0067589	negative
Macrophages.M0	PARD3-AS1	-0.264245	0.0186119	negative
Macrophages.M1	PARD3-AS1	-0.356109	0.00127741	negative
Macrophages.M2	PARD3-AS1	-0.2732	0.0148472	negative
Dendritic.cells.resting	PARD3-AS1	-0.302859	0.00666785	negative
Dendritic.cells.activated	PARD3-AS1	-0.271859	0.0153652	negative
Mast.cells.resting	PARD3-AS1	-0.326059	0.00336267	negative
Eosinophils	PARD3-AS1	-0.240016	0.0331255	negative
Endothelialcells	PARD3-AS1	-0.31102	0.00527255	negative
Fibroblasts	PARD3-AS1	-0.300013	0.00722579	negative
Th1	PARD3-AS1	-0.24343	0.0306337	negative
Th2	PARD3-AS1	-0.233172	0.0386359	negative
B.cells.memory	PAXIP1-AS1	-0.276686	0.0135705	negative
NK.cells.resting	PAXIP1-AS1	-0.30556	0.00617376	negative
Macrophages.M0	PAXIP1-AS1	-0.252372	0.0248434	negative
Macrophages.M1	PAXIP1-AS1	-0.318619	0.00421247	negative
Macrophages.M2	PAXIP1-AS1	-0.321342	0.0038816	negative
Dendritic.cells.resting	PAXIP1-AS1	-0.309098	0.00557542	negative
Dendritic.cells.activated	PAXIP1-AS1	-0.295996	0.00808344	negative
Mast.cells.resting	PAXIP1-AS1	-0.253548	0.0241558	negative
Fibroblasts	PAXIP1-AS1	-0.230264	0.0411981	negative
Th1	PAXIP1-AS1	-0.292307	0.00894822	negative
Th2	PAXIP1-AS1	-0.274666	0.014298	negative
Macrophages.M1	PCAT19	-0.23375	0.0381429	negative
Dendritic.cells.activated	PCAT19	-0.302401	0.00675492	negative
Th17	PCAT19	0.303341	0.00657724	postive
Mast.cells.resting	PCAT6	-0.281159	0.0120726	negative
Endothelialcells	PCAT6	-0.221472	0.0498152	negative
MDSC	PCAT7	-0.318637	0.00421026	negative
B.cells.memory	PCAT7	-0.25004	0.0262556	negative
Macrophages.M0	PCAT7	-0.239008	0.0338932	negative
Macrophages.M1	PCAT7	-0.354592	0.00134445	negative
Macrophages.M2	PCAT7	-0.323762	0.00360707	negative
Dendritic.cells.activated	PCAT7	-0.284946	0.0109186	negative
Th1	PCAT7	-0.289988	0.00953243	negative
Th17	PCAT7	0.274403	0.0143955	postive
Fibroblasts	PCBP1-AS1	-0.222016	0.0492424	negative
MDSC	PCED1B-AS1	0.638936	2.35394e-10	postive
B.cells.memory	PCED1B-AS1	0.494703	3.58313e-06	postive
T.cells.CD4.memory.resting	PCED1B-AS1	0.516807	1.08251e-06	postive
NK.cells.resting	PCED1B-AS1	0.42122	0.00011077	postive
Macrophages.M0	PCED1B-AS1	0.682462	4.31667e-12	postive
Macrophages.M1	PCED1B-AS1	0.766785	1.75415e-16	postive
Macrophages.M2	PCED1B-AS1	0.690922	1.82984e-12	postive
Dendritic.cells.resting	PCED1B-AS1	0.572098	3.6339e-08	postive
Dendritic.cells.activated	PCED1B-AS1	0.643312	1.62078e-10	postive
Mast.cells.resting	PCED1B-AS1	0.506095	1.95386e-06	postive
Eosinophils	PCED1B-AS1	0.67938	5.85925e-12	postive
Fibroblasts	PCED1B-AS1	0.309411	0.00552504	postive
Th1	PCED1B-AS1	0.782842	1.56278e-17	postive
Th2	PCED1B-AS1	0.345887	0.00179454	postive
Macrophages.M2	PGM5-AS1	-0.314937	0.00469975	negative
Dendritic.cells.activated	PGM5-AS1	-0.250592	0.0259152	negative
Mast.cells.resting	PGM5-AS1	-0.491812	4.16479e-06	negative
Endothelialcells	PGM5-AS1	-0.344143	0.00189955	negative
Th17	PIK3CD-AS2	0.312092	0.00510984	postive
Macrophages.M0	PITPNA-AS1	0.29498	0.00831387	postive
Endothelialcells	PRR34-AS1	-0.291864	0.00905728	negative
Th17	PRRT3-AS1	0.238664	0.0341584	postive
Macrophages.M1	PSMA3-AS1	-0.251605	0.0253003	negative
Dendritic.cells.resting	PSMA3-AS1	-0.260108	0.0206104	negative
Dendritic.cells.activated	PSMA3-AS1	-0.322302	0.00377048	negative
Mast.cells.resting	PSMA3-AS1	-0.274075	0.0145172	negative
Endothelialcells	PSMA3-AS1	-0.299163	0.00740032	negative
Th2	PSMA3-AS1	-0.350316	0.00155093	negative
MDSC	PSMB8-AS1	0.325427	0.00342844	postive
B.cells.memory	PSMB8-AS1	0.399997	0.000259896	postive
T.cells.CD4.memory.resting	PSMB8-AS1	0.388576	0.000401903	postive
NK.cells.resting	PSMB8-AS1	0.310518	0.0053502	postive
Macrophages.M0	PSMB8-AS1	0.406739	0.000199436	postive
Macrophages.M1	PSMB8-AS1	0.508941	1.67347e-06	postive
Macrophages.M2	PSMB8-AS1	0.551042	1.42299e-07	postive
Dendritic.cells.resting	PSMB8-AS1	0.381413	0.00052411	postive
Dendritic.cells.activated	PSMB8-AS1	0.463702	1.6785e-05	postive
Mast.cells.resting	PSMB8-AS1	0.514478	1.23297e-06	postive
Eosinophils	PSMB8-AS1	0.379706	0.000557838	postive
Endothelialcells	PSMB8-AS1	0.302018	0.00682857	postive
Th1	PSMB8-AS1	0.489533	4.68488e-06	postive
Th17	PSMB8-AS1	-0.241493	0.0320278	negative
MDSC	PTOV1-AS1	-0.242018	0.0316442	negative
T.cells.CD4.memory.resting	PTOV1-AS1	-0.328366	0.00313223	negative
NK.cells.resting	PTOV1-AS1	-0.328051	0.00316286	negative
Macrophages.M0	PTOV1-AS1	-0.445928	3.81113e-05	negative
Macrophages.M1	PTOV1-AS1	-0.358561	0.00117543	negative
Macrophages.M2	PTOV1-AS1	-0.4029	0.000232046	negative
Dendritic.cells.resting	PTOV1-AS1	-0.304542	0.00635602	negative
Dendritic.cells.activated	PTOV1-AS1	-0.525611	6.56147e-07	negative
Mast.cells.resting	PTOV1-AS1	-0.257281	0.0220797	negative
Endothelialcells	PTOV1-AS1	-0.247274	0.0280186	negative
Th1	PTOV1-AS1	-0.40889	0.000183059	negative
Th2	PTOV1-AS1	-0.462024	1.81712e-05	negative
MDSC	PTOV1-AS2	-0.325895	0.00337968	negative
NK.cells.resting	PTOV1-AS2	-0.259696	0.0208196	negative
Macrophages.M0	PTOV1-AS2	-0.307176	0.00589369	negative
Macrophages.M1	PTOV1-AS2	-0.332847	0.00272456	negative
Macrophages.M2	PTOV1-AS2	-0.525692	6.53095e-07	negative
Dendritic.cells.resting	PTOV1-AS2	-0.484133	6.17021e-06	negative
Dendritic.cells.activated	PTOV1-AS2	-0.34071	0.00212263	negative
Mast.cells.resting	PTOV1-AS2	-0.517031	1.06901e-06	negative
Eosinophils	PTOV1-AS2	-0.246195	0.0287328	negative
Endothelialcells	PTOV1-AS2	-0.461779	1.83826e-05	negative
Fibroblasts	PTOV1-AS2	-0.233056	0.0387355	negative
Th1	PTOV1-AS2	-0.407692	0.000192018	negative
Th2	PTOV1-AS2	-0.41364	0.000151196	negative
Macrophages.M2	PVT1	-0.238467	0.0343111	negative
Dendritic.cells.activated	PVT1	-0.25986	0.0207362	negative
Mast.cells.resting	PVT1	-0.304113	0.00643418	negative
Th17	PVT1	0.231972	0.0396766	postive
MDSC	PWAR6	-0.292858	0.008814	negative
Macrophages.M0	PWAR6	-0.292387	0.00892854	negative
Macrophages.M1	PWAR6	-0.283138	0.0114569	negative
Macrophages.M2	PWAR6	-0.449438	3.25306e-05	negative
Dendritic.cells.resting	PWAR6	-0.366096	0.000906464	negative
Dendritic.cells.activated	PWAR6	-0.393213	0.000337344	negative
Mast.cells.resting	PWAR6	-0.53548	3.68007e-07	negative
Th1	PWAR6	-0.250181	0.026168	negative
Th17	PWAR6	0.255263	0.0231824	postive
MDSC	PXN-AS1	-0.278809	0.0128406	negative
Macrophages.M2	PXN-AS1	-0.292638	0.00886731	negative
Dendritic.cells.activated	PXN-AS1	-0.309968	0.00543643	negative
Mast.cells.resting	PXN-AS1	-0.22606	0.0451501	negative
T.cells.CD4.memory.resting	RAB11B-AS1	-0.243217	0.0307846	negative
Macrophages.M1	RAB11B-AS1	-0.243982	0.030246	negative
Macrophages.M2	RAB11B-AS1	-0.291838	0.00906362	negative
Dendritic.cells.resting	RAB11B-AS1	-0.283553	0.0113314	negative
Dendritic.cells.activated	RAB11B-AS1	-0.31445	0.0047679	negative
Mast.cells.resting	RAB11B-AS1	-0.313981	0.00483424	negative
Endothelialcells	RAB11B-AS1	-0.236411	0.0359398	negative
Th1	RAB11B-AS1	-0.31809	0.00427961	negative
Th2	RAB11B-AS1	-0.245205	0.0294019	negative
Macrophages.M0	RAB30-AS1	0.275188	0.014107	postive
NK.cells.resting	RAD51-AS1	-0.415988	0.000137414	negative
Macrophages.M1	RAD51-AS1	-0.275471	0.0140041	negative
Macrophages.M2	RAD51-AS1	-0.24965	0.0264983	negative
Dendritic.cells.resting	RAD51-AS1	-0.316145	0.00453471	negative
Dendritic.cells.activated	RAD51-AS1	-0.268947	0.0165438	negative
Mast.cells.resting	RAD51-AS1	-0.286592	0.0104481	negative
Endothelialcells	RAD51-AS1	-0.35776	0.0012079	negative
Fibroblasts	RAD51-AS1	-0.234831	0.0372349	negative
Th1	RAD51-AS1	-0.233795	0.0381043	negative
Th2	RAD51-AS1	-0.438435	5.31348e-05	negative
Th17	RAD51-AS1	-0.235327	0.0368244	negative
MDSC	RARA-AS1	0.240913	0.0324554	postive
B.cells.memory	RARA-AS1	0.357715	0.00120975	postive
T.cells.CD4.memory.resting	RARA-AS1	0.242241	0.0314834	postive
NK.cells.resting	RARA-AS1	0.38721	0.000422965	postive
Macrophages.M0	RARA-AS1	0.383989	0.000476706	postive
Macrophages.M1	RARA-AS1	0.386263	0.000438168	postive
Macrophages.M2	RARA-AS1	0.308334	0.00570019	postive
Dendritic.cells.resting	RARA-AS1	0.455514	2.4629e-05	postive
Dendritic.cells.activated	RARA-AS1	0.388631	0.000401067	postive
Mast.cells.resting	RARA-AS1	0.253161	0.02438	postive
Fibroblasts	RARA-AS1	0.420384	0.000114676	postive
Th1	RARA-AS1	0.389591	0.00038687	postive
Th2	RARA-AS1	0.286346	0.0105172	postive
Th17	RARA-AS1	0.327433	0.00322369	postive
Dendritic.cells.resting	RASSF8-AS1	-0.380764	0.000536702	negative
Fibroblasts	RASSF8-AS1	-0.264614	0.0184417	negative
Th17	RBPMS-AS1	-0.274332	0.0144218	negative
MDSC	RFPL1S	-0.355493	0.00130426	negative
NK.cells.resting	RFPL1S	-0.263746	0.0188437	negative
Macrophages.M1	RFPL1S	-0.24351	0.030577	negative
Macrophages.M2	RFPL1S	-0.256365	0.0225747	negative
Dendritic.cells.resting	RFPL1S	-0.336654	0.00241632	negative
Dendritic.cells.activated	RFPL1S	-0.363587	0.000989086	negative
Th1	RFPL1S	-0.37676	0.000620762	negative
T.cells.CD4.memory.resting	RN7SL832P	-0.273811	0.014616	negative
Mast.cells.resting	RN7SL832P	-0.344423	0.00188233	negative
Mast.cells.resting	RNASEH1-AS1	-0.222102	0.0491527	negative
MDSC	RNF144A-AS1	-0.235608	0.0365927	negative
Macrophages.M1	RNF144A-AS1	-0.308429	0.00568453	negative
Macrophages.M2	RNF144A-AS1	-0.272342	0.0151768	negative
Dendritic.cells.resting	RNF144A-AS1	-0.222104	0.04915	negative
Endothelialcells	RNF144A-AS1	-0.275237	0.0140891	negative
Th1	RNF144A-AS1	-0.273096	0.0148868	negative
MDSC	RORB-AS1	-0.324724	0.00350288	negative
Macrophages.M2	RORB-AS1	-0.337457	0.00235543	negative
Dendritic.cells.activated	RORB-AS1	-0.277777	0.0131911	negative
Mast.cells.resting	RORB-AS1	-0.349349	0.00160141	negative
Th17	RORB-AS1	0.286137	0.0105762	postive
MDSC	RPARP-AS1	-0.250504	0.0259695	negative
B.cells.memory	RPARP-AS1	-0.272905	0.0149598	negative
T.cells.CD4.memory.resting	RPARP-AS1	-0.2595	0.0209192	negative
Macrophages.M0	RPARP-AS1	-0.2299	0.0415283	negative
Macrophages.M1	RPARP-AS1	-0.402001	0.00024036	negative
Macrophages.M2	RPARP-AS1	-0.398874	0.000271469	negative
Dendritic.cells.resting	RPARP-AS1	-0.32005	0.00403555	negative
Dendritic.cells.activated	RPARP-AS1	-0.464445	1.62027e-05	negative
Mast.cells.resting	RPARP-AS1	-0.390841	0.000369064	negative
Endothelialcells	RPARP-AS1	-0.291799	0.00907342	negative
Th1	RPARP-AS1	-0.36984	0.000794802	negative
Th2	RPARP-AS1	-0.328861	0.00308468	negative
MDSC	RUNDC3A-AS1	-0.23595	0.0363133	negative
Macrophages.M1	RUNDC3A-AS1	-0.278322	0.0130049	negative
Macrophages.M2	RUNDC3A-AS1	-0.376193	0.000633587	negative
Dendritic.cells.resting	RUNDC3A-AS1	-0.273845	0.0146033	negative
Dendritic.cells.activated	RUNDC3A-AS1	-0.376012	0.000637736	negative
Mast.cells.resting	RUNDC3A-AS1	-0.291423	0.00916699	negative
Endothelialcells	RUNDC3A-AS1	-0.296575	0.00795445	negative
Th1	RUNDC3A-AS1	-0.294697	0.00837909	negative
Th17	RUNDC3A-AS1	0.321017	0.00391975	postive
Macrophages.M1	RUSC1-AS1	-0.237538	0.0350393	negative
Macrophages.M2	RUSC1-AS1	-0.283623	0.0113103	negative
Mast.cells.resting	RUSC1-AS1	-0.264904	0.0183091	negative
MDSC	SCAMP1-AS1	-0.221815	0.0494534	negative
B.cells.naive	SCAMP1-AS1	-0.235551	0.0366396	negative
Macrophages.M1	SCAMP1-AS1	-0.229697	0.0417136	negative
Dendritic.cells.resting	SCAMP1-AS1	-0.275614	0.0139527	negative
Dendritic.cells.activated	SCAMP1-AS1	-0.401541	0.000244717	negative
Mast.cells.resting	SCAMP1-AS1	-0.242238	0.031485	negative
Th1	SCAMP1-AS1	-0.31524	0.00465786	negative
Th2	SCAMP1-AS1	-0.284083	0.0111727	negative
MDSC	SCARNA9	0.277923	0.013141	postive
Macrophages.M0	SCARNA9	0.246364	0.0286196	postive
Macrophages.M2	SCARNA9	0.226134	0.045078	postive
Dendritic.cells.activated	SCARNA9	0.25139	0.0254299	postive
Eosinophils	SCARNA9	0.320735	0.0039532	postive
Th1	SCARNA9	0.269589	0.0162775	postive
T.cells.CD4.memory.resting	SCGB1B2P	-0.223738	0.0474643	negative
Macrophages.M1	SCGB1B2P	-0.297096	0.00784018	negative
Th2	SCGB1B2P	-0.253441	0.0242174	negative
Mast.cells.resting	SCOC-AS1	0.312453	0.00505613	postive
Fibroblasts	SCOC-AS1	-0.296664	0.00793489	negative
MDSC	SENCR	0.325732	0.00339654	postive
B.cells.memory	SENCR	0.271694	0.01543	postive
T.cells.CD4.memory.resting	SENCR	0.283031	0.0114896	postive
NK.cells.resting	SENCR	0.248545	0.0271962	postive
Macrophages.M0	SENCR	0.298984	0.00743749	postive
Macrophages.M1	SENCR	0.288739	0.00986071	postive
Macrophages.M2	SENCR	0.433542	6.57361e-05	postive
Dendritic.cells.resting	SENCR	0.309515	0.00550847	postive
Dendritic.cells.activated	SENCR	0.391077	0.00036579	postive
Mast.cells.resting	SENCR	0.418457	0.000124175	postive
Endothelialcells	SENCR	0.295056	0.00829652	postive
Th1	SENCR	0.340726	0.00212154	postive
B.cells.naive	SERTAD4-AS1	0.223595	0.0476098	postive
B.cells.memory	SERTAD4-AS1	0.251913	0.0251158	postive
T.cells.CD4.memory.resting	SERTAD4-AS1	0.390385	0.000375475	postive
Macrophages.M1	SERTAD4-AS1	0.349207	0.00160895	postive
Macrophages.M2	SERTAD4-AS1	0.272034	0.0152965	postive
Dendritic.cells.resting	SERTAD4-AS1	0.290627	0.00936818	postive
Dendritic.cells.activated	SERTAD4-AS1	0.267025	0.0173638	postive
Mast.cells.resting	SERTAD4-AS1	0.457174	2.28041e-05	postive
Th1	SERTAD4-AS1	0.308438	0.00568301	postive
B.cells.memory	SH3BP5-AS1	-0.317609	0.0043415	negative
NK.cells.resting	SH3BP5-AS1	-0.345827	0.00179806	negative
Macrophages.M1	SH3BP5-AS1	-0.295827	0.00812133	negative
Macrophages.M2	SH3BP5-AS1	-0.267931	0.016973	negative
Dendritic.cells.resting	SH3BP5-AS1	-0.293464	0.00866866	negative
Mast.cells.resting	SH3BP5-AS1	-0.36915	0.000814395	negative
Endothelialcells	SH3BP5-AS1	-0.235022	0.037076	negative
Th1	SH3BP5-AS1	-0.25613	0.0227032	negative
B.cells.naive	SH3RF3-AS1	0.225794	0.0454101	postive
Endothelialcells	SH3RF3-AS1	0.246699	0.0283974	postive
Macrophages.M1	SIAH2-AS1	-0.233458	0.0383913	negative
Dendritic.cells.resting	SIAH2-AS1	-0.297863	0.00767422	negative
Dendritic.cells.activated	SIAH2-AS1	-0.222812	0.0484143	negative
Th1	SIAH2-AS1	-0.240254	0.0329466	negative
MDSC	SLC25A21-AS1	-0.265234	0.0181591	negative
B.cells.memory	SLC25A21-AS1	-0.385037	0.00045857	negative
NK.cells.resting	SLC25A21-AS1	-0.298435	0.00755274	negative
Macrophages.M0	SLC25A21-AS1	-0.248503	0.027223	negative
Macrophages.M1	SLC25A21-AS1	-0.391589	0.000358784	negative
Dendritic.cells.resting	SLC25A21-AS1	-0.304024	0.00645059	negative
Dendritic.cells.activated	SLC25A21-AS1	-0.407038	0.000197082	negative
Eosinophils	SLC25A21-AS1	-0.291695	0.00909923	negative
Th1	SLC25A21-AS1	-0.356742	0.00125036	negative
Th2	SLC25A21-AS1	-0.276277	0.0137152	negative
B.cells.memory	SLC25A25-AS1	-0.246926	0.0282471	negative
NK.cells.resting	SLC25A25-AS1	-0.348491	0.00164745	negative
Macrophages.M0	SLC25A25-AS1	-0.270206	0.0160249	negative
Macrophages.M1	SLC25A25-AS1	-0.353779	0.00138168	negative
Macrophages.M2	SLC25A25-AS1	-0.436277	5.83871e-05	negative
Dendritic.cells.resting	SLC25A25-AS1	-0.315175	0.00466689	negative
Dendritic.cells.activated	SLC25A25-AS1	-0.413246	0.000153631	negative
Mast.cells.resting	SLC25A25-AS1	-0.396734	0.000294832	negative
Endothelialcells	SLC25A25-AS1	-0.476031	9.24656e-06	negative
Th1	SLC25A25-AS1	-0.368154	0.000843442	negative
Th2	SLC25A25-AS1	-0.482826	6.59094e-06	negative
MDSC	SNAI3-AS1	-0.27216	0.0152473	negative
T.cells.CD4.memory.resting	SNAI3-AS1	-0.222614	0.0486189	negative
Macrophages.M1	SNAI3-AS1	-0.275326	0.0140569	negative
Macrophages.M2	SNAI3-AS1	-0.370754	0.000769504	negative
Dendritic.cells.activated	SNAI3-AS1	-0.228494	0.0428258	negative
Mast.cells.resting	SNAI3-AS1	-0.336964	0.00239263	negative
Mast.cells.resting	SNHG1	-0.318471	0.00423115	negative
Th17	SNHG1	0.285999	0.0106154	postive
MDSC	SNHG10	-0.233721	0.0381675	negative
Macrophages.M2	SNHG10	-0.368425	0.000835438	negative
Dendritic.cells.activated	SNHG10	-0.365528	0.000924596	negative
Mast.cells.resting	SNHG10	-0.376349	0.000630047	negative
Endothelialcells	SNHG10	-0.374403	0.000675702	negative
Th1	SNHG10	-0.23396	0.0379652	negative
Th2	SNHG10	-0.234026	0.0379094	negative
Th17	SNHG10	0.310866	0.0052962	postive
T.cells.CD4.memory.resting	SNHG12	0.234337	0.0376474	postive
Macrophages.M0	SNHG12	0.324154	0.00356428	postive
Macrophages.M1	SNHG12	0.32787	0.00318061	postive
Eosinophils	SNHG12	0.298362	0.00756804	postive
Fibroblasts	SNHG12	0.305102	0.00625521	postive
Th1	SNHG12	0.282556	0.011635	postive
Th17	SNHG12	0.231367	0.04021	postive
MDSC	SNHG14	-0.242415	0.0313576	negative
Macrophages.M0	SNHG14	-0.285855	0.0106566	negative
Macrophages.M1	SNHG14	-0.226372	0.0448465	negative
Macrophages.M2	SNHG14	-0.412761	0.000156676	negative
Dendritic.cells.resting	SNHG14	-0.349135	0.00161278	negative
Dendritic.cells.activated	SNHG14	-0.384787	0.000462842	negative
Mast.cells.resting	SNHG14	-0.4947	3.58364e-06	negative
Th1	SNHG14	-0.249145	0.0268154	negative
Fibroblasts	SNHG15	0.229616	0.0417881	postive
Th17	SNHG15	0.240452	0.0327982	postive
MDSC	SNHG16	-0.312992	0.0049768	negative
B.cells.naive	SNHG16	-0.224282	0.046914	negative
B.cells.memory	SNHG16	-0.264441	0.0185213	negative
Dendritic.cells.activated	SNHG16	-0.274968	0.0141872	negative
Th17	SNHG16	0.372441	0.000724753	postive
B.cells.naive	SNHG18	-0.296373	0.00799926	negative
Dendritic.cells.activated	SNHG19	-0.265016	0.0182581	negative
Mast.cells.resting	SNHG19	-0.287989	0.0100624	negative
Endothelialcells	SNHG19	-0.228905	0.0424427	negative
Th17	SNHG19	0.363545	0.000990501	postive
Mast.cells.resting	SNHG20	-0.248621	0.027148	negative
B.cells.naive	SNHG3	-0.327532	0.00321388	negative
Fibroblasts	SNHG3	0.260386	0.0204708	postive
Th17	SNHG3	0.401669	0.000243497	postive
Mast.cells.resting	SNHG6	-0.270575	0.0158756	negative
Th17	SNHG6	0.239149	0.0337851	postive
Dendritic.cells.activated	SNHG7	-0.351089	0.0015116	negative
Mast.cells.resting	SNHG7	-0.251816	0.025174	negative
Dendritic.cells.activated	SNHG8	-0.297614	0.00772784	negative
MDSC	SOS1-IT1	-0.421072	0.000111453	negative
B.cells.memory	SOS1-IT1	-0.318159	0.00427084	negative
T.cells.CD4.memory.resting	SOS1-IT1	-0.345046	0.00184452	negative
Macrophages.M0	SOS1-IT1	-0.376115	0.000635363	negative
Macrophages.M1	SOS1-IT1	-0.402471	0.000235981	negative
Macrophages.M2	SOS1-IT1	-0.5037	2.22365e-06	negative
Dendritic.cells.resting	SOS1-IT1	-0.396748	0.000294679	negative
Dendritic.cells.activated	SOS1-IT1	-0.47734	8.66757e-06	negative
Mast.cells.resting	SOS1-IT1	-0.378051	0.000592431	negative
Eosinophils	SOS1-IT1	-0.286437	0.0104916	negative
Th1	SOS1-IT1	-0.460953	1.9112e-05	negative
Th17	SOS1-IT1	0.304252	0.00640874	postive
Macrophages.M2	SRGAP3-AS2	0.266313	0.0176766	postive
Mast.cells.resting	SRGAP3-AS2	0.22162	0.049659	postive
Th17	SRGAP3-AS2	-0.373603	0.000695328	negative
NK.cells.resting	ST3GAL5-AS1	-0.245591	0.0291392	negative
Macrophages.M1	ST3GAL5-AS1	-0.257665	0.0218752	negative
Macrophages.M2	ST3GAL5-AS1	-0.29298	0.00878461	negative
Mast.cells.resting	ST3GAL5-AS1	-0.34489	0.00185393	negative
Mast.cells.resting	ST7-AS1	-0.23527	0.0368709	negative
B.cells.memory	STAG3L5P-PVRIG2P-PILRB	-0.227949	0.0433375	negative
NK.cells.resting	STAG3L5P-PVRIG2P-PILRB	-0.274992	0.0141783	negative
Macrophages.M0	STAG3L5P-PVRIG2P-PILRB	-0.338332	0.00229063	negative
Macrophages.M1	STAG3L5P-PVRIG2P-PILRB	-0.427035	8.68102e-05	negative
Macrophages.M2	STAG3L5P-PVRIG2P-PILRB	-0.383335	0.000488354	negative
Dendritic.cells.resting	STAG3L5P-PVRIG2P-PILRB	-0.427305	8.58226e-05	negative
Dendritic.cells.activated	STAG3L5P-PVRIG2P-PILRB	-0.406641	0.000200212	negative
Mast.cells.resting	STAG3L5P-PVRIG2P-PILRB	-0.312964	0.00498096	negative
Eosinophils	STAG3L5P-PVRIG2P-PILRB	-0.254626	0.02354	negative
Endothelialcells	STAG3L5P-PVRIG2P-PILRB	-0.26074	0.0202938	negative
Fibroblasts	STAG3L5P-PVRIG2P-PILRB	-0.272149	0.0152518	negative
Th1	STAG3L5P-PVRIG2P-PILRB	-0.356314	0.00126858	negative
Th2	STAG3L5P-PVRIG2P-PILRB	-0.379703	0.000557906	negative
MDSC	STARD4-AS1	-0.228902	0.0424459	negative
B.cells.naive	STARD4-AS1	-0.252854	0.0245597	negative
NK.cells.resting	STARD4-AS1	-0.289259	0.00972274	negative
Macrophages.M0	STARD4-AS1	-0.263742	0.0188455	negative
Dendritic.cells.resting	STARD4-AS1	-0.310912	0.00528914	negative
Eosinophils	STARD4-AS1	-0.246711	0.0283891	negative
Dendritic.cells.activated	STARD7-AS1	-0.289047	0.00977875	negative
T.cells.CD4.memory.resting	STX17-AS1	-0.317355	0.00437439	negative
Macrophages.M0	STX17-AS1	-0.242651	0.0311879	negative
Macrophages.M1	STX17-AS1	-0.388645	0.000400857	negative
Macrophages.M2	STX17-AS1	-0.255242	0.023194	negative
Dendritic.cells.resting	STX17-AS1	-0.277593	0.0132543	negative
Dendritic.cells.activated	STX17-AS1	-0.290384	0.00943025	negative
Mast.cells.resting	STX17-AS1	-0.4046	0.00021704	negative
Endothelialcells	STX17-AS1	-0.310031	0.00542653	negative
Fibroblasts	STX17-AS1	-0.368967	0.000819661	negative
Th1	STX17-AS1	-0.243774	0.0303915	negative
Th2	STX17-AS1	-0.270144	0.0160504	negative
NK.cells.resting	TAF1A-AS1	-0.231312	0.0402592	negative
Dendritic.cells.resting	TAF1A-AS1	-0.297856	0.00767573	negative
Dendritic.cells.activated	TAF1A-AS1	-0.247042	0.0281705	negative
Eosinophils	TAF1A-AS1	-0.241584	0.0319607	negative
Fibroblasts	TAF1A-AS1	-0.343412	0.00194523	negative
MDSC	TAPT1-AS1	-0.25512	0.023262	negative
NK.cells.resting	TAPT1-AS1	-0.329312	0.00304192	negative
Macrophages.M0	TAPT1-AS1	-0.254998	0.0233303	negative
Macrophages.M1	TAPT1-AS1	-0.38485	0.000461763	negative
Macrophages.M2	TAPT1-AS1	-0.324855	0.00348892	negative
Dendritic.cells.resting	TAPT1-AS1	-0.380009	0.000551705	negative
Dendritic.cells.activated	TAPT1-AS1	-0.279498	0.0126111	negative
Mast.cells.resting	TAPT1-AS1	-0.313116	0.00495876	negative
Eosinophils	TAPT1-AS1	-0.31128	0.0052327	negative
Endothelialcells	TAPT1-AS1	-0.318233	0.00426141	negative
Fibroblasts	TAPT1-AS1	-0.251757	0.0252094	negative
Th1	TAPT1-AS1	-0.295264	0.00824892	negative
Th2	TAPT1-AS1	-0.364724	0.000950812	negative
Fibroblasts	TBX2-AS1	0.278957	0.0127909	postive
Th17	TBX2-AS1	0.514189	1.25292e-06	postive
Endothelialcells	THAP7-AS1	-0.270282	0.0159942	negative
MDSC	THAP9-AS1	-0.235836	0.0364069	negative
Macrophages.M2	THAP9-AS1	-0.233674	0.0382071	negative
Endothelialcells	THAP9-AS1	-0.245855	0.0289611	negative
Mast.cells.resting	THUMPD3-AS1	-0.296715	0.0079237	negative
MDSC	TMEM147-AS1	-0.253226	0.0243421	negative
B.cells.memory	TMEM147-AS1	-0.233686	0.0381971	negative
NK.cells.resting	TMEM147-AS1	-0.378938	0.000573651	negative
Macrophages.M0	TMEM147-AS1	-0.255827	0.0228696	negative
Macrophages.M1	TMEM147-AS1	-0.29497	0.00831613	negative
Macrophages.M2	TMEM147-AS1	-0.37467	0.000669266	negative
Dendritic.cells.resting	TMEM147-AS1	-0.351331	0.00149949	negative
Dendritic.cells.activated	TMEM147-AS1	-0.387494	0.000418499	negative
Mast.cells.resting	TMEM147-AS1	-0.412949	0.000155489	negative
Eosinophils	TMEM147-AS1	-0.258654	0.0213554	negative
Endothelialcells	TMEM147-AS1	-0.416261	0.000135889	negative
Th1	TMEM147-AS1	-0.313118	0.00495852	negative
Th2	TMEM147-AS1	-0.399499	0.00026497	negative
MDSC	TMEM161B-AS1	-0.286691	0.0104203	negative
NK.cells.resting	TMEM161B-AS1	-0.365782	0.000916457	negative
Macrophages.M1	TMEM161B-AS1	-0.277435	0.0133091	negative
Macrophages.M2	TMEM161B-AS1	-0.278389	0.0129823	negative
Dendritic.cells.resting	TMEM161B-AS1	-0.290017	0.00952476	negative
Dendritic.cells.activated	TMEM161B-AS1	-0.26775	0.0170507	negative
Eosinophils	TMEM161B-AS1	-0.34565	0.0018085	negative
Endothelialcells	TMEM161B-AS1	-0.248057	0.0275094	negative
Th1	TMEM161B-AS1	-0.298731	0.00749043	negative
Th2	TMEM161B-AS1	-0.26758	0.0171236	negative
Mast.cells.resting	TMEM44-AS1	-0.376949	0.000616529	negative
Endothelialcells	TMEM44-AS1	-0.245149	0.0294396	negative
B.cells.memory	TMEM9B-AS1	-0.250771	0.0258057	negative
Fibroblasts	TMEM9B-AS1	-0.375525	0.000649019	negative
Th17	TMEM9B-AS1	-0.280257	0.0123624	negative
MDSC	TMPO-AS1	-0.339858	0.00218152	negative
B.cells.naive	TMPO-AS1	-0.268013	0.0169381	negative
Macrophages.M0	TMPO-AS1	-0.271124	0.0156554	negative
Macrophages.M1	TMPO-AS1	-0.2434	0.0306546	negative
Macrophages.M2	TMPO-AS1	-0.350425	0.00154534	negative
Dendritic.cells.resting	TMPO-AS1	-0.307872	0.00577667	negative
Dendritic.cells.activated	TMPO-AS1	-0.386766	0.000430031	negative
Endothelialcells	TMPO-AS1	-0.297163	0.0078254	negative
Th1	TMPO-AS1	-0.29435	0.0084598	negative
Th2	TMPO-AS1	-0.332319	0.00277007	negative
Th17	TNKS2-AS1	0.269035	0.0165074	postive
T.cells.CD4.memory.resting	TOB1-AS1	-0.250053	0.0262477	negative
NK.cells.resting	TOB1-AS1	-0.259043	0.021154	negative
Macrophages.M1	TOB1-AS1	-0.22166	0.0496175	negative
Endothelialcells	TOB1-AS1	-0.288608	0.00989572	negative
Fibroblasts	TOB1-AS1	-0.339629	0.00219759	negative
Th2	TOB1-AS1	-0.245331	0.0293155	negative
B.cells.naive	TP53TG1	0.230318	0.0411489	postive
Macrophages.M2	TP53TG1	0.2365	0.0358679	postive
Dendritic.cells.activated	TP53TG1	0.228302	0.043005	postive
Mast.cells.resting	TP53TG1	0.303436	0.00655943	postive
B.cells.memory	TRAM2-AS1	-0.302402	0.00675484	negative
Th17	TRAM2-AS1	-0.253554	0.0241521	negative
NK.cells.resting	TRAPPC12-AS1	-0.282061	0.0117885	negative
Macrophages.M2	TRAPPC12-AS1	-0.27499	0.0141792	negative
Dendritic.cells.activated	TRAPPC12-AS1	-0.258513	0.0214288	negative
Mast.cells.resting	TRAPPC12-AS1	-0.226644	0.0445831	negative
Th1	TRAPPC12-AS1	-0.240698	0.0326151	negative
Macrophages.M2	TSPEAR-AS1	-0.227681	0.0435906	negative
Dendritic.cells.activated	TSPEAR-AS1	-0.241241	0.0322126	negative
Mast.cells.resting	TTTY16	0.23399	0.0379393	postive
Th17	TTTY16	-0.222112	0.0491423	negative
MDSC	TUG1	-0.388954	0.000396233	negative
Macrophages.M2	TUG1	-0.354986	0.00132675	negative
Dendritic.cells.resting	TUG1	-0.330165	0.00296246	negative
Dendritic.cells.activated	TUG1	-0.39449	0.000321322	negative
Mast.cells.resting	TUG1	-0.386722	0.000430736	negative
Eosinophils	TUG1	-0.230798	0.0407173	negative
Endothelialcells	TUG1	-0.364294	0.000965112	negative
Th1	TUG1	-0.294497	0.00842545	negative
B.cells.naive	TYMSOS	-0.260096	0.0206167	negative
Macrophages.M2	TYMSOS	-0.240019	0.0331234	negative
MDSC	UBA6-AS1	-0.267581	0.0171231	negative
NK.cells.resting	UBA6-AS1	-0.299044	0.00742499	negative
Macrophages.M2	UBA6-AS1	-0.232074	0.0395871	negative
Dendritic.cells.resting	UBA6-AS1	-0.370054	0.000788807	negative
Dendritic.cells.activated	UBA6-AS1	-0.241105	0.0323127	negative
Th1	UBA6-AS1	-0.297409	0.00777211	negative
Th2	UBA6-AS1	-0.379164	0.000568968	negative
Eosinophils	UBXN10-AS1	-0.243933	0.0302798	negative
Mast.cells.resting	URB1-AS1	-0.276936	0.0134828	negative
Endothelialcells	URB1-AS1	-0.277374	0.0133301	negative
Th2	URB1-AS1	-0.246094	0.0288003	negative
MDSC	USP27X-AS1	-0.34195	0.00203945	negative
B.cells.memory	USP27X-AS1	-0.22387	0.0473303	negative
NK.cells.resting	USP27X-AS1	-0.409223	0.000180641	negative
Macrophages.M0	USP27X-AS1	-0.28156	0.0119456	negative
Macrophages.M1	USP27X-AS1	-0.281385	0.0120007	negative
Dendritic.cells.resting	USP27X-AS1	-0.346451	0.00176173	negative
Dendritic.cells.activated	USP27X-AS1	-0.310974	0.0052795	negative
Eosinophils	USP27X-AS1	-0.329888	0.00298804	negative
Fibroblasts	USP27X-AS1	-0.307588	0.00582422	negative
Th1	USP27X-AS1	-0.335664	0.00249331	negative
Th2	USP27X-AS1	-0.272807	0.0149973	negative
Th17	USP27X-AS1	-0.238008	0.0346697	negative
MDSC	USP30-AS1	0.263736	0.0188485	postive
B.cells.memory	USP30-AS1	0.345895	0.00179407	postive
T.cells.CD4.memory.resting	USP30-AS1	0.30685	0.00594932	postive
Macrophages.M0	USP30-AS1	0.263014	0.0191885	postive
Macrophages.M1	USP30-AS1	0.322414	0.00375777	postive
Macrophages.M2	USP30-AS1	0.321078	0.00391258	postive
Dendritic.cells.resting	USP30-AS1	0.238941	0.0339446	postive
Dendritic.cells.activated	USP30-AS1	0.43627	5.8405e-05	postive
Mast.cells.resting	USP30-AS1	0.364748	0.000950031	postive
Eosinophils	USP30-AS1	0.240271	0.0329336	postive
Th1	USP30-AS1	0.366489	0.000894118	postive
Th17	USP30-AS1	-0.280533	0.0122732	negative
Eosinophils	USP46-AS1	-0.257216	0.0221144	negative
B.cells.memory	VIM-AS1	-0.286926	0.0103547	negative
Dendritic.cells.activated	VIM-AS1	-0.262823	0.0192791	negative
Mast.cells.resting	VIM-AS1	-0.248881	0.0269827	negative
Th2	VIM-AS1	-0.240363	0.0328649	negative
Dendritic.cells.activated	VPS9D1-AS1	-0.283545	0.0113338	negative
Mast.cells.resting	VPS9D1-AS1	-0.2437	0.0304433	negative
Endothelialcells	VPS9D1-AS1	-0.366998	0.000878325	negative
Th17	VPS9D1-AS1	0.314076	0.0048207	postive
MDSC	WAC-AS1	-0.248358	0.027316	negative
Mast.cells.resting	WAC-AS1	-0.335721	0.00248883	negative
Endothelialcells	WAC-AS1	-0.280271	0.0123581	negative
MDSC	WDFY3-AS2	-0.274475	0.0143685	negative
Macrophages.M2	WDFY3-AS2	-0.298508	0.00753735	negative
Dendritic.cells.resting	WDFY3-AS2	-0.267073	0.0173428	negative
Dendritic.cells.activated	WDFY3-AS2	-0.264845	0.0183361	negative
Mast.cells.resting	WDFY3-AS2	-0.299141	0.00740493	negative
Eosinophils	WDFY3-AS2	-0.226497	0.0447253	negative
Endothelialcells	WDFY3-AS2	-0.235006	0.0370893	negative
MDSC	XIST	-0.318698	0.00420251	negative
B.cells.naive	XIST	-0.239466	0.033543	negative
B.cells.memory	XIST	-0.293106	0.00875422	negative
NK.cells.resting	XIST	-0.223016	0.0482032	negative
Dendritic.cells.resting	XIST	-0.313221	0.00494358	negative
Eosinophils	XIST	-0.363963	0.000976282	negative
Th1	XIST	-0.248766	0.0270552	negative
Eosinophils	YTHDF3-AS1	-0.271534	0.0154931	negative
B.cells.memory	ZBED5-AS1	0.33735	0.00236343	postive
Macrophages.M0	ZBED5-AS1	0.349805	0.00157743	postive
Macrophages.M1	ZBED5-AS1	0.26028	0.020524	postive
Macrophages.M2	ZBED5-AS1	0.230449	0.0410314	postive
Dendritic.cells.activated	ZBED5-AS1	0.231247	0.0403162	postive
Th1	ZBED5-AS1	0.227201	0.0440479	postive
MDSC	ZEB1-AS1	-0.319665	0.0040825	negative
B.cells.memory	ZEB1-AS1	-0.2615	0.0199182	negative
NK.cells.resting	ZEB1-AS1	-0.262962	0.0192131	negative
Macrophages.M1	ZEB1-AS1	-0.266314	0.017676	negative
Macrophages.M2	ZEB1-AS1	-0.294428	0.00844164	negative
Dendritic.cells.resting	ZEB1-AS1	-0.251341	0.0254597	negative
Dendritic.cells.activated	ZEB1-AS1	-0.310721	0.0053186	negative
Mast.cells.resting	ZEB1-AS1	-0.381983	0.000513255	negative
Th1	ZEB1-AS1	-0.242737	0.0311266	negative
MDSC	ZFHX4-AS1	-0.349293	0.00160439	negative
Macrophages.M2	ZFHX4-AS1	-0.425547	9.24349e-05	negative
Dendritic.cells.activated	ZFHX4-AS1	-0.268172	0.0168706	negative
Mast.cells.resting	ZFHX4-AS1	-0.359812	0.0011263	negative
Eosinophils	ZFHX4-AS1	-0.244587	0.0298254	negative
Endothelialcells	ZFPM2-AS1	-0.315305	0.00464888	negative
MDSC	ZIM2-AS1	-0.223477	0.0477307	negative
B.cells.naive	ZIM2-AS1	-0.288985	0.00979528	negative
Macrophages.M0	ZIM2-AS1	-0.304798	0.00630964	negative
Macrophages.M1	ZIM2-AS1	-0.281134	0.0120805	negative
Macrophages.M2	ZIM2-AS1	-0.264941	0.0182924	negative
Dendritic.cells.activated	ZIM2-AS1	-0.340218	0.00215645	negative
Th1	ZIM2-AS1	-0.259883	0.0207245	negative
MDSC	ZNF213-AS1	-0.352968	0.00141976	negative
T.cells.CD4.memory.resting	ZNF213-AS1	-0.306676	0.00597907	negative
NK.cells.resting	ZNF213-AS1	-0.345034	0.00184525	negative
Macrophages.M0	ZNF213-AS1	-0.378768	0.000577217	negative
Macrophages.M1	ZNF213-AS1	-0.46858	1.32943e-05	negative
Macrophages.M2	ZNF213-AS1	-0.473491	1.04751e-05	negative
Dendritic.cells.resting	ZNF213-AS1	-0.485663	5.70959e-06	negative
Dendritic.cells.activated	ZNF213-AS1	-0.531627	4.62215e-07	negative
Mast.cells.resting	ZNF213-AS1	-0.449114	3.30124e-05	negative
Eosinophils	ZNF213-AS1	-0.367667	0.000857989	negative
Endothelialcells	ZNF213-AS1	-0.383579	0.000483981	negative
Th1	ZNF213-AS1	-0.465884	1.51294e-05	negative
Th2	ZNF213-AS1	-0.432242	6.95247e-05	negative
Macrophages.M0	ZNF436-AS1	-0.259292	0.0210256	negative
MDSC	ZNF503-AS2	-0.353381	0.00140025	negative
Macrophages.M0	ZNF503-AS2	-0.278392	0.0129813	negative
Macrophages.M1	ZNF503-AS2	-0.302555	0.00672562	negative
Macrophages.M2	ZNF503-AS2	-0.484678	6.00217e-06	negative
Dendritic.cells.resting	ZNF503-AS2	-0.251859	0.025148	negative
Dendritic.cells.activated	ZNF503-AS2	-0.365207	0.000934992	negative
Mast.cells.resting	ZNF503-AS2	-0.433488	6.58892e-05	negative
Eosinophils	ZNF503-AS2	-0.236317	0.0360154	negative
Endothelialcells	ZNF503-AS2	-0.252426	0.0248111	negative
Th1	ZNF503-AS2	-0.325155	0.00345702	negative
Th17	ZNF503-AS2	0.394949	0.000315727	postive
Macrophages.M0	ZNF529-AS1	-0.22676	0.044471	negative
Dendritic.cells.activated	ZNF529-AS1	-0.240078	0.0330793	negative
Mast.cells.resting	ZNF529-AS1	-0.288302	0.00997767	negative
MDSC	ZNF571-AS1	-0.425185	9.3853e-05	negative
B.cells.memory	ZNF571-AS1	-0.344555	0.00187426	negative
NK.cells.resting	ZNF571-AS1	-0.249874	0.0263584	negative
Macrophages.M0	ZNF571-AS1	-0.404082	0.000221514	negative
Macrophages.M1	ZNF571-AS1	-0.438291	5.34715e-05	negative
Macrophages.M2	ZNF571-AS1	-0.426681	8.8119e-05	negative
Dendritic.cells.resting	ZNF571-AS1	-0.406434	0.000201857	negative
Dendritic.cells.activated	ZNF571-AS1	-0.488748	4.87762e-06	negative
Mast.cells.resting	ZNF571-AS1	-0.293788	0.00859173	negative
Th1	ZNF571-AS1	-0.437633	5.50343e-05	negative
Macrophages.M2	ZNF582-AS1	0.242892	0.0310157	postive
Mast.cells.resting	ZNF582-AS1	0.388446	0.000403858	postive
MDSC	ZNF667-AS1	-0.284757	0.0109741	negative
B.cells.memory	ZNF667-AS1	-0.277467	0.0132978	negative
Macrophages.M0	ZNF667-AS1	-0.351943	0.00146921	negative
Macrophages.M1	ZNF667-AS1	-0.259894	0.0207188	negative
Macrophages.M2	ZNF667-AS1	-0.313505	0.00490235	negative
Dendritic.cells.activated	ZNF667-AS1	-0.367147	0.000873761	negative
Th1	ZNF667-AS1	-0.289188	0.00974142	negative
MDSC	ZNF674-AS1	-0.298266	0.0075884	negative
Macrophages.M2	ZNF674-AS1	-0.335387	0.0025152	negative
Dendritic.cells.activated	ZNF674-AS1	-0.324645	0.00351131	negative
Mast.cells.resting	ZNF674-AS1	-0.288415	0.00994734	negative
Endothelialcells	ZNF674-AS1	-0.264301	0.0185859	negative
Th1	ZNF674-AS1	-0.250858	0.0257525	negative
Th17	ZNF674-AS1	0.225067	0.0461283	postive
NK.cells.resting	ZNF790-AS1	-0.252835	0.0245704	negative
Macrophages.M0	ZNF790-AS1	-0.252383	0.0248365	negative
Dendritic.cells.activated	ZNF790-AS1	-0.314505	0.00476004	negative
T.cells.CD4.memory.resting	ZNF793-AS1	-0.248552	0.027192	negative
Macrophages.M0	ZNF793-AS1	-0.322726	0.00372238	negative
Macrophages.M1	ZNF793-AS1	-0.289394	0.00968733	negative
Macrophages.M2	ZNF793-AS1	-0.269579	0.0162818	negative
Dendritic.cells.activated	ZNF793-AS1	-0.295325	0.00823488	negative
Mast.cells.resting	ZNF793-AS1	-0.293247	0.00872045	negative

## Sheet: BLCA
Tumor-infiltrated immune cells	lncRNA	cor	pvalue	Regulation
MDSC	AATBC	-0.370773	6.13742e-15	negative
B.cells.naive	AATBC	-0.236579	1.12508e-06	negative
Plasma.cells	AATBC	-0.13742	0.00509557	negative
T.cells.CD8	AATBC	-0.397339	4.13889e-17	negative
T.cells.CD4.naive	AATBC	-0.326584	9.5854e-12	negative
T.cells.CD4.memory.resting	AATBC	-0.130949	0.00763354	negative
T.cells.CD4.memory.activated	AATBC	-0.362362	2.72226e-14	negative
T.cells.follicular.helper	AATBC	-0.288989	2.09114e-09	negative
T.cells.regulatory..Tregs.	AATBC	-0.411446	2.40853e-18	negative
NK.cells.resting	AATBC	-0.244581	4.70027e-07	negative
NK.cells.activated	AATBC	-0.40342	1.23486e-17	negative
Monocytes	AATBC	-0.235218	1.30117e-06	negative
Macrophages.M0	AATBC	-0.437863	8.05202e-21	negative
Macrophages.M1	AATBC	-0.442327	2.92168e-21	negative
Macrophages.M2	AATBC	-0.389144	2.03134e-16	negative
Dendritic.cells.resting	AATBC	-0.333063	3.50228e-12	negative
Dendritic.cells.activated	AATBC	-0.405074	8.84936e-18	negative
Mast.cells.resting	AATBC	-0.279431	7.29394e-09	negative
Mast.cells.activated	AATBC	-0.380954	9.53218e-16	negative
Eosinophils	AATBC	-0.43009	4.54057e-20	negative
Neutrophils	AATBC	-0.426846	9.2242e-20	negative
Endothelialcells	AATBC	-0.101175	0.0396221	negative
Fibroblasts	AATBC	-0.336857	1.92099e-12	negative
Th1	AATBC	-0.36144	3.19653e-14	negative
Th2	AATBC	-0.177608	0.00028148	negative
Th17	AATBC	-0.22828	2.6939e-06	negative
Plasma.cells	AC004000.1	-0.145053	0.00309516	negative
T.cells.CD4.naive	AC004000.1	-0.148199	0.00250281	negative
T.cells.CD4.memory.resting	AC004000.1	-0.127384	0.00946971	negative
Dendritic.cells.resting	AC004000.1	-0.120211	0.0143882	negative
Mast.cells.resting	AC004000.1	-0.100719	0.0405261	negative
Th2	AC004000.1	-0.144225	0.0032708	negative
Th17	AC004000.1	-0.13788	0.00494792	negative
MDSC	AC005009.1	-0.263501	5.27748e-08	negative
B.cells.naive	AC005009.1	-0.164553	0.000776707	negative
Plasma.cells	AC005009.1	-0.168881	0.000559243	negative
T.cells.CD8	AC005009.1	-0.273631	1.52176e-08	negative
T.cells.CD4.naive	AC005009.1	-0.225973	3.41426e-06	negative
T.cells.CD4.memory.activated	AC005009.1	-0.236532	1.1308e-06	negative
T.cells.follicular.helper	AC005009.1	-0.280073	6.71729e-09	negative
T.cells.regulatory..Tregs.	AC005009.1	-0.326098	1.0327e-11	negative
NK.cells.activated	AC005009.1	-0.30219	3.44239e-10	negative
Monocytes	AC005009.1	-0.168896	0.000558597	negative
Macrophages.M0	AC005009.1	-0.440765	4.1723e-21	negative
Macrophages.M1	AC005009.1	-0.392317	1.10287e-16	negative
Macrophages.M2	AC005009.1	-0.306481	1.87723e-10	negative
Dendritic.cells.resting	AC005009.1	-0.237057	1.06887e-06	negative
Dendritic.cells.activated	AC005009.1	-0.346814	3.81739e-13	negative
Mast.cells.resting	AC005009.1	-0.116505	0.0177193	negative
Mast.cells.activated	AC005009.1	-0.327006	8.98333e-12	negative
Eosinophils	AC005009.1	-0.349902	2.28557e-13	negative
Neutrophils	AC005009.1	-0.362168	2.816e-14	negative
Fibroblasts	AC005009.1	-0.392785	1.00725e-16	negative
Th1	AC005009.1	-0.289858	1.86226e-09	negative
Th2	AC005009.1	-0.275847	1.15133e-08	negative
Th17	AC005009.1	-0.313573	6.74157e-11	negative
MDSC	AC005083.1	-0.114555	0.0197282	negative
T.cells.CD4.memory.activated	AC005083.1	-0.111436	0.0233536	negative
T.cells.follicular.helper	AC005083.1	-0.103545	0.0351931	negative
NK.cells.resting	AC005083.1	-0.146731	0.00276507	negative
NK.cells.activated	AC005083.1	-0.136253	0.0054877	negative
Macrophages.M1	AC005083.1	-0.124406	0.0112932	negative
Dendritic.cells.resting	AC005083.1	-0.136608	0.00536555	negative
Mast.cells.resting	AC005083.1	-0.120911	0.0138248	negative
Eosinophils	AC005083.1	-0.143387	0.00345793	negative
Neutrophils	AC005083.1	-0.117993	0.0163085	negative
Th1	AC005083.1	-0.116206	0.0180153	negative
MDSC	AC005253.2	-0.363276	2.32031e-14	negative
B.cells.naive	AC005253.2	-0.265832	3.98219e-08	negative
B.cells.memory	AC005253.2	-0.154232	0.00164658	negative
Plasma.cells	AC005253.2	-0.23133	1.96178e-06	negative
T.cells.CD8	AC005253.2	-0.258074	1.006e-07	negative
T.cells.CD4.naive	AC005253.2	-0.424791	1.4395e-19	negative
T.cells.CD4.memory.activated	AC005253.2	-0.35186	1.64592e-13	negative
T.cells.follicular.helper	AC005253.2	-0.246211	3.91975e-07	negative
T.cells.regulatory..Tregs.	AC005253.2	-0.301958	3.55626e-10	negative
NK.cells.resting	AC005253.2	-0.367968	1.01358e-14	negative
NK.cells.activated	AC005253.2	-0.365517	1.56495e-14	negative
Monocytes	AC005253.2	-0.35658	7.39247e-14	negative
Macrophages.M0	AC005253.2	-0.401378	1.85887e-17	negative
Macrophages.M1	AC005253.2	-0.345748	4.55034e-13	negative
Macrophages.M2	AC005253.2	-0.419161	4.79812e-19	negative
Dendritic.cells.resting	AC005253.2	-0.368064	9.96402e-15	negative
Dendritic.cells.activated	AC005253.2	-0.368971	8.47644e-15	negative
Mast.cells.resting	AC005253.2	-0.389063	2.06283e-16	negative
Mast.cells.activated	AC005253.2	-0.352472	1.48476e-13	negative
Eosinophils	AC005253.2	-0.377795	1.71091e-15	negative
Neutrophils	AC005253.2	-0.356809	7.10798e-14	negative
Endothelialcells	AC005253.2	-0.300389	4.42678e-10	negative
Fibroblasts	AC005253.2	-0.261569	6.65105e-08	negative
Th1	AC005253.2	-0.36173	3.03946e-14	negative
Th2	AC005253.2	-0.257561	1.06847e-07	negative
Th17	AC005253.2	-0.315832	4.83747e-11	negative
B.cells.memory	AC006538.1	-0.118873	0.0155217	negative
NK.cells.resting	AC006538.1	-0.123526	0.0118886	negative
Dendritic.cells.resting	AC006538.1	-0.126035	0.0102603	negative
Eosinophils	AC006538.1	-0.102746	0.036637	negative
Th2	AC006538.1	-0.116375	0.0178475	negative
MDSC	AC007128.1	-0.344047	6.01554e-13	negative
B.cells.naive	AC007128.1	-0.246355	3.85716e-07	negative
B.cells.memory	AC007128.1	-0.17078	0.000482979	negative
Plasma.cells	AC007128.1	-0.180396	0.000224481	negative
T.cells.CD8	AC007128.1	-0.283385	4.37527e-09	negative
T.cells.CD4.naive	AC007128.1	-0.436232	1.16167e-20	negative
T.cells.CD4.memory.activated	AC007128.1	-0.338654	1.4411e-12	negative
T.cells.follicular.helper	AC007128.1	-0.218063	7.55234e-06	negative
T.cells.regulatory..Tregs.	AC007128.1	-0.302957	3.09115e-10	negative
NK.cells.resting	AC007128.1	-0.338514	1.47383e-12	negative
NK.cells.activated	AC007128.1	-0.318681	3.16995e-11	negative
Monocytes	AC007128.1	-0.325474	1.13631e-11	negative
Macrophages.M0	AC007128.1	-0.299989	4.68032e-10	negative
Macrophages.M1	AC007128.1	-0.31529	5.23985e-11	negative
Macrophages.M2	AC007128.1	-0.346539	3.99452e-13	negative
Dendritic.cells.resting	AC007128.1	-0.332317	3.93766e-12	negative
Dendritic.cells.activated	AC007128.1	-0.362411	2.69918e-14	negative
Mast.cells.resting	AC007128.1	-0.417656	6.59486e-19	negative
Mast.cells.activated	AC007128.1	-0.286874	2.76844e-09	negative
Eosinophils	AC007128.1	-0.33108	4.77828e-12	negative
Neutrophils	AC007128.1	-0.336916	1.90293e-12	negative
Endothelialcells	AC007128.1	-0.210128	1.62685e-05	negative
Fibroblasts	AC007128.1	-0.183744	0.00017033	negative
Th1	AC007128.1	-0.380309	1.07475e-15	negative
Th2	AC007128.1	-0.189465	0.000105069	negative
Th17	AC007128.1	-0.271593	1.96238e-08	negative
MDSC	AC007383.3	-0.20146	3.64142e-05	negative
B.cells.naive	AC007383.3	-0.174442	0.000362436	negative
T.cells.CD8	AC007383.3	-0.202784	3.227e-05	negative
T.cells.CD4.naive	AC007383.3	-0.185193	0.000150918	negative
T.cells.CD4.memory.resting	AC007383.3	-0.131971	0.00716971	negative
T.cells.CD4.memory.activated	AC007383.3	-0.285456	3.3368e-09	negative
T.cells.follicular.helper	AC007383.3	-0.223158	4.54414e-06	negative
T.cells.regulatory..Tregs.	AC007383.3	-0.23457	1.39395e-06	negative
NK.cells.activated	AC007383.3	-0.258222	9.88632e-08	negative
Monocytes	AC007383.3	-0.1422	0.00373957	negative
Macrophages.M0	AC007383.3	-0.357465	6.35238e-14	negative
Macrophages.M1	AC007383.3	-0.325718	1.09459e-11	negative
Macrophages.M2	AC007383.3	-0.264843	4.48866e-08	negative
Dendritic.cells.resting	AC007383.3	-0.204555	2.74166e-05	negative
Dendritic.cells.activated	AC007383.3	-0.310326	1.08109e-10	negative
Mast.cells.resting	AC007383.3	-0.135567	0.00573053	negative
Mast.cells.activated	AC007383.3	-0.327293	8.59553e-12	negative
Eosinophils	AC007383.3	-0.292473	1.31056e-09	negative
Neutrophils	AC007383.3	-0.331182	4.70319e-12	negative
Fibroblasts	AC007383.3	-0.21387	1.13698e-05	negative
Th1	AC007383.3	-0.254826	1.46993e-07	negative
Th2	AC007383.3	-0.155949	0.00145755	negative
Th17	AC007383.3	-0.257734	1.04705e-07	negative
MDSC	AC008982.2	-0.108186	0.0277318	negative
B.cells.naive	AC008982.2	-0.101575	0.0388432	negative
T.cells.regulatory..Tregs.	AC008982.2	-0.109717	0.0255879	negative
NK.cells.resting	AC008982.2	-0.106519	0.0302378	negative
NK.cells.activated	AC008982.2	-0.125005	0.0109034	negative
Dendritic.cells.activated	AC008982.2	-0.13082	0.00769399	negative
Mast.cells.resting	AC008982.2	-0.184437	0.000160772	negative
Eosinophils	AC008982.2	-0.121759	0.0131691	negative
Neutrophils	AC008982.2	-0.122822	0.0123854	negative
Endothelialcells	AC008982.2	-0.123282	0.0120591	negative
Th1	AC008982.2	-0.113985	0.0203513	negative
Th2	AC008982.2	-0.110755	0.0242177	negative
MDSC	AC009120.3	-0.261162	6.98189e-08	negative
B.cells.naive	AC009120.3	-0.177959	0.000273624	negative
Plasma.cells	AC009120.3	-0.24789	3.24709e-07	negative
T.cells.CD8	AC009120.3	-0.260754	7.32859e-08	negative
T.cells.CD4.naive	AC009120.3	-0.335688	2.31372e-12	negative
T.cells.CD4.memory.resting	AC009120.3	-0.139313	0.0045128	negative
T.cells.CD4.memory.activated	AC009120.3	-0.331126	4.74395e-12	negative
T.cells.follicular.helper	AC009120.3	-0.21919	6.75601e-06	negative
T.cells.regulatory..Tregs.	AC009120.3	-0.309677	1.1872e-10	negative
NK.cells.resting	AC009120.3	-0.210674	1.54468e-05	negative
NK.cells.activated	AC009120.3	-0.356566	7.4095e-14	negative
Monocytes	AC009120.3	-0.239017	8.65121e-07	negative
Macrophages.M0	AC009120.3	-0.429735	4.90908e-20	negative
Macrophages.M1	AC009120.3	-0.332061	4.09891e-12	negative
Macrophages.M2	AC009120.3	-0.31584	4.83135e-11	negative
Dendritic.cells.resting	AC009120.3	-0.294093	1.05242e-09	negative
Dendritic.cells.activated	AC009120.3	-0.326524	9.67317e-12	negative
Mast.cells.resting	AC009120.3	-0.272252	1.80785e-08	negative
Mast.cells.activated	AC009120.3	-0.364377	1.9129e-14	negative
Eosinophils	AC009120.3	-0.36632	1.35788e-14	negative
Neutrophils	AC009120.3	-0.403005	1.34216e-17	negative
Endothelialcells	AC009120.3	-0.138077	0.00488607	negative
Fibroblasts	AC009120.3	-0.274803	1.31335e-08	negative
Th1	AC009120.3	-0.313497	6.81657e-11	negative
Th2	AC009120.3	-0.264422	4.72303e-08	negative
Th17	AC009120.3	-0.357443	6.37629e-14	negative
MDSC	AC009120.5	-0.280059	6.72878e-09	negative
B.cells.naive	AC009120.5	-0.197764	5.08193e-05	negative
B.cells.memory	AC009120.5	-0.161655	0.000963463	negative
Plasma.cells	AC009120.5	-0.276759	1.02578e-08	negative
T.cells.CD8	AC009120.5	-0.217904	7.67141e-06	negative
T.cells.CD4.naive	AC009120.5	-0.438632	6.76889e-21	negative
T.cells.CD4.memory.activated	AC009120.5	-0.384057	5.33331e-16	negative
T.cells.follicular.helper	AC009120.5	-0.234777	1.36372e-06	negative
T.cells.regulatory..Tregs.	AC009120.5	-0.272523	1.74781e-08	negative
NK.cells.resting	AC009120.5	-0.345024	5.12595e-13	negative
NK.cells.activated	AC009120.5	-0.333049	3.51019e-12	negative
Monocytes	AC009120.5	-0.312196	8.24156e-11	negative
Macrophages.M0	AC009120.5	-0.372124	4.81131e-15	negative
Macrophages.M1	AC009120.5	-0.298642	5.6409e-10	negative
Macrophages.M2	AC009120.5	-0.332399	3.88759e-12	negative
Dendritic.cells.resting	AC009120.5	-0.317667	3.68629e-11	negative
Dendritic.cells.activated	AC009120.5	-0.30459	2.45507e-10	negative
Mast.cells.resting	AC009120.5	-0.356379	7.65124e-14	negative
Mast.cells.activated	AC009120.5	-0.359444	4.51835e-14	negative
Eosinophils	AC009120.5	-0.32333	1.57508e-11	negative
Neutrophils	AC009120.5	-0.336056	2.18208e-12	negative
Endothelialcells	AC009120.5	-0.183258	0.000177344	negative
Fibroblasts	AC009120.5	-0.215442	9.76187e-06	negative
Th1	AC009120.5	-0.321693	2.01768e-11	negative
Th2	AC009120.5	-0.20771	2.04378e-05	negative
Th17	AC009120.5	-0.380979	9.48793e-16	negative
Plasma.cells	AC009299.3	-0.114857	0.0194047	negative
Monocytes	AC009299.3	-0.179795	0.000235783	negative
T.cells.CD8	AC009403.2	-0.100553	0.0408607	negative
T.cells.CD4.naive	AC009403.2	-0.127109	0.00962605	negative
T.cells.CD4.memory.activated	AC009403.2	-0.125713	0.0104581	negative
T.cells.regulatory..Tregs.	AC009403.2	-0.10616	0.0308032	negative
NK.cells.resting	AC009403.2	-0.114647	0.0196286	negative
NK.cells.activated	AC009403.2	-0.179328	0.000244903	negative
Macrophages.M0	AC009403.2	-0.173435	0.000392458	negative
Macrophages.M1	AC009403.2	-0.12006	0.0145128	negative
Macrophages.M2	AC009403.2	-0.107232	0.0291438	negative
Dendritic.cells.resting	AC009403.2	-0.173196	0.000399908	negative
Dendritic.cells.activated	AC009403.2	-0.174999	0.000346798	negative
Mast.cells.resting	AC009403.2	-0.229154	2.46088e-06	negative
Mast.cells.activated	AC009403.2	-0.186566	0.000134453	negative
Eosinophils	AC009403.2	-0.145768	0.00295035	negative
Neutrophils	AC009403.2	-0.229266	2.43261e-06	negative
Endothelialcells	AC009403.2	-0.136181	0.00551279	negative
Th1	AC009403.2	-0.118656	0.0157118	negative
Th2	AC009403.2	-0.149517	0.00228702	negative
Th17	AC009403.2	-0.119864	0.0146751	negative
MDSC	AC009506.1	-0.196946	5.46654e-05	negative
B.cells.naive	AC009506.1	-0.110234	0.0248978	negative
Plasma.cells	AC009506.1	-0.11544	0.018793	negative
T.cells.CD8	AC009506.1	-0.199101	4.50806e-05	negative
T.cells.CD4.naive	AC009506.1	-0.158769	0.00118988	negative
T.cells.CD4.memory.activated	AC009506.1	-0.326121	1.02902e-11	negative
T.cells.follicular.helper	AC009506.1	-0.193777	7.23184e-05	negative
T.cells.regulatory..Tregs.	AC009506.1	-0.2034	3.04944e-05	negative
NK.cells.resting	AC009506.1	-0.101765	0.0384781	negative
NK.cells.activated	AC009506.1	-0.289633	1.91901e-09	negative
Macrophages.M0	AC009506.1	-0.279443	7.28338e-09	negative
Macrophages.M1	AC009506.1	-0.278708	8.00182e-09	negative
Macrophages.M2	AC009506.1	-0.198753	4.65109e-05	negative
Dendritic.cells.resting	AC009506.1	-0.145028	0.00310039	negative
Dendritic.cells.activated	AC009506.1	-0.239046	8.62486e-07	negative
Mast.cells.resting	AC009506.1	-0.117383	0.0168741	negative
Mast.cells.activated	AC009506.1	-0.290857	1.62906e-09	negative
Eosinophils	AC009506.1	-0.25702	1.13837e-07	negative
Neutrophils	AC009506.1	-0.295778	8.36391e-10	negative
Fibroblasts	AC009506.1	-0.189819	0.000101926	negative
Th1	AC009506.1	-0.256421	1.22091e-07	negative
Th2	AC009506.1	-0.100077	0.0418279	negative
Th17	AC009506.1	-0.129991	0.00809264	negative
MDSC	AC010329.1	-0.267384	3.29636e-08	negative
B.cells.naive	AC010329.1	-0.212725	1.26955e-05	negative
B.cells.memory	AC010329.1	-0.146776	0.00275656	negative
Plasma.cells	AC010329.1	-0.229634	2.34145e-06	negative
T.cells.CD8	AC010329.1	-0.240076	7.71178e-07	negative
T.cells.CD4.naive	AC010329.1	-0.432518	2.65766e-20	negative
T.cells.CD4.memory.activated	AC010329.1	-0.311112	9.64798e-11	negative
T.cells.follicular.helper	AC010329.1	-0.206983	2.18785e-05	negative
T.cells.regulatory..Tregs.	AC010329.1	-0.275898	1.14388e-08	negative
NK.cells.resting	AC010329.1	-0.315079	5.4048e-11	negative
NK.cells.activated	AC010329.1	-0.250042	2.54558e-07	negative
Monocytes	AC010329.1	-0.28009	6.70213e-09	negative
Macrophages.M0	AC010329.1	-0.252372	1.9508e-07	negative
Macrophages.M1	AC010329.1	-0.261549	6.6667e-08	negative
Macrophages.M2	AC010329.1	-0.285113	3.49049e-09	negative
Dendritic.cells.resting	AC010329.1	-0.311406	9.24441e-11	negative
Dendritic.cells.activated	AC010329.1	-0.281395	5.66451e-09	negative
Mast.cells.resting	AC010329.1	-0.389558	1.87643e-16	negative
Mast.cells.activated	AC010329.1	-0.256858	1.16016e-07	negative
Eosinophils	AC010329.1	-0.252674	1.88436e-07	negative
Neutrophils	AC010329.1	-0.227261	2.9921e-06	negative
Endothelialcells	AC010329.1	-0.155872	0.00146568	negative
Fibroblasts	AC010329.1	-0.126549	0.00995227	negative
Th1	AC010329.1	-0.308306	1.44595e-10	negative
Th2	AC010329.1	-0.129824	0.00817541	negative
Th17	AC010329.1	-0.336126	2.158e-12	negative
MDSC	AC010894.3	-0.190313	9.76949e-05	negative
B.cells.naive	AC010894.3	-0.133146	0.00666733	negative
B.cells.memory	AC010894.3	-0.128408	0.00890595	negative
T.cells.CD8	AC010894.3	-0.16032	0.00106274	negative
T.cells.CD4.naive	AC010894.3	-0.151271	0.00202601	negative
T.cells.CD4.memory.activated	AC010894.3	-0.105655	0.0316129	negative
T.cells.follicular.helper	AC010894.3	-0.190778	9.38547e-05	negative
T.cells.regulatory..Tregs.	AC010894.3	-0.157844	0.00127229	negative
NK.cells.resting	AC010894.3	-0.136088	0.0055454	negative
NK.cells.activated	AC010894.3	-0.196311	5.7838e-05	negative
Monocytes	AC010894.3	-0.120077	0.0144983	negative
Macrophages.M0	AC010894.3	-0.190311	9.77114e-05	negative
Macrophages.M1	AC010894.3	-0.206849	2.21534e-05	negative
Macrophages.M2	AC010894.3	-0.169129	0.000548686	negative
Dendritic.cells.resting	AC010894.3	-0.17404	0.000374164	negative
Dendritic.cells.activated	AC010894.3	-0.237643	1.00361e-06	negative
Mast.cells.resting	AC010894.3	-0.167544	0.000619507	negative
Mast.cells.activated	AC010894.3	-0.193063	7.69729e-05	negative
Eosinophils	AC010894.3	-0.248978	2.87189e-07	negative
Neutrophils	AC010894.3	-0.246713	3.70574e-07	negative
Endothelialcells	AC010894.3	-0.20195	3.48257e-05	negative
Fibroblasts	AC010894.3	-0.145172	0.0030705	negative
Th1	AC010894.3	-0.196755	5.56008e-05	negative
Th2	AC010894.3	-0.15323	0.00176698	negative
B.cells.naive	AC016735.1	-0.104584	0.033389	negative
Fibroblasts	AC016735.1	0.108495	0.0272861	postive
B.cells.naive	AC016747.3	0.165042	0.000748691	postive
Plasma.cells	AC016747.3	0.115881	0.0183416	postive
T.cells.CD8	AC016747.3	0.10392	0.0345326	postive
T.cells.follicular.helper	AC016747.3	0.135226	0.00585487	postive
T.cells.regulatory..Tregs.	AC016747.3	0.177021	0.000295084	postive
NK.cells.activated	AC016747.3	0.138306	0.00481488	postive
Macrophages.M0	AC016747.3	0.153637	0.00171713	postive
Macrophages.M1	AC016747.3	0.146575	0.00279432	postive
Macrophages.M2	AC016747.3	0.153351	0.00175212	postive
Dendritic.cells.activated	AC016747.3	0.111733	0.0229855	postive
Fibroblasts	AC016747.3	0.155244	0.00153262	postive
Th1	AC016747.3	0.142714	0.00361511	postive
Th2	AC016747.3	0.123835	0.0116766	postive
Th17	AC016747.3	0.130066	0.00805599	postive
B.cells.memory	AC017074.2	-0.119571	0.0149212	negative
Plasma.cells	AC017074.2	-0.120589	0.0140814	negative
T.cells.CD4.naive	AC017074.2	-0.153422	0.00174333	negative
T.cells.CD4.memory.activated	AC017074.2	-0.126	0.0102817	negative
T.cells.follicular.helper	AC017074.2	-0.12605	0.0102517	negative
T.cells.regulatory..Tregs.	AC017074.2	-0.102531	0.037034	negative
NK.cells.resting	AC017074.2	-0.101737	0.0385316	negative
NK.cells.activated	AC017074.2	-0.101256	0.0394632	negative
Monocytes	AC017074.2	-0.110952	0.0239656	negative
Dendritic.cells.resting	AC017074.2	-0.168211	0.000588701	negative
Dendritic.cells.activated	AC017074.2	-0.104609	0.033346	negative
Mast.cells.resting	AC017074.2	-0.189483	0.000104907	negative
Th1	AC017074.2	-0.127956	0.00915089	negative
MDSC	AC017104.3	-0.239248	8.43731e-07	negative
B.cells.naive	AC017104.3	-0.222534	4.83883e-06	negative
B.cells.memory	AC017104.3	-0.121627	0.0132691	negative
Plasma.cells	AC017104.3	-0.267595	3.21253e-08	negative
T.cells.CD8	AC017104.3	-0.234213	1.44779e-06	negative
T.cells.CD4.naive	AC017104.3	-0.382995	6.51063e-16	negative
T.cells.CD4.memory.activated	AC017104.3	-0.224548	3.94754e-06	negative
T.cells.follicular.helper	AC017104.3	-0.226808	3.13469e-06	negative
T.cells.regulatory..Tregs.	AC017104.3	-0.253617	1.69049e-07	negative
NK.cells.resting	AC017104.3	-0.293759	1.10118e-09	negative
NK.cells.activated	AC017104.3	-0.229342	2.41339e-06	negative
Monocytes	AC017104.3	-0.332016	4.12815e-12	negative
Macrophages.M0	AC017104.3	-0.272082	1.84659e-08	negative
Macrophages.M1	AC017104.3	-0.244633	4.67339e-07	negative
Macrophages.M2	AC017104.3	-0.278418	8.30405e-09	negative
Dendritic.cells.resting	AC017104.3	-0.310934	9.89956e-11	negative
Dendritic.cells.activated	AC017104.3	-0.268796	2.77257e-08	negative
Mast.cells.resting	AC017104.3	-0.350989	1.90521e-13	negative
Mast.cells.activated	AC017104.3	-0.19303	7.71935e-05	negative
Eosinophils	AC017104.3	-0.243696	5.18428e-07	negative
Neutrophils	AC017104.3	-0.217902	7.6727e-06	negative
Endothelialcells	AC017104.3	-0.190616	9.51719e-05	negative
Fibroblasts	AC017104.3	-0.177587	0.000281956	negative
Th1	AC017104.3	-0.28287	4.67876e-09	negative
Th2	AC017104.3	-0.218225	7.43236e-06	negative
Th17	AC017104.3	-0.280609	6.2689e-09	negative
MDSC	AC019117.1	-0.302315	3.3824e-10	negative
B.cells.naive	AC019117.1	-0.240927	7.02836e-07	negative
Plasma.cells	AC019117.1	-0.135465	0.00576749	negative
T.cells.CD8	AC019117.1	-0.313493	6.8211e-11	negative
T.cells.CD4.naive	AC019117.1	-0.278605	8.10805e-09	negative
T.cells.CD4.memory.resting	AC019117.1	-0.118277	0.0160503	negative
T.cells.CD4.memory.activated	AC019117.1	-0.302335	3.37319e-10	negative
T.cells.follicular.helper	AC019117.1	-0.312511	7.87285e-11	negative
T.cells.regulatory..Tregs.	AC019117.1	-0.357764	6.03492e-14	negative
NK.cells.resting	AC019117.1	-0.162314	0.000917653	negative
NK.cells.activated	AC019117.1	-0.339817	1.19548e-12	negative
Monocytes	AC019117.1	-0.223978	4.18262e-06	negative
Macrophages.M0	AC019117.1	-0.447046	9.84129e-22	negative
Macrophages.M1	AC019117.1	-0.40171	1.73957e-17	negative
Macrophages.M2	AC019117.1	-0.368425	9.34286e-15	negative
Dendritic.cells.resting	AC019117.1	-0.240157	7.6443e-07	negative
Dendritic.cells.activated	AC019117.1	-0.299571	4.96016e-10	negative
Mast.cells.resting	AC019117.1	-0.131113	0.00755748	negative
Mast.cells.activated	AC019117.1	-0.326969	9.03408e-12	negative
Eosinophils	AC019117.1	-0.357643	6.16184e-14	negative
Neutrophils	AC019117.1	-0.358101	5.69566e-14	negative
Fibroblasts	AC019117.1	-0.353687	1.20933e-13	negative
Th1	AC019117.1	-0.293185	1.19025e-09	negative
Th2	AC019117.1	-0.126678	0.00987661	negative
Th17	AC019117.1	-0.298962	5.39658e-10	negative
Plasma.cells	AC019129.2	0.151165	0.00204107	postive
T.cells.CD8	AC019129.2	-0.181787	0.000200277	negative
T.cells.regulatory..Tregs.	AC019129.2	-0.133399	0.0065636	negative
NK.cells.activated	AC019129.2	-0.17237	0.000426672	negative
Macrophages.M0	AC019129.2	-0.141762	0.00384855	negative
Macrophages.M1	AC019129.2	-0.131606	0.00733253	negative
Dendritic.cells.activated	AC019129.2	-0.118615	0.0157484	negative
Mast.cells.resting	AC019129.2	-0.136187	0.0055107	negative
Eosinophils	AC019129.2	-0.129395	0.00839053	negative
Neutrophils	AC019129.2	-0.156082	0.00144385	negative
Th2	AC019129.2	-0.106143	0.0308292	negative
MDSC	AC024060.1	-0.305938	2.02809e-10	negative
B.cells.naive	AC024060.1	-0.26412	4.89813e-08	negative
B.cells.memory	AC024060.1	-0.171035	0.000473492	negative
Plasma.cells	AC024060.1	-0.223798	4.25968e-06	negative
T.cells.CD8	AC024060.1	-0.256578	1.19876e-07	negative
T.cells.CD4.naive	AC024060.1	-0.430153	4.47839e-20	negative
T.cells.CD4.memory.activated	AC024060.1	-0.331789	4.27715e-12	negative
T.cells.follicular.helper	AC024060.1	-0.233564	1.55079e-06	negative
T.cells.regulatory..Tregs.	AC024060.1	-0.317255	3.91887e-11	negative
NK.cells.resting	AC024060.1	-0.364093	2.01059e-14	negative
NK.cells.activated	AC024060.1	-0.35026	2.15281e-13	negative
Monocytes	AC024060.1	-0.301335	3.87989e-10	negative
Macrophages.M0	AC024060.1	-0.348449	2.91123e-13	negative
Macrophages.M1	AC024060.1	-0.327232	8.67571e-12	negative
Macrophages.M2	AC024060.1	-0.381371	8.82005e-16	negative
Dendritic.cells.resting	AC024060.1	-0.365582	1.54692e-14	negative
Dendritic.cells.activated	AC024060.1	-0.353277	1.29632e-13	negative
Mast.cells.resting	AC024060.1	-0.394767	6.85145e-17	negative
Mast.cells.activated	AC024060.1	-0.308749	1.35692e-10	negative
Eosinophils	AC024060.1	-0.345262	4.92917e-13	negative
Neutrophils	AC024060.1	-0.337753	1.66483e-12	negative
Endothelialcells	AC024060.1	-0.238313	9.33607e-07	negative
Fibroblasts	AC024060.1	-0.197083	5.40036e-05	negative
Th1	AC024060.1	-0.33173	4.31715e-12	negative
Th2	AC024060.1	-0.250071	2.53727e-07	negative
Th17	AC024060.1	-0.319978	2.61126e-11	negative
MDSC	AC024361.1	-0.272081	1.84679e-08	negative
B.cells.naive	AC024361.1	-0.209032	1.80476e-05	negative
B.cells.memory	AC024361.1	-0.185129	0.000151725	negative
Plasma.cells	AC024361.1	-0.178689	0.000257942	negative
T.cells.CD8	AC024361.1	-0.214912	1.02781e-05	negative
T.cells.CD4.naive	AC024361.1	-0.27679	1.02176e-08	negative
T.cells.CD4.memory.activated	AC024361.1	-0.206675	2.25166e-05	negative
T.cells.follicular.helper	AC024361.1	-0.233123	1.62489e-06	negative
T.cells.regulatory..Tregs.	AC024361.1	-0.251186	2.23456e-07	negative
NK.cells.resting	AC024361.1	-0.255685	1.33026e-07	negative
NK.cells.activated	AC024361.1	-0.249178	2.80773e-07	negative
Monocytes	AC024361.1	-0.251639	2.12175e-07	negative
Macrophages.M0	AC024361.1	-0.286204	3.02419e-09	negative
Macrophages.M1	AC024361.1	-0.282674	4.79938e-09	negative
Macrophages.M2	AC024361.1	-0.311633	8.94538e-11	negative
Dendritic.cells.resting	AC024361.1	-0.260634	7.43401e-08	negative
Dendritic.cells.activated	AC024361.1	-0.278164	8.5778e-09	negative
Mast.cells.resting	AC024361.1	-0.259919	8.09176e-08	negative
Mast.cells.activated	AC024361.1	-0.241202	6.82018e-07	negative
Eosinophils	AC024361.1	-0.2795	7.23033e-09	negative
Neutrophils	AC024361.1	-0.239942	7.82482e-07	negative
Endothelialcells	AC024361.1	-0.264226	4.83631e-08	negative
Fibroblasts	AC024361.1	-0.208729	1.857e-05	negative
Th1	AC024361.1	-0.286353	2.96523e-09	negative
Th2	AC024361.1	-0.239666	8.06315e-07	negative
Th17	AC024361.1	-0.233208	1.61036e-06	negative
MDSC	AC024560.3	-0.405183	8.65574e-18	negative
B.cells.naive	AC024560.3	-0.270174	2.33967e-08	negative
B.cells.memory	AC024560.3	-0.157818	0.00127469	negative
Plasma.cells	AC024560.3	-0.250159	2.5119e-07	negative
T.cells.CD8	AC024560.3	-0.361858	2.97245e-14	negative
T.cells.CD4.naive	AC024560.3	-0.471061	2.95819e-24	negative
T.cells.CD4.memory.resting	AC024560.3	-0.121602	0.013288	negative
T.cells.CD4.memory.activated	AC024560.3	-0.344619	5.47735e-13	negative
T.cells.follicular.helper	AC024560.3	-0.323819	1.46242e-11	negative
T.cells.regulatory..Tregs.	AC024560.3	-0.381533	8.55727e-16	negative
NK.cells.resting	AC024560.3	-0.398123	3.54589e-17	negative
NK.cells.activated	AC024560.3	-0.403813	1.14105e-17	negative
Monocytes	AC024560.3	-0.363419	2.26291e-14	negative
Macrophages.M0	AC024560.3	-0.427008	8.90506e-20	negative
Macrophages.M1	AC024560.3	-0.420266	3.79514e-19	negative
Macrophages.M2	AC024560.3	-0.482095	1.75258e-25	negative
Dendritic.cells.resting	AC024560.3	-0.413744	1.49601e-18	negative
Dendritic.cells.activated	AC024560.3	-0.475434	9.77043e-25	negative
Mast.cells.resting	AC024560.3	-0.495231	5.28737e-27	negative
Mast.cells.activated	AC024560.3	-0.340164	1.13036e-12	negative
Eosinophils	AC024560.3	-0.440414	4.51945e-21	negative
Neutrophils	AC024560.3	-0.407168	5.78832e-18	negative
Endothelialcells	AC024560.3	-0.267105	3.41046e-08	negative
Fibroblasts	AC024560.3	-0.33597	2.21215e-12	negative
Th1	AC024560.3	-0.427733	7.60481e-20	negative
Th2	AC024560.3	-0.348005	3.13417e-13	negative
Th17	AC024560.3	-0.303696	2.78554e-10	negative
T.cells.regulatory..Tregs.	AC024896.1	-0.101874	0.0382699	negative
NK.cells.resting	AC024896.1	-0.1086	0.0271377	negative
Macrophages.M0	AC024896.1	-0.117655	0.0166197	negative
Macrophages.M2	AC024896.1	-0.110239	0.0248916	negative
Dendritic.cells.resting	AC024896.1	-0.131854	0.00722132	negative
Mast.cells.resting	AC024896.1	-0.117501	0.0167635	negative
Mast.cells.activated	AC024896.1	-0.13894	0.00462279	negative
Eosinophils	AC024896.1	-0.122041	0.0129565	negative
Neutrophils	AC024896.1	-0.129215	0.0084826	negative
Endothelialcells	AC024896.1	-0.105418	0.0319981	negative
Th17	AC024896.1	-0.158772	0.00118962	negative
MDSC	AC025171.1	-0.118241	0.0160833	negative
Plasma.cells	AC025171.1	-0.150252	0.00217417	negative
T.cells.CD8	AC025171.1	-0.108176	0.0277452	negative
T.cells.CD4.naive	AC025171.1	-0.323541	1.52554e-11	negative
T.cells.CD4.memory.activated	AC025171.1	-0.241005	6.96907e-07	negative
T.cells.follicular.helper	AC025171.1	-0.151857	0.00194513	negative
T.cells.regulatory..Tregs.	AC025171.1	-0.139325	0.00450954	negative
NK.cells.resting	AC025171.1	-0.110381	0.0247045	negative
NK.cells.activated	AC025171.1	-0.156741	0.00137731	negative
Monocytes	AC025171.1	-0.156027	0.00144951	negative
Macrophages.M0	AC025171.1	-0.218491	7.23958e-06	negative
Macrophages.M1	AC025171.1	-0.163437	0.000844226	negative
Macrophages.M2	AC025171.1	-0.172627	0.000418185	negative
Dendritic.cells.resting	AC025171.1	-0.194079	7.04233e-05	negative
Dendritic.cells.activated	AC025171.1	-0.186466	0.000135589	negative
Mast.cells.resting	AC025171.1	-0.208836	1.83839e-05	negative
Mast.cells.activated	AC025171.1	-0.250153	2.51351e-07	negative
Eosinophils	AC025171.1	-0.171424	0.000459373	negative
Neutrophils	AC025171.1	-0.181772	0.000200527	negative
Endothelialcells	AC025171.1	-0.113763	0.0205994	negative
Fibroblasts	AC025171.1	-0.202521	3.3054e-05	negative
Th1	AC025171.1	-0.193892	7.1591e-05	negative
Th17	AC025171.1	-0.357698	6.10362e-14	negative
MDSC	AC026167.1	-0.122792	0.0124069	negative
B.cells.naive	AC026167.1	-0.104432	0.0336489	negative
T.cells.CD8	AC026167.1	-0.214858	1.03324e-05	negative
T.cells.CD4.naive	AC026167.1	-0.116972	0.0172652	negative
T.cells.CD4.memory.activated	AC026167.1	-0.25534	1.38482e-07	negative
T.cells.follicular.helper	AC026167.1	-0.169212	0.000545201	negative
T.cells.regulatory..Tregs.	AC026167.1	-0.252288	1.96967e-07	negative
NK.cells.resting	AC026167.1	-0.110132	0.0250325	negative
NK.cells.activated	AC026167.1	-0.27356	1.53534e-08	negative
Macrophages.M0	AC026167.1	-0.287613	2.51041e-09	negative
Macrophages.M1	AC026167.1	-0.226387	3.27284e-06	negative
Macrophages.M2	AC026167.1	-0.226191	3.33914e-06	negative
Dendritic.cells.resting	AC026167.1	-0.185291	0.000149681	negative
Dendritic.cells.activated	AC026167.1	-0.180786	0.000217437	negative
Mast.cells.activated	AC026167.1	-0.225982	3.41108e-06	negative
Eosinophils	AC026167.1	-0.225601	3.54636e-06	negative
Neutrophils	AC026167.1	-0.236403	1.14648e-06	negative
Fibroblasts	AC026167.1	-0.154819	0.00157964	negative
Th1	AC026167.1	-0.170642	0.000488167	negative
Th2	AC026167.1	-0.120638	0.0140427	negative
Th17	AC026167.1	-0.270841	2.15447e-08	negative
Plasma.cells	AC062017.1	0.105203	0.0323513	postive
T.cells.CD8	AC062017.1	-0.122996	0.012261	negative
T.cells.regulatory..Tregs.	AC062017.1	-0.104516	0.0335044	negative
NK.cells.activated	AC062017.1	-0.133688	0.00644666	negative
Macrophages.M0	AC062017.1	-0.17916	0.000248277	negative
Macrophages.M1	AC062017.1	-0.133285	0.00660992	negative
Dendritic.cells.resting	AC062017.1	-0.111924	0.022751	negative
Dendritic.cells.activated	AC062017.1	-0.122284	0.0127762	negative
Mast.cells.activated	AC062017.1	-0.144673	0.00317467	negative
Eosinophils	AC062017.1	-0.182223	0.000193211	negative
Neutrophils	AC062017.1	-0.218691	7.0981e-06	negative
Endothelialcells	AC062017.1	-0.149295	0.00232205	negative
Fibroblasts	AC062017.1	-0.109984	0.0252292	negative
Th2	AC062017.1	-0.141621	0.00388422	negative
T.cells.CD4.naive	AC069213.1	-0.114652	0.0196238	negative
T.cells.CD4.memory.activated	AC069213.1	-0.204131	2.85109e-05	negative
NK.cells.resting	AC069213.1	-0.114254	0.0200556	negative
Macrophages.M0	AC069213.1	-0.101442	0.0391007	negative
Macrophages.M1	AC069213.1	-0.1006	0.0407653	negative
MDSC	AC073130.2	-0.151476	0.00199741	negative
B.cells.naive	AC073130.2	-0.144977	0.00311081	negative
B.cells.memory	AC073130.2	-0.148871	0.00239053	negative
Plasma.cells	AC073130.2	-0.215441	9.76311e-06	negative
T.cells.CD4.naive	AC073130.2	-0.294785	9.57782e-10	negative
T.cells.CD4.memory.activated	AC073130.2	-0.180478	0.000222997	negative
T.cells.follicular.helper	AC073130.2	-0.122021	0.0129721	negative
T.cells.regulatory..Tregs.	AC073130.2	-0.140389	0.0042093	negative
NK.cells.resting	AC073130.2	-0.247947	3.22612e-07	negative
NK.cells.activated	AC073130.2	-0.140722	0.00411891	negative
Monocytes	AC073130.2	-0.263515	5.26807e-08	negative
Macrophages.M0	AC073130.2	-0.130451	0.00786948	negative
Macrophages.M1	AC073130.2	-0.112716	0.0218009	negative
Macrophages.M2	AC073130.2	-0.157178	0.0013348	negative
Dendritic.cells.resting	AC073130.2	-0.231763	1.87479e-06	negative
Dendritic.cells.activated	AC073130.2	-0.134821	0.00600578	negative
Mast.cells.resting	AC073130.2	-0.253215	1.77071e-07	negative
Mast.cells.activated	AC073130.2	-0.137974	0.00491836	negative
Eosinophils	AC073130.2	-0.125992	0.0102868	negative
Neutrophils	AC073130.2	-0.109478	0.0259133	negative
Endothelialcells	AC073130.2	-0.151933	0.00193487	negative
Th1	AC073130.2	-0.158966	0.00117306	negative
Th17	AC073130.2	-0.261616	6.61396e-08	negative
MDSC	AC079466.1	-0.153324	0.00175545	negative
Macrophages.M0	AC079466.1	-0.102574	0.0369537	negative
Macrophages.M1	AC079466.1	-0.10348	0.0353099	negative
Dendritic.cells.activated	AC079466.1	-0.112299	0.0222965	negative
Mast.cells.activated	AC079466.1	-0.122819	0.0123874	negative
Eosinophils	AC079466.1	-0.117134	0.0171098	negative
Neutrophils	AC079466.1	-0.1012	0.0395728	negative
Th1	AC079466.1	-0.122936	0.0123037	negative
MDSC	AC079907.1	-0.193562	7.36866e-05	negative
B.cells.naive	AC079907.1	-0.153587	0.00172322	negative
Plasma.cells	AC079907.1	-0.104255	0.0339522	negative
T.cells.CD8	AC079907.1	-0.15609	0.001443	negative
T.cells.CD4.naive	AC079907.1	-0.22928	2.42896e-06	negative
T.cells.CD4.memory.activated	AC079907.1	-0.158297	0.00123132	negative
T.cells.follicular.helper	AC079907.1	-0.159793	0.00110446	negative
T.cells.regulatory..Tregs.	AC079907.1	-0.246781	3.67789e-07	negative
NK.cells.resting	AC079907.1	-0.2302	2.20759e-06	negative
NK.cells.activated	AC079907.1	-0.243387	5.36475e-07	negative
Monocytes	AC079907.1	-0.178162	0.000269165	negative
Macrophages.M0	AC079907.1	-0.232387	1.75585e-06	negative
Macrophages.M1	AC079907.1	-0.23511	1.31628e-06	negative
Macrophages.M2	AC079907.1	-0.256662	1.18713e-07	negative
Dendritic.cells.resting	AC079907.1	-0.200842	3.85189e-05	negative
Dendritic.cells.activated	AC079907.1	-0.245719	4.1415e-07	negative
Mast.cells.resting	AC079907.1	-0.26506	4.37242e-08	negative
Mast.cells.activated	AC079907.1	-0.210373	1.5895e-05	negative
Eosinophils	AC079907.1	-0.212553	1.29066e-05	negative
Neutrophils	AC079907.1	-0.252397	1.94519e-07	negative
Endothelialcells	AC079907.1	-0.23214	1.80198e-06	negative
Fibroblasts	AC079907.1	-0.116574	0.0176517	negative
Th1	AC079907.1	-0.242275	6.06367e-07	negative
Th2	AC079907.1	-0.197708	5.1076e-05	negative
Th17	AC079907.1	-0.193863	7.17755e-05	negative
MDSC	AC083843.1	-0.313391	6.92318e-11	negative
B.cells.naive	AC083843.1	-0.208155	1.96023e-05	negative
B.cells.memory	AC083843.1	-0.18089	0.000215601	negative
Plasma.cells	AC083843.1	-0.259545	8.45825e-08	negative
T.cells.CD8	AC083843.1	-0.242554	5.88045e-07	negative
T.cells.CD4.naive	AC083843.1	-0.374148	3.33462e-15	negative
T.cells.CD4.memory.activated	AC083843.1	-0.287293	2.61915e-09	negative
T.cells.follicular.helper	AC083843.1	-0.201265	3.70653e-05	negative
T.cells.regulatory..Tregs.	AC083843.1	-0.282965	4.62118e-09	negative
NK.cells.resting	AC083843.1	-0.3314	4.54563e-12	negative
NK.cells.activated	AC083843.1	-0.296867	7.20444e-10	negative
Monocytes	AC083843.1	-0.304082	2.63794e-10	negative
Macrophages.M0	AC083843.1	-0.302833	3.14521e-10	negative
Macrophages.M1	AC083843.1	-0.257074	1.13125e-07	negative
Macrophages.M2	AC083843.1	-0.327014	8.97222e-12	negative
Dendritic.cells.resting	AC083843.1	-0.338718	1.42644e-12	negative
Dendritic.cells.activated	AC083843.1	-0.292268	1.34725e-09	negative
Mast.cells.resting	AC083843.1	-0.384397	5.00326e-16	negative
Mast.cells.activated	AC083843.1	-0.282808	4.71636e-09	negative
Eosinophils	AC083843.1	-0.28897	2.09626e-09	negative
Neutrophils	AC083843.1	-0.272111	1.83997e-08	negative
Endothelialcells	AC083843.1	-0.209268	1.76497e-05	negative
Fibroblasts	AC083843.1	-0.149254	0.00232866	negative
Th1	AC083843.1	-0.322747	1.72052e-11	negative
Th2	AC083843.1	-0.186687	0.000133085	negative
Th17	AC083843.1	-0.339711	1.21602e-12	negative
MDSC	AC084125.4	-0.234308	1.43327e-06	negative
B.cells.naive	AC084125.4	-0.21054	1.56444e-05	negative
Plasma.cells	AC084125.4	-0.164861	0.000758918	negative
T.cells.CD8	AC084125.4	-0.285286	3.41227e-09	negative
T.cells.CD4.naive	AC084125.4	-0.183439	0.000174696	negative
T.cells.CD4.memory.resting	AC084125.4	-0.166275	0.000682192	negative
T.cells.CD4.memory.activated	AC084125.4	-0.257091	1.12901e-07	negative
T.cells.follicular.helper	AC084125.4	-0.240952	7.0091e-07	negative
T.cells.regulatory..Tregs.	AC084125.4	-0.273879	1.47521e-08	negative
NK.cells.resting	AC084125.4	-0.133285	0.00660988	negative
NK.cells.activated	AC084125.4	-0.301785	3.6433e-10	negative
Monocytes	AC084125.4	-0.201886	3.50272e-05	negative
Macrophages.M0	AC084125.4	-0.371451	5.43269e-15	negative
Macrophages.M1	AC084125.4	-0.318863	3.08509e-11	negative
Macrophages.M2	AC084125.4	-0.292603	1.28783e-09	negative
Dendritic.cells.resting	AC084125.4	-0.205754	2.45338e-05	negative
Dendritic.cells.activated	AC084125.4	-0.335167	2.51294e-12	negative
Mast.cells.resting	AC084125.4	-0.175088	0.000344343	negative
Mast.cells.activated	AC084125.4	-0.2959	8.22563e-10	negative
Eosinophils	AC084125.4	-0.326108	1.03115e-11	negative
Neutrophils	AC084125.4	-0.373984	3.43515e-15	negative
Endothelialcells	AC084125.4	-0.180007	0.000231733	negative
Fibroblasts	AC084125.4	-0.24945	2.72246e-07	negative
Th1	AC084125.4	-0.256288	1.24004e-07	negative
Th2	AC084125.4	-0.234844	1.35399e-06	negative
Th17	AC084125.4	-0.227545	2.90612e-06	negative
MDSC	AC090181.1	-0.309271	1.25881e-10	negative
B.cells.naive	AC090181.1	-0.18013	0.000229423	negative
B.cells.memory	AC090181.1	-0.134996	0.00594034	negative
Plasma.cells	AC090181.1	-0.318114	3.44922e-11	negative
T.cells.CD8	AC090181.1	-0.221292	5.48057e-06	negative
T.cells.CD4.naive	AC090181.1	-0.446369	1.15175e-21	negative
T.cells.CD4.memory.activated	AC090181.1	-0.332821	3.63798e-12	negative
T.cells.follicular.helper	AC090181.1	-0.216602	8.71702e-06	negative
T.cells.regulatory..Tregs.	AC090181.1	-0.281258	5.76526e-09	negative
NK.cells.resting	AC090181.1	-0.352035	1.59833e-13	negative
NK.cells.activated	AC090181.1	-0.297899	6.2502e-10	negative
Monocytes	AC090181.1	-0.33466	2.72295e-12	negative
Macrophages.M0	AC090181.1	-0.34148	9.1369e-13	negative
Macrophages.M1	AC090181.1	-0.301144	3.98443e-10	negative
Macrophages.M2	AC090181.1	-0.351337	1.79729e-13	negative
Dendritic.cells.resting	AC090181.1	-0.326442	9.79602e-12	negative
Dendritic.cells.activated	AC090181.1	-0.311796	8.73531e-11	negative
Mast.cells.resting	AC090181.1	-0.380142	1.10861e-15	negative
Mast.cells.activated	AC090181.1	-0.258649	9.40158e-08	negative
Eosinophils	AC090181.1	-0.311367	9.29762e-11	negative
Neutrophils	AC090181.1	-0.275264	1.23924e-08	negative
Endothelialcells	AC090181.1	-0.165577	0.000719146	negative
Fibroblasts	AC090181.1	-0.279433	7.29212e-09	negative
Th1	AC090181.1	-0.32432	1.35511e-11	negative
Th2	AC090181.1	-0.209426	1.73887e-05	negative
Th17	AC090181.1	-0.310966	9.85459e-11	negative
B.cells.memory	AC092171.4	-0.17972	0.00023723	negative
Plasma.cells	AC092171.4	-0.160445	0.00105308	negative
T.cells.CD4.memory.activated	AC092171.4	0.198565	4.73027e-05	postive
T.cells.regulatory..Tregs.	AC092171.4	0.106636	0.0300568	postive
NK.cells.activated	AC092171.4	0.113078	0.0213783	postive
Monocytes	AC092171.4	-0.128669	0.00876699	negative
Macrophages.M0	AC092171.4	0.154122	0.0016595	postive
Mast.cells.resting	AC092171.4	-0.11166	0.0230757	negative
Mast.cells.activated	AC092171.4	0.189133	0.000108097	postive
Neutrophils	AC092171.4	0.110659	0.0243416	postive
Endothelialcells	AC092171.4	-0.195385	6.27797e-05	negative
Th2	AC092171.4	-0.191523	8.79982e-05	negative
MDSC	AC092574.2	-0.212343	1.31701e-05	negative
B.cells.naive	AC092574.2	-0.192033	8.41923e-05	negative
B.cells.memory	AC092574.2	-0.138635	0.00471436	negative
Plasma.cells	AC092574.2	-0.247706	3.31477e-07	negative
T.cells.CD8	AC092574.2	-0.207792	2.0282e-05	negative
T.cells.CD4.naive	AC092574.2	-0.436492	1.09591e-20	negative
T.cells.CD4.memory.activated	AC092574.2	-0.258099	1.00306e-07	negative
T.cells.follicular.helper	AC092574.2	-0.183998	0.000166762	negative
T.cells.regulatory..Tregs.	AC092574.2	-0.241833	6.36493e-07	negative
NK.cells.resting	AC092574.2	-0.299067	5.31886e-10	negative
NK.cells.activated	AC092574.2	-0.215901	9.33458e-06	negative
Monocytes	AC092574.2	-0.278249	8.48504e-09	negative
Macrophages.M0	AC092574.2	-0.247768	3.29198e-07	negative
Macrophages.M1	AC092574.2	-0.231054	2.01931e-06	negative
Macrophages.M2	AC092574.2	-0.235466	1.26718e-06	negative
Dendritic.cells.resting	AC092574.2	-0.294288	1.02478e-09	negative
Dendritic.cells.activated	AC092574.2	-0.251917	2.05542e-07	negative
Mast.cells.resting	AC092574.2	-0.380208	1.09519e-15	negative
Mast.cells.activated	AC092574.2	-0.231719	1.88353e-06	negative
Eosinophils	AC092574.2	-0.228342	2.67661e-06	negative
Neutrophils	AC092574.2	-0.222589	4.81213e-06	negative
Endothelialcells	AC092574.2	-0.145276	0.00304936	negative
Fibroblasts	AC092574.2	-0.12625	0.0101307	negative
Th1	AC092574.2	-0.268433	2.89903e-08	negative
Th2	AC092574.2	-0.163511	0.000839585	negative
Th17	AC092574.2	-0.339268	1.30578e-12	negative
MDSC	AC103563.2	0.129696	0.00823895	postive
B.cells.naive	AC103563.2	0.299709	4.86594e-10	postive
B.cells.memory	AC103563.2	0.131087	0.00756938	postive
Plasma.cells	AC103563.2	0.222349	4.92974e-06	postive
T.cells.CD8	AC103563.2	0.202589	3.28498e-05	postive
T.cells.CD4.naive	AC103563.2	0.127975	0.00914044	postive
T.cells.CD4.memory.resting	AC103563.2	0.198696	4.67514e-05	postive
T.cells.CD4.memory.activated	AC103563.2	0.129157	0.00851268	postive
T.cells.follicular.helper	AC103563.2	0.286355	2.9644e-09	postive
T.cells.regulatory..Tregs.	AC103563.2	0.231828	1.86201e-06	postive
NK.cells.resting	AC103563.2	0.128688	0.00875692	postive
NK.cells.activated	AC103563.2	0.148956	0.00237675	postive
Monocytes	AC103563.2	0.182643	0.000186624	postive
Macrophages.M0	AC103563.2	0.171328	0.000462825	postive
Macrophages.M1	AC103563.2	0.211757	1.39298e-05	postive
Macrophages.M2	AC103563.2	0.194968	6.5133e-05	postive
Dendritic.cells.resting	AC103563.2	0.153256	0.00176382	postive
Dendritic.cells.activated	AC103563.2	0.175437	0.000334918	postive
Mast.cells.activated	AC103563.2	0.141216	0.00398847	postive
Eosinophils	AC103563.2	0.197436	5.23287e-05	postive
Neutrophils	AC103563.2	0.158955	0.00117399	postive
Fibroblasts	AC103563.2	0.141939	0.00380414	postive
Th1	AC103563.2	0.220244	6.08475e-06	postive
Th2	AC103563.2	0.130814	0.00769676	postive
T.cells.CD4.memory.activated	AC106786.1	-0.123987	0.0115733	negative
NK.cells.resting	AC106786.1	-0.13936	0.00449938	negative
NK.cells.activated	AC106786.1	-0.124457	0.0112599	negative
Macrophages.M0	AC106786.1	-0.117274	0.0169769	negative
Macrophages.M2	AC106786.1	-0.102728	0.0366707	negative
Mast.cells.activated	AC106786.1	-0.217949	7.63729e-06	negative
Eosinophils	AC106786.1	-0.130033	0.00807235	negative
Neutrophils	AC106786.1	-0.15577	0.00147629	negative
NK.cells.resting	AC106875.1	-0.153104	0.00178274	negative
B.cells.memory	AC108463.2	-0.113352	0.0210636	negative
Plasma.cells	AC108463.2	-0.139096	0.00457662	negative
T.cells.CD4.naive	AC108463.2	-0.163782	0.000822795	negative
Macrophages.M0	AC108463.2	0.176968	0.00029635	postive
Macrophages.M1	AC108463.2	0.115282	0.018957	postive
Macrophages.M2	AC108463.2	0.161477	0.000976217	postive
Neutrophils	AC108463.2	0.101743	0.0385206	postive
Endothelialcells	AC108463.2	0.302268	3.40495e-10	postive
Fibroblasts	AC108463.2	0.201298	3.69552e-05	postive
Th2	AC108463.2	0.10728	0.0290702	postive
Th17	AC108463.2	-0.105933	0.0311637	negative
T.cells.CD4.memory.activated	AC108676.1	0.140745	0.00411287	postive
T.cells.regulatory..Tregs.	AC108676.1	0.102837	0.0364706	postive
NK.cells.activated	AC108676.1	0.115761	0.0184632	postive
Macrophages.M0	AC108676.1	0.111571	0.0231853	postive
Macrophages.M1	AC108676.1	0.119202	0.0152357	postive
Mast.cells.activated	AC108676.1	0.208907	1.82621e-05	postive
Neutrophils	AC108676.1	0.173842	0.000380055	postive
Th17	AC108676.1	0.131501	0.00737969	postive
Macrophages.M2	AC112721.1	0.119961	0.0145944	postive
Macrophages.M2	AC112721.2	0.12496	0.0109322	postive
T.cells.CD8	AC114498.1	-0.111373	0.0234319	negative
T.cells.regulatory..Tregs.	AC114498.1	-0.123869	0.0116533	negative
Th17	AC114498.1	-0.100531	0.0409039	negative
MDSC	AC118344.1	-0.320997	2.24056e-11	negative
B.cells.naive	AC118344.1	-0.259664	8.33987e-08	negative
B.cells.memory	AC118344.1	-0.165978	0.000697683	negative
Plasma.cells	AC118344.1	-0.241255	6.78056e-07	negative
T.cells.CD8	AC118344.1	-0.206338	2.32371e-05	negative
T.cells.CD4.naive	AC118344.1	-0.272049	1.85417e-08	negative
T.cells.CD4.memory.resting	AC118344.1	-0.112645	0.0218854	negative
T.cells.CD4.memory.activated	AC118344.1	-0.213852	1.13897e-05	negative
T.cells.follicular.helper	AC118344.1	-0.199028	4.53758e-05	negative
T.cells.regulatory..Tregs.	AC118344.1	-0.282429	4.95419e-09	negative
NK.cells.resting	AC118344.1	-0.298122	6.06154e-10	negative
NK.cells.activated	AC118344.1	-0.343758	6.30639e-13	negative
Monocytes	AC118344.1	-0.296746	7.32531e-10	negative
Macrophages.M0	AC118344.1	-0.369771	7.34603e-15	negative
Macrophages.M1	AC118344.1	-0.327933	7.7879e-12	negative
Macrophages.M2	AC118344.1	-0.378431	1.52166e-15	negative
Dendritic.cells.resting	AC118344.1	-0.329969	5.6811e-12	negative
Dendritic.cells.activated	AC118344.1	-0.344292	5.77935e-13	negative
Mast.cells.resting	AC118344.1	-0.299127	5.27497e-10	negative
Mast.cells.activated	AC118344.1	-0.262379	6.03721e-08	negative
Eosinophils	AC118344.1	-0.404285	1.03761e-17	negative
Neutrophils	AC118344.1	-0.387267	2.906e-16	negative
Endothelialcells	AC118344.1	-0.291947	1.40693e-09	negative
Fibroblasts	AC118344.1	-0.30169	3.69188e-10	negative
Th1	AC118344.1	-0.328187	7.48827e-12	negative
Th2	AC118344.1	-0.267299	3.33075e-08	negative
Th17	AC118344.1	-0.158454	0.00121738	negative
MDSC	AC133644.2	0.496513	3.72676e-27	postive
B.cells.naive	AC133644.2	0.302481	3.30454e-10	postive
B.cells.memory	AC133644.2	0.241418	6.66094e-07	postive
Plasma.cells	AC133644.2	0.257974	1.01791e-07	postive
T.cells.CD8	AC133644.2	0.462171	2.67899e-23	postive
T.cells.CD4.naive	AC133644.2	0.213845	1.13971e-05	postive
T.cells.CD4.memory.resting	AC133644.2	0.135895	0.00561341	postive
T.cells.CD4.memory.activated	AC133644.2	0.351075	1.8781e-13	postive
T.cells.follicular.helper	AC133644.2	0.47637	7.69216e-25	postive
T.cells.regulatory..Tregs.	AC133644.2	0.440766	4.17172e-21	postive
NK.cells.resting	AC133644.2	0.229405	2.39784e-06	postive
NK.cells.activated	AC133644.2	0.459863	4.69704e-23	postive
Monocytes	AC133644.2	0.383408	6.02516e-16	postive
Macrophages.M0	AC133644.2	0.487475	4.25547e-26	postive
Macrophages.M1	AC133644.2	0.550504	3.54784e-34	postive
Macrophages.M2	AC133644.2	0.559666	1.68942e-35	postive
Dendritic.cells.resting	AC133644.2	0.282416	4.96277e-09	postive
Dendritic.cells.activated	AC133644.2	0.504315	4.29192e-28	postive
Mast.cells.resting	AC133644.2	0.173449	0.000392026	postive
Mast.cells.activated	AC133644.2	0.358921	4.94517e-14	postive
Eosinophils	AC133644.2	0.469891	3.96816e-24	postive
Neutrophils	AC133644.2	0.424676	1.47583e-19	postive
Endothelialcells	AC133644.2	0.196901	5.48874e-05	postive
Fibroblasts	AC133644.2	0.370875	6.02615e-15	postive
Th1	AC133644.2	0.52776	4.59257e-31	postive
Th2	AC133644.2	0.324329	1.35319e-11	postive
Th17	AC133644.2	0.127938	0.00916066	postive
MDSC	AC139530.1	-0.14579	0.0029459	negative
T.cells.CD8	AC139530.1	-0.141585	0.00389328	negative
T.cells.CD4.naive	AC139530.1	-0.138213	0.00484362	negative
T.cells.regulatory..Tregs.	AC139530.1	-0.115271	0.0189682	negative
NK.cells.activated	AC139530.1	-0.190457	9.64867e-05	negative
Macrophages.M0	AC139530.1	-0.171643	0.000451602	negative
Macrophages.M1	AC139530.1	-0.177749	0.000278299	negative
Macrophages.M2	AC139530.1	-0.122485	0.0126292	negative
Dendritic.cells.resting	AC139530.1	-0.136112	0.00553678	negative
Dendritic.cells.activated	AC139530.1	-0.198092	4.9352e-05	negative
Mast.cells.resting	AC139530.1	-0.244658	4.66039e-07	negative
Mast.cells.activated	AC139530.1	-0.1391	0.0045752	negative
Eosinophils	AC139530.1	-0.210542	1.56409e-05	negative
Neutrophils	AC139530.1	-0.222045	5.08227e-06	negative
Endothelialcells	AC139530.1	-0.107432	0.0288426	negative
Fibroblasts	AC139530.1	-0.145749	0.00295413	negative
Th1	AC139530.1	-0.173806	0.000381133	negative
Th2	AC139530.1	-0.232145	1.80107e-06	negative
MDSC	AC139887.4	-0.338916	1.38189e-12	negative
B.cells.naive	AC139887.4	-0.263505	5.27477e-08	negative
B.cells.memory	AC139887.4	-0.155663	0.00148766	negative
Plasma.cells	AC139887.4	-0.300922	4.11013e-10	negative
T.cells.CD8	AC139887.4	-0.272269	1.80397e-08	negative
T.cells.CD4.naive	AC139887.4	-0.486281	5.83768e-26	negative
T.cells.CD4.memory.activated	AC139887.4	-0.35596	8.21803e-14	negative
T.cells.follicular.helper	AC139887.4	-0.23686	1.09164e-06	negative
T.cells.regulatory..Tregs.	AC139887.4	-0.329401	6.20512e-12	negative
NK.cells.resting	AC139887.4	-0.414905	1.17434e-18	negative
NK.cells.activated	AC139887.4	-0.33925	1.30958e-12	negative
Monocytes	AC139887.4	-0.351173	1.84726e-13	negative
Macrophages.M0	AC139887.4	-0.357789	6.00907e-14	negative
Macrophages.M1	AC139887.4	-0.336887	1.91192e-12	negative
Macrophages.M2	AC139887.4	-0.39533	6.13846e-17	negative
Dendritic.cells.resting	AC139887.4	-0.380721	9.95592e-16	negative
Dendritic.cells.activated	AC139887.4	-0.385942	3.73664e-16	negative
Mast.cells.resting	AC139887.4	-0.470298	3.58313e-24	negative
Mast.cells.activated	AC139887.4	-0.334	3.0221e-12	negative
Eosinophils	AC139887.4	-0.375575	2.57098e-15	negative
Neutrophils	AC139887.4	-0.34637	4.1077e-13	negative
Endothelialcells	AC139887.4	-0.231013	2.02787e-06	negative
Fibroblasts	AC139887.4	-0.235482	1.26503e-06	negative
Th1	AC139887.4	-0.357158	6.69633e-14	negative
Th2	AC139887.4	-0.237596	1.00867e-06	negative
Th17	AC139887.4	-0.351974	1.61474e-13	negative
MDSC	AC144652.1	-0.207181	2.14782e-05	negative
B.cells.memory	AC144652.1	-0.16609	0.000691785	negative
T.cells.CD8	AC144652.1	-0.122844	0.0123693	negative
T.cells.CD4.naive	AC144652.1	-0.151443	0.00200204	negative
T.cells.regulatory..Tregs.	AC144652.1	-0.127802	0.0092354	negative
NK.cells.resting	AC144652.1	-0.299364	5.10451e-10	negative
NK.cells.activated	AC144652.1	-0.213169	1.21644e-05	negative
Macrophages.M1	AC144652.1	-0.142742	0.00360846	negative
Macrophages.M2	AC144652.1	-0.204095	2.8605e-05	negative
Dendritic.cells.resting	AC144652.1	-0.215322	9.87608e-06	negative
Dendritic.cells.activated	AC144652.1	-0.186347	0.000136961	negative
Mast.cells.resting	AC144652.1	-0.234879	1.34905e-06	negative
Mast.cells.activated	AC144652.1	-0.126655	0.00988972	negative
Eosinophils	AC144652.1	-0.225801	3.47491e-06	negative
Neutrophils	AC144652.1	-0.191109	9.12093e-05	negative
Endothelialcells	AC144652.1	-0.14161	0.00388692	negative
Th1	AC144652.1	-0.182021	0.000196453	negative
Th2	AC144652.1	-0.164244	0.000794848	negative
B.cells.naive	AC144831.1	-0.120858	0.0138671	negative
T.cells.CD8	AC144831.1	-0.130967	0.00762501	negative
T.cells.CD4.naive	AC144831.1	-0.175288	0.000338917	negative
T.cells.CD4.memory.activated	AC144831.1	-0.204804	2.67922e-05	negative
T.cells.follicular.helper	AC144831.1	-0.132001	0.00715638	negative
T.cells.regulatory..Tregs.	AC144831.1	-0.142357	0.00370108	negative
NK.cells.resting	AC144831.1	-0.175222	0.000340703	negative
NK.cells.activated	AC144831.1	-0.183045	0.000180509	negative
Macrophages.M0	AC144831.1	-0.157295	0.00132362	negative
Macrophages.M1	AC144831.1	-0.161167	0.000998724	negative
Macrophages.M2	AC144831.1	-0.159751	0.00110787	negative
Dendritic.cells.resting	AC144831.1	-0.204061	2.86959e-05	negative
Dendritic.cells.activated	AC144831.1	-0.162212	0.000924598	negative
Mast.cells.resting	AC144831.1	-0.157882	0.00126877	negative
Mast.cells.activated	AC144831.1	-0.127718	0.0092824	negative
Eosinophils	AC144831.1	-0.194306	6.90391e-05	negative
Neutrophils	AC144831.1	-0.131016	0.00760235	negative
Th1	AC144831.1	-0.114822	0.0194412	negative
Th2	AC144831.1	-0.132394	0.00698521	negative
Th17	AC144831.1	-0.151957	0.0019317	negative
MDSC	AC145343.1	-0.179122	0.000249047	negative
Plasma.cells	AC145343.1	-0.13513	0.00589034	negative
Monocytes	AC145343.1	-0.171371	0.000461304	negative
Macrophages.M1	AC145343.1	-0.116984	0.017254	negative
Macrophages.M2	AC145343.1	-0.137858	0.0049549	negative
Dendritic.cells.activated	AC145343.1	-0.132989	0.00673246	negative
Mast.cells.activated	AC145343.1	-0.131139	0.00754521	negative
Neutrophils	AC145343.1	-0.122244	0.0128058	negative
Endothelialcells	AC145343.1	-0.101633	0.0387313	negative
Th1	AC145343.1	-0.151368	0.00201246	negative
Th2	AC145343.1	-0.122334	0.0127398	negative
B.cells.memory	AC156455.1	-0.133321	0.00659523	negative
T.cells.CD4.memory.resting	AC156455.1	-0.105516	0.0318385	negative
NK.cells.resting	AC156455.1	-0.143751	0.0033755	negative
Dendritic.cells.resting	AC156455.1	-0.13299	0.00673208	negative
Mast.cells.resting	AC156455.1	-0.147319	0.00265719	negative
Fibroblasts	AC156455.1	0.103189	0.0358303	postive
MDSC	AC234582.1	0.105055	0.0325981	postive
B.cells.memory	AC234582.1	0.131366	0.00744102	postive
T.cells.regulatory..Tregs.	AC234582.1	0.106485	0.0302917	postive
Macrophages.M1	AC234582.1	0.110715	0.0242689	postive
Dendritic.cells.activated	AC234582.1	0.123744	0.0117392	postive
Th1	AC234582.1	0.106511	0.0302503	postive
MDSC	AC242988.1	-0.271912	1.88606e-08	negative
B.cells.naive	AC242988.1	-0.227456	2.9327e-06	negative
B.cells.memory	AC242988.1	-0.13701	0.00523053	negative
Plasma.cells	AC242988.1	-0.262955	5.63486e-08	negative
T.cells.CD8	AC242988.1	-0.233867	1.50192e-06	negative
T.cells.CD4.naive	AC242988.1	-0.428378	6.6062e-20	negative
T.cells.CD4.memory.activated	AC242988.1	-0.327352	8.51805e-12	negative
T.cells.follicular.helper	AC242988.1	-0.208205	1.95108e-05	negative
T.cells.regulatory..Tregs.	AC242988.1	-0.249426	2.72988e-07	negative
NK.cells.resting	AC242988.1	-0.320241	2.51029e-11	negative
NK.cells.activated	AC242988.1	-0.266532	3.65742e-08	negative
Monocytes	AC242988.1	-0.330648	5.11181e-12	negative
Macrophages.M0	AC242988.1	-0.300054	4.63821e-10	negative
Macrophages.M1	AC242988.1	-0.282152	5.13555e-09	negative
Macrophages.M2	AC242988.1	-0.304697	2.41818e-10	negative
Dendritic.cells.resting	AC242988.1	-0.328583	7.04327e-12	negative
Dendritic.cells.activated	AC242988.1	-0.299641	4.91177e-10	negative
Mast.cells.resting	AC242988.1	-0.388146	2.45811e-16	negative
Mast.cells.activated	AC242988.1	-0.289713	1.89864e-09	negative
Eosinophils	AC242988.1	-0.282844	4.69441e-09	negative
Neutrophils	AC242988.1	-0.272246	1.80918e-08	negative
Endothelialcells	AC242988.1	-0.192692	7.95082e-05	negative
Fibroblasts	AC242988.1	-0.154837	0.00157759	negative
Th1	AC242988.1	-0.308027	1.50514e-10	negative
Th2	AC242988.1	-0.170497	0.000493683	negative
Th17	AC242988.1	-0.337797	1.65319e-12	negative
MDSC	AC245100.1	0.141878	0.00381924	postive
B.cells.memory	AC245100.1	0.144489	0.00321387	postive
Plasma.cells	AC245100.1	0.161394	0.000982154	postive
T.cells.CD4.memory.activated	AC245100.1	0.104794	0.0330348	postive
T.cells.follicular.helper	AC245100.1	0.129362	0.00840736	postive
T.cells.regulatory..Tregs.	AC245100.1	0.135107	0.00589892	postive
Monocytes	AC245100.1	0.157014	0.00135059	postive
Macrophages.M1	AC245100.1	0.10108	0.0398101	postive
Macrophages.M2	AC245100.1	0.109101	0.0264321	postive
Dendritic.cells.activated	AC245100.1	0.124465	0.0112545	postive
Endothelialcells	AC245100.1	-0.165938	0.00069977	negative
Th1	AC245100.1	0.173025	0.000405293	postive
MDSC	AC253576.2	-0.30479	2.3865e-10	negative
B.cells.naive	AC253576.2	-0.195297	6.32683e-05	negative
B.cells.memory	AC253576.2	-0.136558	0.00538264	negative
Plasma.cells	AC253576.2	-0.261789	6.47884e-08	negative
T.cells.CD8	AC253576.2	-0.243299	5.41672e-07	negative
T.cells.CD4.naive	AC253576.2	-0.441081	3.88277e-21	negative
T.cells.CD4.memory.activated	AC253576.2	-0.315234	5.28298e-11	negative
T.cells.follicular.helper	AC253576.2	-0.210738	1.5352e-05	negative
T.cells.regulatory..Tregs.	AC253576.2	-0.272642	1.72213e-08	negative
NK.cells.resting	AC253576.2	-0.360957	3.47656e-14	negative
NK.cells.activated	AC253576.2	-0.27212	1.83789e-08	negative
Monocytes	AC253576.2	-0.328912	6.69419e-12	negative
Macrophages.M0	AC253576.2	-0.301151	3.98074e-10	negative
Macrophages.M1	AC253576.2	-0.291421	1.51013e-09	negative
Macrophages.M2	AC253576.2	-0.34502	5.12936e-13	negative
Dendritic.cells.resting	AC253576.2	-0.339279	1.30357e-12	negative
Dendritic.cells.activated	AC253576.2	-0.322873	1.68804e-11	negative
Mast.cells.resting	AC253576.2	-0.412661	1.87311e-18	negative
Mast.cells.activated	AC253576.2	-0.294206	1.03627e-09	negative
Eosinophils	AC253576.2	-0.318537	3.2388e-11	negative
Neutrophils	AC253576.2	-0.269803	2.44925e-08	negative
Endothelialcells	AC253576.2	-0.183806	0.000169452	negative
Fibroblasts	AC253576.2	-0.200245	4.06587e-05	negative
Th1	AC253576.2	-0.329476	6.13379e-12	negative
Th2	AC253576.2	-0.194189	6.97495e-05	negative
Th17	AC253576.2	-0.362253	2.7745e-14	negative
MDSC	ACTA2-AS1	0.21705	8.34234e-06	postive
B.cells.naive	ACTA2-AS1	0.254226	1.57559e-07	postive
B.cells.memory	ACTA2-AS1	0.118567	0.0157911	postive
T.cells.CD4.memory.activated	ACTA2-AS1	-0.20858	1.88333e-05	negative
T.cells.follicular.helper	ACTA2-AS1	0.167041	0.000643657	postive
T.cells.regulatory..Tregs.	ACTA2-AS1	0.12709	0.00963703	postive
Monocytes	ACTA2-AS1	0.263878	5.04341e-08	postive
Macrophages.M0	ACTA2-AS1	0.187615	0.00012303	postive
Macrophages.M1	ACTA2-AS1	0.163192	0.000859775	postive
Macrophages.M2	ACTA2-AS1	0.271809	1.91045e-08	postive
Dendritic.cells.resting	ACTA2-AS1	0.123741	0.0117407	postive
Dendritic.cells.activated	ACTA2-AS1	0.18592	0.000141981	postive
Mast.cells.resting	ACTA2-AS1	0.224857	3.82581e-06	postive
Eosinophils	ACTA2-AS1	0.194532	6.76809e-05	postive
Neutrophils	ACTA2-AS1	0.135469	0.00576602	postive
Endothelialcells	ACTA2-AS1	0.322813	1.70359e-11	postive
Fibroblasts	ACTA2-AS1	0.317679	3.67949e-11	postive
Th1	ACTA2-AS1	0.136867	0.00527806	postive
Th2	ACTA2-AS1	0.404102	1.07665e-17	postive
MDSC	ACVR2B-AS1	-0.202597	3.28268e-05	negative
B.cells.naive	ACVR2B-AS1	-0.112452	0.0221136	negative
B.cells.memory	ACVR2B-AS1	-0.199682	4.27809e-05	negative
T.cells.CD8	ACVR2B-AS1	-0.189681	0.000103144	negative
T.cells.CD4.naive	ACVR2B-AS1	-0.273885	1.474e-08	negative
T.cells.CD4.memory.activated	ACVR2B-AS1	-0.170505	0.000493394	negative
T.cells.follicular.helper	ACVR2B-AS1	-0.117764	0.0165191	negative
T.cells.regulatory..Tregs.	ACVR2B-AS1	-0.233775	1.51669e-06	negative
NK.cells.resting	ACVR2B-AS1	-0.299649	4.90669e-10	negative
NK.cells.activated	ACVR2B-AS1	-0.335305	2.45848e-12	negative
Macrophages.M0	ACVR2B-AS1	-0.251068	2.2648e-07	negative
Macrophages.M1	ACVR2B-AS1	-0.25839	9.69306e-08	negative
Macrophages.M2	ACVR2B-AS1	-0.258226	9.8824e-08	negative
Dendritic.cells.resting	ACVR2B-AS1	-0.264355	4.7612e-08	negative
Dendritic.cells.activated	ACVR2B-AS1	-0.326683	9.44026e-12	negative
Mast.cells.resting	ACVR2B-AS1	-0.266202	3.8072e-08	negative
Mast.cells.activated	ACVR2B-AS1	-0.197082	5.40093e-05	negative
Eosinophils	ACVR2B-AS1	-0.268795	2.77295e-08	negative
Neutrophils	ACVR2B-AS1	-0.309736	1.17718e-10	negative
Endothelialcells	ACVR2B-AS1	-0.177542	0.000282983	negative
Fibroblasts	ACVR2B-AS1	-0.129713	0.00823046	negative
Th1	ACVR2B-AS1	-0.271908	1.88698e-08	negative
Th2	ACVR2B-AS1	-0.208166	1.95824e-05	negative
Th17	ACVR2B-AS1	-0.185354	0.000148889	negative
MDSC	ADIRF-AS1	-0.183425	0.000174907	negative
B.cells.naive	ADIRF-AS1	-0.126827	0.00978921	negative
T.cells.CD8	ADIRF-AS1	-0.242482	5.92679e-07	negative
T.cells.CD4.naive	ADIRF-AS1	-0.279481	7.24752e-09	negative
T.cells.CD4.memory.activated	ADIRF-AS1	-0.268561	2.85379e-08	negative
T.cells.follicular.helper	ADIRF-AS1	-0.201064	3.77516e-05	negative
T.cells.regulatory..Tregs.	ADIRF-AS1	-0.26013	7.89191e-08	negative
NK.cells.resting	ADIRF-AS1	-0.182883	0.000182948	negative
NK.cells.activated	ADIRF-AS1	-0.275632	1.18302e-08	negative
Monocytes	ADIRF-AS1	-0.132117	0.00710553	negative
Macrophages.M0	ADIRF-AS1	-0.26852	2.86824e-08	negative
Macrophages.M1	ADIRF-AS1	-0.23431	1.43306e-06	negative
Macrophages.M2	ADIRF-AS1	-0.270717	2.18756e-08	negative
Dendritic.cells.resting	ADIRF-AS1	-0.277731	9.06496e-09	negative
Dendritic.cells.activated	ADIRF-AS1	-0.285349	3.38407e-09	negative
Mast.cells.resting	ADIRF-AS1	-0.23647	1.13831e-06	negative
Mast.cells.activated	ADIRF-AS1	-0.259468	8.53593e-08	negative
Eosinophils	ADIRF-AS1	-0.235335	1.2851e-06	negative
Neutrophils	ADIRF-AS1	-0.291237	1.54801e-09	negative
Fibroblasts	ADIRF-AS1	-0.134765	0.00602712	negative
Th1	ADIRF-AS1	-0.228355	2.67312e-06	negative
Th2	ADIRF-AS1	-0.165112	0.000744766	negative
Th17	ADIRF-AS1	-0.299172	5.24237e-10	negative
MDSC	ADNP-AS1	-0.217213	8.21011e-06	negative
B.cells.naive	ADNP-AS1	-0.196002	5.94476e-05	negative
Plasma.cells	ADNP-AS1	-0.169788	0.000521538	negative
T.cells.CD8	ADNP-AS1	-0.191467	8.84327e-05	negative
T.cells.CD4.naive	ADNP-AS1	-0.35777	6.02849e-14	negative
T.cells.CD4.memory.activated	ADNP-AS1	-0.270527	2.23967e-08	negative
T.cells.follicular.helper	ADNP-AS1	-0.195599	6.16028e-05	negative
T.cells.regulatory..Tregs.	ADNP-AS1	-0.220891	5.70462e-06	negative
NK.cells.resting	ADNP-AS1	-0.261019	7.10107e-08	negative
NK.cells.activated	ADNP-AS1	-0.291597	1.47489e-09	negative
Monocytes	ADNP-AS1	-0.274525	1.36022e-08	negative
Macrophages.M0	ADNP-AS1	-0.378902	1.39472e-15	negative
Macrophages.M1	ADNP-AS1	-0.305776	2.07508e-10	negative
Macrophages.M2	ADNP-AS1	-0.329808	5.82521e-12	negative
Dendritic.cells.resting	ADNP-AS1	-0.240978	6.98908e-07	negative
Dendritic.cells.activated	ADNP-AS1	-0.314805	5.62687e-11	negative
Mast.cells.resting	ADNP-AS1	-0.320733	2.33156e-11	negative
Mast.cells.activated	ADNP-AS1	-0.377301	1.87358e-15	negative
Eosinophils	ADNP-AS1	-0.333694	3.1713e-12	negative
Neutrophils	ADNP-AS1	-0.360858	3.53685e-14	negative
Endothelialcells	ADNP-AS1	-0.333238	3.40758e-12	negative
Fibroblasts	ADNP-AS1	-0.208546	1.88936e-05	negative
Th1	ADNP-AS1	-0.280943	6.00524e-09	negative
Th2	ADNP-AS1	-0.237555	1.01309e-06	negative
Th17	ADNP-AS1	-0.365489	1.57258e-14	negative
MDSC	AF131215.2	-0.285661	3.24798e-09	negative
Plasma.cells	AF131215.2	-0.136094	0.00554336	negative
T.cells.CD8	AF131215.2	-0.151945	0.00193329	negative
T.cells.CD4.naive	AF131215.2	-0.217256	8.1761e-06	negative
T.cells.CD4.memory.activated	AF131215.2	-0.283236	4.46088e-09	negative
T.cells.follicular.helper	AF131215.2	-0.110492	0.0245593	negative
T.cells.regulatory..Tregs.	AF131215.2	-0.195115	6.42946e-05	negative
NK.cells.resting	AF131215.2	-0.186284	0.000137694	negative
NK.cells.activated	AF131215.2	-0.260254	7.77732e-08	negative
Monocytes	AF131215.2	-0.1922	8.29848e-05	negative
Macrophages.M0	AF131215.2	-0.380363	1.06396e-15	negative
Macrophages.M1	AF131215.2	-0.295827	8.30817e-10	negative
Macrophages.M2	AF131215.2	-0.312143	8.30591e-11	negative
Dendritic.cells.resting	AF131215.2	-0.203557	3.00596e-05	negative
Dendritic.cells.activated	AF131215.2	-0.269229	2.62872e-08	negative
Mast.cells.resting	AF131215.2	-0.127134	0.00961196	negative
Mast.cells.activated	AF131215.2	-0.339546	1.24866e-12	negative
Eosinophils	AF131215.2	-0.309556	1.20818e-10	negative
Neutrophils	AF131215.2	-0.334023	3.01087e-12	negative
Fibroblasts	AF131215.2	-0.293946	1.07366e-09	negative
Th1	AF131215.2	-0.22899	2.5032e-06	negative
Th2	AF131215.2	-0.135359	0.00580622	negative
Th17	AF131215.2	-0.201843	3.51672e-05	negative
MDSC	AF131216.5	-0.180611	0.000220577	negative
B.cells.naive	AF131216.5	-0.100423	0.0411233	negative
T.cells.CD8	AF131216.5	-0.238305	9.34364e-07	negative
T.cells.CD4.naive	AF131216.5	-0.181227	0.000209719	negative
T.cells.CD4.memory.activated	AF131216.5	-0.159343	0.00114134	negative
T.cells.follicular.helper	AF131216.5	-0.151333	0.00201737	negative
T.cells.regulatory..Tregs.	AF131216.5	-0.222236	4.98612e-06	negative
NK.cells.resting	AF131216.5	-0.156838	0.00136773	negative
NK.cells.activated	AF131216.5	-0.25508	1.42731e-07	negative
Macrophages.M0	AF131216.5	-0.295114	9.15817e-10	negative
Macrophages.M1	AF131216.5	-0.256192	1.25405e-07	negative
Macrophages.M2	AF131216.5	-0.208373	1.92048e-05	negative
Dendritic.cells.resting	AF131216.5	-0.160332	0.00106178	negative
Dendritic.cells.activated	AF131216.5	-0.25999	8.02414e-08	negative
Mast.cells.resting	AF131216.5	-0.109398	0.0260225	negative
Mast.cells.activated	AF131216.5	-0.229435	2.39024e-06	negative
Eosinophils	AF131216.5	-0.239334	8.35914e-07	negative
Neutrophils	AF131216.5	-0.281703	5.44307e-09	negative
Fibroblasts	AF131216.5	-0.135648	0.00570153	negative
Th1	AF131216.5	-0.176594	0.000305352	negative
Th17	AF131216.5	-0.149086	0.00235568	negative
T.cells.CD4.memory.resting	AFAP1-AS1	-0.105043	0.0326182	negative
Th17	AFAP1-AS1	0.157599	0.0012949	postive
MDSC	AGAP2-AS1	0.117135	0.0171089	postive
T.cells.CD8	AGAP2-AS1	0.101598	0.0387999	postive
T.cells.CD4.naive	AGAP2-AS1	0.165455	0.000725774	postive
T.cells.CD4.memory.activated	AGAP2-AS1	0.127249	0.00954601	postive
T.cells.regulatory..Tregs.	AGAP2-AS1	0.151727	0.00196289	postive
NK.cells.resting	AGAP2-AS1	0.228013	2.76907e-06	postive
NK.cells.activated	AGAP2-AS1	0.201215	3.72349e-05	postive
Macrophages.M0	AGAP2-AS1	0.142463	0.00367527	postive
Macrophages.M1	AGAP2-AS1	0.125911	0.0103359	postive
Macrophages.M2	AGAP2-AS1	0.184046	0.000166104	postive
Dendritic.cells.resting	AGAP2-AS1	0.156978	0.00135413	postive
Dendritic.cells.activated	AGAP2-AS1	0.158486	0.00121457	postive
Mast.cells.activated	AGAP2-AS1	0.176217	0.000314706	postive
Eosinophils	AGAP2-AS1	0.133475	0.00653254	postive
Neutrophils	AGAP2-AS1	0.127659	0.00931494	postive
Fibroblasts	AGAP2-AS1	0.11047	0.0245872	postive
Th1	AGAP2-AS1	0.181485	0.000205316	postive
Th17	AGAP2-AS1	0.192796	7.87858e-05	postive
MDSC	AGBL5-IT1	-0.106386	0.0304459	negative
T.cells.CD8	AGBL5-IT1	-0.147645	0.00259907	negative
T.cells.CD4.naive	AGBL5-IT1	-0.209981	1.64967e-05	negative
T.cells.CD4.memory.activated	AGBL5-IT1	-0.130509	0.00784168	negative
T.cells.regulatory..Tregs.	AGBL5-IT1	-0.162604	0.000898195	negative
NK.cells.resting	AGBL5-IT1	-0.100522	0.040922	negative
NK.cells.activated	AGBL5-IT1	-0.228561	2.61675e-06	negative
Macrophages.M0	AGBL5-IT1	-0.298337	5.88383e-10	negative
Macrophages.M1	AGBL5-IT1	-0.238174	9.47685e-07	negative
Macrophages.M2	AGBL5-IT1	-0.169551	0.000531152	negative
Dendritic.cells.resting	AGBL5-IT1	-0.198429	4.7885e-05	negative
Dendritic.cells.activated	AGBL5-IT1	-0.234283	1.43708e-06	negative
Mast.cells.resting	AGBL5-IT1	-0.206906	2.20374e-05	negative
Mast.cells.activated	AGBL5-IT1	-0.201521	3.62126e-05	negative
Eosinophils	AGBL5-IT1	-0.26863	2.82972e-08	negative
Neutrophils	AGBL5-IT1	-0.313667	6.6494e-11	negative
Endothelialcells	AGBL5-IT1	-0.152336	0.00188121	negative
Fibroblasts	AGBL5-IT1	-0.20444	2.77098e-05	negative
Th1	AGBL5-IT1	-0.16694	0.000648643	negative
Th2	AGBL5-IT1	-0.202246	3.38971e-05	negative
Th17	AGBL5-IT1	-0.197883	5.02812e-05	negative
B.cells.naive	AL021807.1	-0.107698	0.0284456	negative
B.cells.memory	AL021807.1	-0.172479	0.000423034	negative
Plasma.cells	AL021807.1	-0.163738	0.000825485	negative
T.cells.CD8	AL021807.1	-0.11679	0.0174406	negative
T.cells.CD4.naive	AL021807.1	-0.302772	3.17216e-10	negative
T.cells.CD4.memory.resting	AL021807.1	-0.137445	0.0050873	negative
T.cells.follicular.helper	AL021807.1	-0.129152	0.00851479	negative
T.cells.regulatory..Tregs.	AL021807.1	-0.136284	0.00547708	negative
NK.cells.resting	AL021807.1	-0.187263	0.000126754	negative
NK.cells.activated	AL021807.1	-0.133151	0.00666545	negative
Monocytes	AL021807.1	-0.153395	0.00174662	negative
Dendritic.cells.resting	AL021807.1	-0.177066	0.000294017	negative
Mast.cells.resting	AL021807.1	-0.189245	0.000107066	negative
Mast.cells.activated	AL021807.1	-0.126607	0.00991839	negative
Th1	AL021807.1	-0.132722	0.00684483	negative
Th17	AL021807.1	-0.217607	7.89881e-06	negative
MDSC	AL022326.1	-0.141546	0.00390325	negative
B.cells.naive	AL022326.1	-0.15097	0.00206884	negative
B.cells.memory	AL022326.1	-0.174584	0.000358386	negative
Plasma.cells	AL022326.1	-0.199974	4.16675e-05	negative
T.cells.CD8	AL022326.1	-0.167015	0.000644948	negative
T.cells.CD4.naive	AL022326.1	-0.315082	5.4026e-11	negative
T.cells.follicular.helper	AL022326.1	-0.136347	0.00545529	negative
T.cells.regulatory..Tregs.	AL022326.1	-0.189767	0.000102386	negative
NK.cells.resting	AL022326.1	-0.268364	2.92355e-08	negative
NK.cells.activated	AL022326.1	-0.179276	0.00024595	negative
Monocytes	AL022326.1	-0.274808	1.31265e-08	negative
Macrophages.M0	AL022326.1	-0.174993	0.000346958	negative
Macrophages.M1	AL022326.1	-0.144075	0.0033036	negative
Macrophages.M2	AL022326.1	-0.199047	4.5299e-05	negative
Dendritic.cells.resting	AL022326.1	-0.236583	1.12455e-06	negative
Dendritic.cells.activated	AL022326.1	-0.188725	0.000111941	negative
Mast.cells.resting	AL022326.1	-0.271061	2.09627e-08	negative
Mast.cells.activated	AL022326.1	-0.125608	0.0105227	negative
Eosinophils	AL022326.1	-0.208301	1.93339e-05	negative
Neutrophils	AL022326.1	-0.168874	0.000559551	negative
Fibroblasts	AL022326.1	-0.136368	0.0054478	negative
Th1	AL022326.1	-0.17551	0.000332986	negative
Th2	AL022326.1	-0.228157	2.72847e-06	negative
Th17	AL022326.1	-0.19056	9.56321e-05	negative
Plasma.cells	AL031587.1	-0.104885	0.0328806	negative
T.cells.CD4.memory.activated	AL031587.1	-0.147606	0.00260584	negative
Monocytes	AL031587.1	-0.146855	0.00274193	negative
Macrophages.M0	AL031587.1	-0.122497	0.0126201	negative
Macrophages.M1	AL031587.1	-0.103167	0.03587	negative
Macrophages.M2	AL031587.1	-0.10066	0.0406447	negative
Mast.cells.activated	AL031587.1	-0.11841	0.0159309	negative
Fibroblasts	AL031587.1	-0.108907	0.0267038	negative
MDSC	AL133243.1	-0.216978	8.40147e-06	negative
B.cells.naive	AL133243.1	-0.210019	1.64386e-05	negative
B.cells.memory	AL133243.1	-0.203843	2.92793e-05	negative
Plasma.cells	AL133243.1	-0.254281	1.56569e-07	negative
T.cells.CD8	AL133243.1	-0.134104	0.00628151	negative
T.cells.CD4.naive	AL133243.1	-0.352521	1.4727e-13	negative
T.cells.CD4.memory.activated	AL133243.1	-0.227239	2.99892e-06	negative
T.cells.follicular.helper	AL133243.1	-0.160106	0.00107954	negative
T.cells.regulatory..Tregs.	AL133243.1	-0.197624	5.14613e-05	negative
NK.cells.resting	AL133243.1	-0.319835	2.66773e-11	negative
NK.cells.activated	AL133243.1	-0.186762	0.00013225	negative
Monocytes	AL133243.1	-0.294989	9.31526e-10	negative
Macrophages.M0	AL133243.1	-0.183797	0.000169575	negative
Macrophages.M1	AL133243.1	-0.184835	0.000155507	negative
Macrophages.M2	AL133243.1	-0.217114	8.29031e-06	negative
Dendritic.cells.resting	AL133243.1	-0.253152	1.78353e-07	negative
Dendritic.cells.activated	AL133243.1	-0.205681	2.47007e-05	negative
Mast.cells.resting	AL133243.1	-0.336448	2.05028e-12	negative
Mast.cells.activated	AL133243.1	-0.190925	9.26672e-05	negative
Eosinophils	AL133243.1	-0.195582	6.16973e-05	negative
Neutrophils	AL133243.1	-0.169705	0.000524878	negative
Endothelialcells	AL133243.1	-0.215966	9.27624e-06	negative
Th1	AL133243.1	-0.250759	2.34602e-07	negative
Th2	AL133243.1	-0.146454	0.00281724	negative
Th17	AL133243.1	-0.258012	1.0134e-07	negative
B.cells.memory	AL450992.2	-0.117824	0.016464	negative
Monocytes	AL450992.2	-0.142633	0.00363453	negative
Endothelialcells	AL450992.2	-0.183254	0.000177408	negative
Fibroblasts	AL450992.2	-0.127214	0.00956619	negative
Th2	AL450992.2	-0.146592	0.00279119	negative
MDSC	AL513327.1	-0.193465	7.43155e-05	negative
B.cells.naive	AL513327.1	-0.206154	2.36389e-05	negative
B.cells.memory	AL513327.1	-0.157727	0.00128302	negative
Plasma.cells	AL513327.1	-0.272063	1.85103e-08	negative
T.cells.CD8	AL513327.1	-0.204415	2.77748e-05	negative
T.cells.CD4.naive	AL513327.1	-0.325088	1.20537e-11	negative
T.cells.CD4.memory.activated	AL513327.1	-0.274404	1.38098e-08	negative
T.cells.follicular.helper	AL513327.1	-0.206747	2.23663e-05	negative
T.cells.regulatory..Tregs.	AL513327.1	-0.227253	2.99448e-06	negative
NK.cells.resting	AL513327.1	-0.283393	4.37057e-09	negative
NK.cells.activated	AL513327.1	-0.211821	1.38456e-05	negative
Monocytes	AL513327.1	-0.294918	9.40547e-10	negative
Macrophages.M0	AL513327.1	-0.209831	1.67345e-05	negative
Macrophages.M1	AL513327.1	-0.200617	3.93131e-05	negative
Macrophages.M2	AL513327.1	-0.249438	2.72624e-07	negative
Dendritic.cells.resting	AL513327.1	-0.271229	2.05308e-08	negative
Dendritic.cells.activated	AL513327.1	-0.22814	2.73311e-06	negative
Mast.cells.resting	AL513327.1	-0.302116	3.47813e-10	negative
Mast.cells.activated	AL513327.1	-0.195582	6.16981e-05	negative
Eosinophils	AL513327.1	-0.204829	2.67324e-05	negative
Neutrophils	AL513327.1	-0.180556	0.000221569	negative
Endothelialcells	AL513327.1	-0.120336	0.014286	negative
Th1	AL513327.1	-0.250101	2.52846e-07	negative
Th2	AL513327.1	-0.12848	0.00886697	negative
Th17	AL513327.1	-0.329855	5.78316e-12	negative
MDSC	AL591806.1	-0.165161	0.000742036	negative
B.cells.naive	AL591806.1	-0.129519	0.008328	negative
Plasma.cells	AL591806.1	-0.105427	0.0319839	negative
T.cells.CD8	AL591806.1	-0.115908	0.0183137	negative
T.cells.CD4.naive	AL591806.1	-0.219806	6.35571e-06	negative
T.cells.CD4.memory.activated	AL591806.1	-0.195271	6.3415e-05	negative
T.cells.regulatory..Tregs.	AL591806.1	-0.147707	0.00258806	negative
NK.cells.resting	AL591806.1	-0.21829	7.3851e-06	negative
NK.cells.activated	AL591806.1	-0.164671	0.00076986	negative
Monocytes	AL591806.1	-0.138839	0.0046528	negative
Macrophages.M0	AL591806.1	-0.167671	0.000613504	negative
Macrophages.M1	AL591806.1	-0.1426	0.00364225	negative
Macrophages.M2	AL591806.1	-0.184376	0.000161594	negative
Dendritic.cells.resting	AL591806.1	-0.202002	3.466e-05	negative
Dendritic.cells.activated	AL591806.1	-0.141522	0.00390952	negative
Mast.cells.resting	AL591806.1	-0.214703	1.04889e-05	negative
Mast.cells.activated	AL591806.1	-0.182075	0.000195587	negative
Eosinophils	AL591806.1	-0.142256	0.00372572	negative
Neutrophils	AL591806.1	-0.14531	0.00304228	negative
Endothelialcells	AL591806.1	-0.175357	0.00033707	negative
Th1	AL591806.1	-0.144036	0.00331216	negative
Th17	AL591806.1	-0.232616	1.71402e-06	negative
MDSC	AL928970.1	-0.173988	0.000375696	negative
B.cells.naive	AL928970.1	-0.168433	0.000578777	negative
Plasma.cells	AL928970.1	-0.114951	0.0193049	negative
T.cells.CD8	AL928970.1	-0.174922	0.000348903	negative
T.cells.CD4.naive	AL928970.1	-0.199405	4.38614e-05	negative
T.cells.CD4.memory.activated	AL928970.1	-0.176225	0.000314513	negative
T.cells.follicular.helper	AL928970.1	-0.145016	0.00310282	negative
T.cells.regulatory..Tregs.	AL928970.1	-0.214897	1.02931e-05	negative
NK.cells.resting	AL928970.1	-0.155757	0.00147771	negative
NK.cells.activated	AL928970.1	-0.239085	8.58782e-07	negative
Monocytes	AL928970.1	-0.126596	0.00992494	negative
Macrophages.M0	AL928970.1	-0.289248	2.02012e-09	negative
Macrophages.M1	AL928970.1	-0.232391	1.75509e-06	negative
Macrophages.M2	AL928970.1	-0.238985	8.68115e-07	negative
Dendritic.cells.resting	AL928970.1	-0.213048	1.2307e-05	negative
Dendritic.cells.activated	AL928970.1	-0.26163	6.60269e-08	negative
Mast.cells.resting	AL928970.1	-0.235281	1.29252e-06	negative
Mast.cells.activated	AL928970.1	-0.176988	0.000295857	negative
Eosinophils	AL928970.1	-0.293761	1.10082e-09	negative
Neutrophils	AL928970.1	-0.304157	2.61022e-10	negative
Endothelialcells	AL928970.1	-0.186149	0.000139268	negative
Fibroblasts	AL928970.1	-0.1896	0.00010386	negative
Th1	AL928970.1	-0.220267	6.07132e-06	negative
Th2	AL928970.1	-0.216793	8.55558e-06	negative
Th17	AL928970.1	-0.150553	0.00212947	negative
MDSC	ALDH1L1-AS2	-0.116993	0.0172448	negative
B.cells.naive	ALDH1L1-AS2	-0.105629	0.0316546	negative
T.cells.CD8	ALDH1L1-AS2	-0.178321	0.000265744	negative
T.cells.CD4.naive	ALDH1L1-AS2	-0.10668	0.0299885	negative
T.cells.CD4.memory.activated	ALDH1L1-AS2	-0.215416	9.78678e-06	negative
T.cells.follicular.helper	ALDH1L1-AS2	-0.190145	9.91108e-05	negative
T.cells.regulatory..Tregs.	ALDH1L1-AS2	-0.162473	0.00090691	negative
NK.cells.activated	ALDH1L1-AS2	-0.202619	3.27605e-05	negative
Macrophages.M0	ALDH1L1-AS2	-0.29303	1.21545e-09	negative
Macrophages.M1	ALDH1L1-AS2	-0.267226	3.36036e-08	negative
Macrophages.M2	ALDH1L1-AS2	-0.193832	7.19669e-05	negative
Dendritic.cells.activated	ALDH1L1-AS2	-0.197177	5.35531e-05	negative
Mast.cells.activated	ALDH1L1-AS2	-0.246653	3.73076e-07	negative
Eosinophils	ALDH1L1-AS2	-0.202287	3.37691e-05	negative
Neutrophils	ALDH1L1-AS2	-0.2599	8.11061e-08	negative
Fibroblasts	ALDH1L1-AS2	-0.241764	6.4135e-07	negative
Th1	ALDH1L1-AS2	-0.16078	0.00102749	negative
Th17	ALDH1L1-AS2	-0.218765	7.04635e-06	negative
MDSC	ALG13-AS1	-0.259173	8.83895e-08	negative
B.cells.naive	ALG13-AS1	-0.228182	2.7212e-06	negative
B.cells.memory	ALG13-AS1	-0.136308	0.00546866	negative
Plasma.cells	ALG13-AS1	-0.308694	1.3677e-10	negative
T.cells.CD8	ALG13-AS1	-0.239351	8.34368e-07	negative
T.cells.CD4.naive	ALG13-AS1	-0.45141	3.54403e-22	negative
T.cells.CD4.memory.activated	ALG13-AS1	-0.324593	1.29992e-11	negative
T.cells.follicular.helper	ALG13-AS1	-0.230947	2.042e-06	negative
T.cells.regulatory..Tregs.	ALG13-AS1	-0.280699	6.19686e-09	negative
NK.cells.resting	ALG13-AS1	-0.332897	3.5952e-12	negative
NK.cells.activated	ALG13-AS1	-0.272428	1.76871e-08	negative
Monocytes	ALG13-AS1	-0.338617	1.44977e-12	negative
Macrophages.M0	ALG13-AS1	-0.304755	2.39838e-10	negative
Macrophages.M1	ALG13-AS1	-0.27321	1.60417e-08	negative
Macrophages.M2	ALG13-AS1	-0.314887	5.56002e-11	negative
Dendritic.cells.resting	ALG13-AS1	-0.324657	1.28716e-11	negative
Dendritic.cells.activated	ALG13-AS1	-0.279568	7.16726e-09	negative
Mast.cells.resting	ALG13-AS1	-0.353549	1.23793e-13	negative
Mast.cells.activated	ALG13-AS1	-0.276679	1.03613e-08	negative
Eosinophils	ALG13-AS1	-0.285058	3.51568e-09	negative
Neutrophils	ALG13-AS1	-0.265132	4.33491e-08	negative
Endothelialcells	ALG13-AS1	-0.1566	0.0013913	negative
Fibroblasts	ALG13-AS1	-0.192011	8.43563e-05	negative
Th1	ALG13-AS1	-0.30866	1.37445e-10	negative
Th2	ALG13-AS1	-0.189204	0.000107448	negative
Th17	ALG13-AS1	-0.385077	4.40079e-16	negative
MDSC	ANKRD10-IT1	-0.301382	3.85429e-10	negative
B.cells.naive	ANKRD10-IT1	-0.189593	0.000103923	negative
B.cells.memory	ANKRD10-IT1	-0.116959	0.0172774	negative
Plasma.cells	ANKRD10-IT1	-0.23565	1.24253e-06	negative
T.cells.CD8	ANKRD10-IT1	-0.178637	0.000259032	negative
T.cells.CD4.naive	ANKRD10-IT1	-0.39535	6.11436e-17	negative
T.cells.CD4.memory.activated	ANKRD10-IT1	-0.309767	1.1719e-10	negative
T.cells.follicular.helper	ANKRD10-IT1	-0.165136	0.000743399	negative
T.cells.regulatory..Tregs.	ANKRD10-IT1	-0.261046	7.07855e-08	negative
NK.cells.resting	ANKRD10-IT1	-0.379288	1.29861e-15	negative
NK.cells.activated	ANKRD10-IT1	-0.307928	1.52648e-10	negative
Monocytes	ANKRD10-IT1	-0.312567	7.80806e-11	negative
Macrophages.M0	ANKRD10-IT1	-0.346357	4.11628e-13	negative
Macrophages.M1	ANKRD10-IT1	-0.282816	4.71136e-09	negative
Macrophages.M2	ANKRD10-IT1	-0.356404	7.61839e-14	negative
Dendritic.cells.resting	ANKRD10-IT1	-0.352216	1.5503e-13	negative
Dendritic.cells.activated	ANKRD10-IT1	-0.324351	1.34855e-11	negative
Mast.cells.resting	ANKRD10-IT1	-0.347633	3.33341e-13	negative
Mast.cells.activated	ANKRD10-IT1	-0.341423	9.22112e-13	negative
Eosinophils	ANKRD10-IT1	-0.36176	3.02354e-14	negative
Neutrophils	ANKRD10-IT1	-0.375058	2.82496e-15	negative
Endothelialcells	ANKRD10-IT1	-0.245068	4.45276e-07	negative
Fibroblasts	ANKRD10-IT1	-0.244445	4.77173e-07	negative
Th1	ANKRD10-IT1	-0.295178	9.0782e-10	negative
Th2	ANKRD10-IT1	-0.241948	6.28506e-07	negative
Th17	ANKRD10-IT1	-0.36505	1.69926e-14	negative
MDSC	AP000442.1	-0.299284	5.16166e-10	negative
B.cells.naive	AP000442.1	-0.210973	1.50123e-05	negative
T.cells.CD8	AP000442.1	-0.17134	0.000462396	negative
T.cells.CD4.naive	AP000442.1	-0.271408	2.00793e-08	negative
T.cells.CD4.memory.activated	AP000442.1	-0.199118	4.50121e-05	negative
T.cells.follicular.helper	AP000442.1	-0.15037	0.00215645	negative
T.cells.regulatory..Tregs.	AP000442.1	-0.196435	5.72036e-05	negative
NK.cells.resting	AP000442.1	-0.350288	2.1427e-13	negative
NK.cells.activated	AP000442.1	-0.280643	6.242e-09	negative
Monocytes	AP000442.1	-0.227347	2.96588e-06	negative
Macrophages.M0	AP000442.1	-0.267117	3.40542e-08	negative
Macrophages.M1	AP000442.1	-0.231442	1.939e-06	negative
Macrophages.M2	AP000442.1	-0.337992	1.60235e-12	negative
Dendritic.cells.resting	AP000442.1	-0.306654	1.83141e-10	negative
Dendritic.cells.activated	AP000442.1	-0.298184	6.00973e-10	negative
Mast.cells.resting	AP000442.1	-0.310708	1.02299e-10	negative
Mast.cells.activated	AP000442.1	-0.172524	0.000421565	negative
Eosinophils	AP000442.1	-0.298557	5.70819e-10	negative
Neutrophils	AP000442.1	-0.300959	4.08908e-10	negative
Endothelialcells	AP000442.1	-0.284401	3.83149e-09	negative
Fibroblasts	AP000442.1	-0.142956	0.00355794	negative
Th1	AP000442.1	-0.267303	3.32896e-08	negative
Th2	AP000442.1	-0.222531	4.84024e-06	negative
Th17	AP000442.1	-0.22766	2.87172e-06	negative
MDSC	AP000936.1	-0.103666	0.0349786	negative
B.cells.memory	AP000936.1	-0.120508	0.014147	negative
Plasma.cells	AP000936.1	-0.12775	0.00926464	negative
T.cells.CD4.naive	AP000936.1	-0.221948	5.13239e-06	negative
T.cells.CD4.memory.activated	AP000936.1	-0.156454	0.00140589	negative
T.cells.regulatory..Tregs.	AP000936.1	-0.110644	0.0243614	negative
NK.cells.resting	AP000936.1	-0.182697	0.000185782	negative
NK.cells.activated	AP000936.1	-0.137628	0.00502827	negative
Monocytes	AP000936.1	-0.104928	0.03281	negative
Macrophages.M0	AP000936.1	-0.130067	0.00805533	negative
Macrophages.M1	AP000936.1	-0.115003	0.0192494	negative
Macrophages.M2	AP000936.1	-0.108071	0.0278978	negative
Dendritic.cells.resting	AP000936.1	-0.161694	0.000960676	negative
Mast.cells.resting	AP000936.1	-0.17344	0.000392279	negative
Mast.cells.activated	AP000936.1	-0.169856	0.000518784	negative
Eosinophils	AP000936.1	-0.109165	0.0263441	negative
Neutrophils	AP000936.1	-0.108665	0.0270449	negative
Endothelialcells	AP000936.1	-0.161405	0.000981401	negative
Th1	AP000936.1	-0.10109	0.0397904	negative
Th17	AP000936.1	-0.255048	1.43261e-07	negative
MDSC	AP000944.1	-0.146208	0.00286439	negative
B.cells.naive	AP000944.1	-0.139824	0.00436632	negative
B.cells.memory	AP000944.1	-0.157389	0.00131469	negative
Plasma.cells	AP000944.1	-0.210065	1.6367e-05	negative
T.cells.CD4.naive	AP000944.1	-0.231061	2.01789e-06	negative
T.cells.regulatory..Tregs.	AP000944.1	-0.133116	0.0066799	negative
NK.cells.resting	AP000944.1	-0.281922	5.29085e-09	negative
NK.cells.activated	AP000944.1	-0.134785	0.00601941	negative
Monocytes	AP000944.1	-0.20618	2.35805e-05	negative
Macrophages.M2	AP000944.1	-0.159069	0.00116429	negative
Dendritic.cells.resting	AP000944.1	-0.231763	1.8748e-06	negative
Dendritic.cells.activated	AP000944.1	-0.143132	0.00351663	negative
Mast.cells.resting	AP000944.1	-0.228938	2.51661e-06	negative
Mast.cells.activated	AP000944.1	-0.119116	0.0153098	negative
Eosinophils	AP000944.1	-0.188238	0.000116683	negative
Neutrophils	AP000944.1	-0.140062	0.00429935	negative
Endothelialcells	AP000944.1	-0.196928	5.47528e-05	negative
Th1	AP000944.1	-0.129794	0.00819028	negative
Th2	AP000944.1	-0.1512	0.00203607	negative
Th17	AP000944.1	-0.246151	3.94629e-07	negative
MDSC	AP001107.1	-0.287014	2.71744e-09	negative
B.cells.naive	AP001107.1	-0.233877	1.50037e-06	negative
B.cells.memory	AP001107.1	-0.145602	0.00298332	negative
Plasma.cells	AP001107.1	-0.245556	4.21709e-07	negative
T.cells.CD8	AP001107.1	-0.18297	0.000181632	negative
T.cells.CD4.naive	AP001107.1	-0.357152	6.70231e-14	negative
T.cells.CD4.memory.activated	AP001107.1	-0.241324	6.72993e-07	negative
T.cells.follicular.helper	AP001107.1	-0.194041	7.06594e-05	negative
T.cells.regulatory..Tregs.	AP001107.1	-0.254982	1.44362e-07	negative
NK.cells.resting	AP001107.1	-0.325168	1.19057e-11	negative
NK.cells.activated	AP001107.1	-0.301513	3.78449e-10	negative
Monocytes	AP001107.1	-0.317026	4.05424e-11	negative
Macrophages.M0	AP001107.1	-0.328008	7.69845e-12	negative
Macrophages.M1	AP001107.1	-0.269995	2.39211e-08	negative
Macrophages.M2	AP001107.1	-0.336614	1.99687e-12	negative
Dendritic.cells.resting	AP001107.1	-0.303691	2.78738e-10	negative
Dendritic.cells.activated	AP001107.1	-0.293562	1.13099e-09	negative
Mast.cells.resting	AP001107.1	-0.303985	2.67432e-10	negative
Mast.cells.activated	AP001107.1	-0.272753	1.69846e-08	negative
Eosinophils	AP001107.1	-0.301178	3.96561e-10	negative
Neutrophils	AP001107.1	-0.29738	6.71365e-10	negative
Endothelialcells	AP001107.1	-0.238473	9.17637e-07	negative
Fibroblasts	AP001107.1	-0.194056	7.05689e-05	negative
Th1	AP001107.1	-0.289968	1.83486e-09	negative
Th2	AP001107.1	-0.191397	8.89664e-05	negative
Th17	AP001107.1	-0.349428	2.4737e-13	negative
MDSC	AP001205.1	-0.232775	1.68554e-06	negative
B.cells.naive	AP001205.1	-0.215294	9.90381e-06	negative
B.cells.memory	AP001205.1	-0.135253	0.00584521	negative
T.cells.CD8	AP001205.1	-0.244959	4.50704e-07	negative
T.cells.CD4.naive	AP001205.1	-0.289719	1.89716e-09	negative
T.cells.CD4.memory.activated	AP001205.1	-0.270808	2.16308e-08	negative
T.cells.follicular.helper	AP001205.1	-0.174183	0.000369948	negative
T.cells.regulatory..Tregs.	AP001205.1	-0.253623	1.68943e-07	negative
NK.cells.resting	AP001205.1	-0.282185	5.11385e-09	negative
NK.cells.activated	AP001205.1	-0.296978	7.09552e-10	negative
Monocytes	AP001205.1	-0.187179	0.00012766	negative
Macrophages.M0	AP001205.1	-0.207796	2.02738e-05	negative
Macrophages.M1	AP001205.1	-0.226746	3.15469e-06	negative
Macrophages.M2	AP001205.1	-0.26276	5.76846e-08	negative
Dendritic.cells.resting	AP001205.1	-0.280725	6.17651e-09	negative
Dendritic.cells.activated	AP001205.1	-0.280818	6.10259e-09	negative
Mast.cells.resting	AP001205.1	-0.293139	1.19777e-09	negative
Mast.cells.activated	AP001205.1	-0.184283	0.000162856	negative
Eosinophils	AP001205.1	-0.206781	2.22945e-05	negative
Neutrophils	AP001205.1	-0.258504	9.56372e-08	negative
Endothelialcells	AP001205.1	-0.130948	0.00763389	negative
Th1	AP001205.1	-0.261657	6.58111e-08	negative
Th2	AP001205.1	-0.149867	0.0022326	negative
Th17	AP001205.1	-0.2312	1.98874e-06	negative
MDSC	AP001372.2	-0.299511	5.00112e-10	negative
B.cells.naive	AP001372.2	-0.229527	2.36761e-06	negative
T.cells.CD8	AP001372.2	-0.278277	8.45464e-09	negative
T.cells.CD4.naive	AP001372.2	-0.290104	1.8019e-09	negative
T.cells.CD4.memory.activated	AP001372.2	-0.321973	1.93432e-11	negative
T.cells.follicular.helper	AP001372.2	-0.247805	3.27829e-07	negative
T.cells.regulatory..Tregs.	AP001372.2	-0.268283	2.95269e-08	negative
NK.cells.resting	AP001372.2	-0.275265	1.2391e-08	negative
NK.cells.activated	AP001372.2	-0.375268	2.71896e-15	negative
Monocytes	AP001372.2	-0.177846	0.00027612	negative
Macrophages.M0	AP001372.2	-0.367038	1.19568e-14	negative
Macrophages.M1	AP001372.2	-0.333285	3.38211e-12	negative
Macrophages.M2	AP001372.2	-0.343357	6.73361e-13	negative
Dendritic.cells.resting	AP001372.2	-0.228036	2.76261e-06	negative
Dendritic.cells.activated	AP001372.2	-0.299069	5.31759e-10	negative
Mast.cells.resting	AP001372.2	-0.166848	0.000653185	negative
Mast.cells.activated	AP001372.2	-0.342303	7.99398e-13	negative
Eosinophils	AP001372.2	-0.331084	4.77534e-12	negative
Neutrophils	AP001372.2	-0.410446	2.95947e-18	negative
Endothelialcells	AP001372.2	-0.229059	2.48529e-06	negative
Fibroblasts	AP001372.2	-0.247944	3.2272e-07	negative
Th1	AP001372.2	-0.319192	2.93692e-11	negative
Th2	AP001372.2	-0.181443	0.000206028	negative
Th17	AP001372.2	-0.293495	1.14137e-09	negative
Plasma.cells	AP001626.1	0.177228	0.000290214	postive
T.cells.CD4.memory.activated	AP001626.1	-0.168302	0.000584618	negative
NK.cells.resting	AP001626.1	-0.118408	0.0159328	negative
NK.cells.activated	AP001626.1	-0.132198	0.00706995	negative
Monocytes	AP001626.1	0.112657	0.0218712	postive
Dendritic.cells.activated	AP001626.1	-0.100789	0.0403872	negative
Neutrophils	AP001626.1	-0.137331	0.00512446	negative
Th17	AP001626.1	-0.116494	0.0177298	negative
MDSC	APTR	-0.202874	3.20051e-05	negative
B.cells.naive	APTR	-0.143612	0.00340681	negative
T.cells.CD8	APTR	-0.136008	0.00557336	negative
T.cells.CD4.naive	APTR	-0.217443	8.02724e-06	negative
T.cells.CD4.memory.activated	APTR	-0.174941	0.000348383	negative
T.cells.follicular.helper	APTR	-0.147833	0.00256606	negative
T.cells.regulatory..Tregs.	APTR	-0.125206	0.010775	negative
NK.cells.resting	APTR	-0.177314	0.000288226	negative
NK.cells.activated	APTR	-0.17594	0.000321752	negative
Monocytes	APTR	-0.153988	0.00167518	negative
Macrophages.M0	APTR	-0.230542	2.13015e-06	negative
Macrophages.M1	APTR	-0.198571	4.72788e-05	negative
Macrophages.M2	APTR	-0.211039	1.49179e-05	negative
Dendritic.cells.resting	APTR	-0.202105	3.43344e-05	negative
Dendritic.cells.activated	APTR	-0.251926	2.05329e-07	negative
Mast.cells.resting	APTR	-0.274909	1.29602e-08	negative
Mast.cells.activated	APTR	-0.181172	0.000210664	negative
Eosinophils	APTR	-0.201851	3.51419e-05	negative
Neutrophils	APTR	-0.24421	4.89788e-07	negative
Endothelialcells	APTR	-0.276606	1.0458e-08	negative
Fibroblasts	APTR	-0.16918	0.000546554	negative
Th1	APTR	-0.206625	2.26229e-05	negative
Th2	APTR	-0.189963	0.00010068	negative
T.cells.CD4.memory.activated	ARHGAP5-AS1	-0.152219	0.00189665	negative
T.cells.follicular.helper	ARHGAP5-AS1	-0.128967	0.00861075	negative
NK.cells.resting	ARHGAP5-AS1	0.106067	0.0309511	postive
Mast.cells.activated	ARHGAP5-AS1	-0.129844	0.00816526	negative
Th1	ARHGAP5-AS1	-0.117414	0.0168451	negative
Dendritic.cells.activated	ARRDC1-AS1	-0.114428	0.0198653	negative
Mast.cells.resting	ARRDC1-AS1	-0.152199	0.00189936	negative
Eosinophils	ARRDC1-AS1	-0.117945	0.016352	negative
Neutrophils	ARRDC1-AS1	-0.118834	0.0155558	negative
Endothelialcells	ARRDC1-AS1	-0.156409	0.0014105	negative
Th2	ARRDC1-AS1	-0.206485	2.29199e-05	negative
MDSC	ASB16-AS1	-0.198736	4.6582e-05	negative
B.cells.memory	ASB16-AS1	-0.10978	0.0255031	negative
T.cells.CD8	ASB16-AS1	-0.130641	0.00777864	negative
T.cells.CD4.naive	ASB16-AS1	-0.218187	7.46034e-06	negative
T.cells.CD4.memory.activated	ASB16-AS1	-0.113039	0.0214246	negative
T.cells.follicular.helper	ASB16-AS1	-0.125437	0.0106299	negative
T.cells.regulatory..Tregs.	ASB16-AS1	-0.17469	0.000355396	negative
NK.cells.resting	ASB16-AS1	-0.230065	2.23887e-06	negative
NK.cells.activated	ASB16-AS1	-0.246352	3.85867e-07	negative
Macrophages.M0	ASB16-AS1	-0.255943	1.29099e-07	negative
Macrophages.M1	ASB16-AS1	-0.223313	4.47365e-06	negative
Macrophages.M2	ASB16-AS1	-0.225791	3.47857e-06	negative
Dendritic.cells.resting	ASB16-AS1	-0.20524	2.57329e-05	negative
Dendritic.cells.activated	ASB16-AS1	-0.246292	3.88481e-07	negative
Mast.cells.resting	ASB16-AS1	-0.220444	5.9648e-06	negative
Mast.cells.activated	ASB16-AS1	-0.268771	2.78117e-08	negative
Eosinophils	ASB16-AS1	-0.284803	3.63512e-09	negative
Neutrophils	ASB16-AS1	-0.28184	5.34781e-09	negative
Endothelialcells	ASB16-AS1	-0.186883	0.000130899	negative
Fibroblasts	ASB16-AS1	-0.218615	7.15198e-06	negative
Th1	ASB16-AS1	-0.196749	5.56324e-05	negative
Th2	ASB16-AS1	-0.260651	7.41933e-08	negative
Th17	ASB16-AS1	-0.169915	0.00051643	negative
MDSC	ASH1L-AS1	-0.203387	3.05323e-05	negative
B.cells.naive	ASH1L-AS1	-0.159472	0.00113061	negative
T.cells.CD4.naive	ASH1L-AS1	-0.181294	0.000208574	negative
T.cells.follicular.helper	ASH1L-AS1	-0.106785	0.0298259	negative
NK.cells.resting	ASH1L-AS1	-0.161592	0.000967978	negative
NK.cells.activated	ASH1L-AS1	-0.112821	0.0216778	negative
Monocytes	ASH1L-AS1	-0.237582	1.01018e-06	negative
Macrophages.M0	ASH1L-AS1	-0.152988	0.00179731	negative
Macrophages.M1	ASH1L-AS1	-0.147412	0.00264051	negative
Macrophages.M2	ASH1L-AS1	-0.196448	5.71398e-05	negative
Dendritic.cells.resting	ASH1L-AS1	-0.167412	0.000625759	negative
Dendritic.cells.activated	ASH1L-AS1	-0.162946	0.000875631	negative
Mast.cells.resting	ASH1L-AS1	-0.199783	4.23924e-05	negative
Eosinophils	ASH1L-AS1	-0.140934	0.00406255	negative
Neutrophils	ASH1L-AS1	-0.12731	0.00951124	negative
Endothelialcells	ASH1L-AS1	-0.216717	8.61935e-06	negative
Th1	ASH1L-AS1	-0.167044	0.000643549	negative
Th2	ASH1L-AS1	-0.177744	0.000278406	negative
MDSC	ASMTL-AS1	-0.195531	6.19737e-05	negative
B.cells.naive	ASMTL-AS1	-0.127727	0.00927736	negative
Plasma.cells	ASMTL-AS1	-0.118248	0.0160771	negative
T.cells.CD8	ASMTL-AS1	-0.208817	1.84181e-05	negative
T.cells.CD4.naive	ASMTL-AS1	-0.16196	0.000941986	negative
T.cells.CD4.memory.activated	ASMTL-AS1	-0.159265	0.00114784	negative
T.cells.follicular.helper	ASMTL-AS1	-0.160465	0.00105155	negative
T.cells.regulatory..Tregs.	ASMTL-AS1	-0.253639	1.68619e-07	negative
NK.cells.resting	ASMTL-AS1	-0.113234	0.0211994	negative
NK.cells.activated	ASMTL-AS1	-0.25298	1.81915e-07	negative
Monocytes	ASMTL-AS1	-0.114922	0.0193351	negative
Macrophages.M0	ASMTL-AS1	-0.331781	4.28291e-12	negative
Macrophages.M1	ASMTL-AS1	-0.252526	1.91669e-07	negative
Macrophages.M2	ASMTL-AS1	-0.241535	6.57588e-07	negative
Dendritic.cells.resting	ASMTL-AS1	-0.202174	3.41195e-05	negative
Dendritic.cells.activated	ASMTL-AS1	-0.282055	5.20068e-09	negative
Mast.cells.resting	ASMTL-AS1	-0.153714	0.0017079	negative
Mast.cells.activated	ASMTL-AS1	-0.210704	1.54029e-05	negative
Eosinophils	ASMTL-AS1	-0.297617	6.49868e-10	negative
Neutrophils	ASMTL-AS1	-0.290733	1.65641e-09	negative
Endothelialcells	ASMTL-AS1	-0.123093	0.012192	negative
Fibroblasts	ASMTL-AS1	-0.267494	3.25247e-08	negative
Th1	ASMTL-AS1	-0.212686	1.2743e-05	negative
Th2	ASMTL-AS1	-0.237964	9.69426e-07	negative
Th17	ASMTL-AS1	-0.191905	8.51356e-05	negative
MDSC	ATP1B3-AS1	-0.134677	0.00606022	negative
B.cells.naive	ATP1B3-AS1	-0.133137	0.00667125	negative
B.cells.memory	ATP1B3-AS1	-0.145215	0.00306182	negative
Plasma.cells	ATP1B3-AS1	-0.198021	4.96653e-05	negative
T.cells.CD4.naive	ATP1B3-AS1	-0.253902	1.6359e-07	negative
T.cells.CD4.memory.activated	ATP1B3-AS1	-0.154662	0.00159722	negative
T.cells.follicular.helper	ATP1B3-AS1	-0.103695	0.0349288	negative
T.cells.regulatory..Tregs.	ATP1B3-AS1	-0.109789	0.0254913	negative
NK.cells.resting	ATP1B3-AS1	-0.213564	1.17102e-05	negative
NK.cells.activated	ATP1B3-AS1	-0.122484	0.0126297	negative
Monocytes	ATP1B3-AS1	-0.232823	1.67711e-06	negative
Macrophages.M0	ATP1B3-AS1	-0.131234	0.0075017	negative
Macrophages.M1	ATP1B3-AS1	-0.104542	0.0334602	negative
Macrophages.M2	ATP1B3-AS1	-0.139384	0.0044924	negative
Dendritic.cells.resting	ATP1B3-AS1	-0.176074	0.000318324	negative
Dendritic.cells.activated	ATP1B3-AS1	-0.112547	0.0220007	negative
Mast.cells.resting	ATP1B3-AS1	-0.195313	6.31806e-05	negative
Mast.cells.activated	ATP1B3-AS1	-0.152995	0.0017964	negative
Eosinophils	ATP1B3-AS1	-0.111303	0.0235204	negative
Endothelialcells	ATP1B3-AS1	-0.175097	0.000344109	negative
Th1	ATP1B3-AS1	-0.133866	0.00637543	negative
Th17	ATP1B3-AS1	-0.232891	1.66501e-06	negative
MDSC	ATP2A1-AS1	-0.125796	0.0104067	negative
B.cells.memory	ATP2A1-AS1	-0.177019	0.000295125	negative
T.cells.CD4.memory.activated	ATP2A1-AS1	0.146718	0.00276738	postive
T.cells.regulatory..Tregs.	ATP2A1-AS1	-0.101533	0.0389241	negative
NK.cells.resting	ATP2A1-AS1	-0.102995	0.0361827	negative
NK.cells.activated	ATP2A1-AS1	-0.151522	0.00199101	negative
Macrophages.M1	ATP2A1-AS1	-0.127502	0.00940318	negative
Dendritic.cells.resting	ATP2A1-AS1	-0.118267	0.0160598	negative
Dendritic.cells.activated	ATP2A1-AS1	-0.161708	0.000959668	negative
Mast.cells.resting	ATP2A1-AS1	-0.199929	4.18371e-05	negative
Eosinophils	ATP2A1-AS1	-0.195067	6.45677e-05	negative
Neutrophils	ATP2A1-AS1	-0.150676	0.00211133	negative
Endothelialcells	ATP2A1-AS1	-0.177169	0.000291585	negative
Th1	ATP2A1-AS1	-0.15145	0.00200109	negative
Th2	ATP2A1-AS1	-0.252538	1.91399e-07	negative
T.cells.CD4.memory.activated	B3GALT5-AS1	-0.121798	0.0131396	negative
NK.cells.resting	B3GALT5-AS1	-0.118388	0.015951	negative
NK.cells.activated	B3GALT5-AS1	-0.149181	0.00234038	negative
Dendritic.cells.resting	B3GALT5-AS1	-0.111698	0.0230283	negative
Mast.cells.activated	B3GALT5-AS1	-0.166093	0.000691661	negative
Th17	B3GALT5-AS1	-0.113596	0.0207867	negative
MDSC	B4GALT1-AS1	0.123729	0.0117489	postive
B.cells.memory	B4GALT1-AS1	0.12823	0.00900175	postive
Plasma.cells	B4GALT1-AS1	0.109932	0.0252989	postive
NK.cells.resting	B4GALT1-AS1	0.111212	0.0236345	postive
Monocytes	B4GALT1-AS1	0.158591	0.00120533	postive
Macrophages.M2	B4GALT1-AS1	0.110942	0.0239775	postive
Mast.cells.resting	B4GALT1-AS1	0.160508	0.00104824	postive
Endothelialcells	B4GALT1-AS1	0.111322	0.023497	postive
MDSC	BAALC-AS1	-0.107392	0.0289021	negative
B.cells.memory	BAALC-AS1	-0.189822	0.000101902	negative
Plasma.cells	BAALC-AS1	-0.119941	0.0146106	negative
T.cells.CD4.memory.activated	BAALC-AS1	-0.151309	0.00202077	negative
T.cells.follicular.helper	BAALC-AS1	-0.131447	0.00740429	negative
Monocytes	BAALC-AS1	-0.19342	7.46131e-05	negative
Th1	BAALC-AS1	-0.112289	0.0223091	negative
MDSC	BACE1-AS	-0.226406	3.26658e-06	negative
B.cells.naive	BACE1-AS	-0.132413	0.00697692	negative
B.cells.memory	BACE1-AS	-0.112663	0.0218641	negative
Plasma.cells	BACE1-AS	-0.158385	0.00122347	negative
T.cells.CD8	BACE1-AS	-0.239573	8.1454e-07	negative
T.cells.CD4.naive	BACE1-AS	-0.244581	4.70025e-07	negative
T.cells.CD4.memory.resting	BACE1-AS	-0.14528	0.00304856	negative
T.cells.CD4.memory.activated	BACE1-AS	-0.152133	0.00190805	negative
T.cells.follicular.helper	BACE1-AS	-0.166762	0.000657471	negative
T.cells.regulatory..Tregs.	BACE1-AS	-0.245296	4.3413e-07	negative
NK.cells.resting	BACE1-AS	-0.188313	0.000115939	negative
NK.cells.activated	BACE1-AS	-0.307831	1.54782e-10	negative
Monocytes	BACE1-AS	-0.142868	0.00357851	negative
Macrophages.M0	BACE1-AS	-0.337939	1.61617e-12	negative
Macrophages.M1	BACE1-AS	-0.325097	1.20364e-11	negative
Macrophages.M2	BACE1-AS	-0.280341	6.48948e-09	negative
Dendritic.cells.resting	BACE1-AS	-0.262509	5.94442e-08	negative
Dendritic.cells.activated	BACE1-AS	-0.361999	2.90043e-14	negative
Mast.cells.resting	BACE1-AS	-0.29472	9.66302e-10	negative
Mast.cells.activated	BACE1-AS	-0.263042	5.57659e-08	negative
Eosinophils	BACE1-AS	-0.385822	3.82273e-16	negative
Neutrophils	BACE1-AS	-0.401259	1.90326e-17	negative
Endothelialcells	BACE1-AS	-0.215575	9.63666e-06	negative
Fibroblasts	BACE1-AS	-0.29765	6.46842e-10	negative
Th1	BACE1-AS	-0.278368	8.35792e-09	negative
Th2	BACE1-AS	-0.326137	1.02659e-11	negative
Th17	BACE1-AS	-0.155353	0.00152082	negative
T.cells.follicular.helper	BBOX1-AS1	-0.117996	0.0163055	negative
NK.cells.resting	BBOX1-AS1	0.177209	0.000290658	postive
Monocytes	BBOX1-AS1	-0.12514	0.0108173	negative
Endothelialcells	BBOX1-AS1	-0.123153	0.0121497	negative
MDSC	BHLHE40-AS1	0.129856	0.00815935	postive
Plasma.cells	BHLHE40-AS1	0.201413	3.65712e-05	postive
T.cells.CD8	BHLHE40-AS1	0.164684	0.000769108	postive
T.cells.follicular.helper	BHLHE40-AS1	0.200709	3.8985e-05	postive
T.cells.regulatory..Tregs.	BHLHE40-AS1	0.161658	0.000963277	postive
Macrophages.M0	BHLHE40-AS1	0.104348	0.0337917	postive
Macrophages.M1	BHLHE40-AS1	0.152794	0.00182197	postive
Dendritic.cells.activated	BHLHE40-AS1	0.119708	0.0148057	postive
Eosinophils	BHLHE40-AS1	0.103003	0.0361667	postive
Fibroblasts	BHLHE40-AS1	0.134727	0.00604131	postive
Th1	BHLHE40-AS1	0.134	0.00632248	postive
NK.cells.resting	BLACAT1	0.128051	0.00909864	postive
NK.cells.activated	BLACAT1	0.116366	0.0178558	postive
Monocytes	BLACAT1	-0.162887	0.000879507	negative
Neutrophils	BLACAT1	0.136524	0.00539434	postive
Th17	BLACAT1	0.138208	0.00484531	postive
Plasma.cells	BOK-AS1	0.155823	0.00147077	postive
Fibroblasts	BOK-AS1	0.101167	0.0396386	postive
MDSC	BOLA3-AS1	-0.148038	0.00253054	negative
B.cells.memory	BOLA3-AS1	-0.198446	4.7809e-05	negative
T.cells.CD4.memory.resting	BOLA3-AS1	-0.100235	0.0415048	negative
NK.cells.resting	BOLA3-AS1	-0.180834	0.000216582	negative
NK.cells.activated	BOLA3-AS1	-0.138036	0.00489904	negative
Dendritic.cells.resting	BOLA3-AS1	-0.143496	0.00343306	negative
Dendritic.cells.activated	BOLA3-AS1	-0.172321	0.0004283	negative
Mast.cells.resting	BOLA3-AS1	-0.20318	3.11176e-05	negative
Eosinophils	BOLA3-AS1	-0.115479	0.0187528	negative
Neutrophils	BOLA3-AS1	-0.105044	0.0326156	negative
Th1	BOLA3-AS1	-0.163849	0.000818663	negative
MDSC	BRWD1-AS2	-0.201136	3.75027e-05	negative
B.cells.naive	BRWD1-AS2	-0.125491	0.0105955	negative
B.cells.memory	BRWD1-AS2	-0.166876	0.000651813	negative
T.cells.CD8	BRWD1-AS2	-0.215405	9.79748e-06	negative
T.cells.CD4.naive	BRWD1-AS2	-0.22476	3.86342e-06	negative
T.cells.CD4.memory.activated	BRWD1-AS2	-0.204252	2.81952e-05	negative
T.cells.follicular.helper	BRWD1-AS2	-0.15032	0.00216394	negative
T.cells.regulatory..Tregs.	BRWD1-AS2	-0.202769	3.23117e-05	negative
NK.cells.resting	BRWD1-AS2	-0.294306	1.02229e-09	negative
NK.cells.activated	BRWD1-AS2	-0.307273	1.6765e-10	negative
Macrophages.M0	BRWD1-AS2	-0.185916	0.000142025	negative
Macrophages.M1	BRWD1-AS2	-0.215853	9.37889e-06	negative
Macrophages.M2	BRWD1-AS2	-0.20739	2.10618e-05	negative
Dendritic.cells.resting	BRWD1-AS2	-0.235387	1.27795e-06	negative
Dendritic.cells.activated	BRWD1-AS2	-0.237707	9.96623e-07	negative
Mast.cells.resting	BRWD1-AS2	-0.192957	7.76903e-05	negative
Mast.cells.activated	BRWD1-AS2	-0.190297	9.78232e-05	negative
Eosinophils	BRWD1-AS2	-0.305335	2.20921e-10	negative
Neutrophils	BRWD1-AS2	-0.294367	1.01384e-09	negative
Endothelialcells	BRWD1-AS2	-0.12367	0.0117894	negative
Th1	BRWD1-AS2	-0.227661	2.87144e-06	negative
Th2	BRWD1-AS2	-0.187378	0.00012553	negative
Th17	BRWD1-AS2	-0.178794	0.000255753	negative
MDSC	C10orf91	-0.104686	0.0332156	negative
B.cells.naive	C10orf91	-0.108583	0.0271611	negative
T.cells.CD8	C10orf91	-0.15153	0.00198996	negative
T.cells.CD4.memory.resting	C10orf91	-0.182559	0.000187919	negative
T.cells.CD4.memory.activated	C10orf91	-0.114315	0.0199884	negative
T.cells.follicular.helper	C10orf91	-0.122383	0.0127033	negative
T.cells.regulatory..Tregs.	C10orf91	-0.159763	0.00110687	negative
NK.cells.activated	C10orf91	-0.112156	0.0224687	negative
Macrophages.M1	C10orf91	-0.120111	0.0144707	negative
Macrophages.M2	C10orf91	-0.135204	0.00586312	negative
Dendritic.cells.resting	C10orf91	-0.121357	0.0134764	negative
Dendritic.cells.activated	C10orf91	-0.176134	0.000316814	negative
Th1	C10orf91	-0.113304	0.0211187	negative
Th2	C10orf91	-0.132713	0.00684865	negative
MDSC	C17orf82	-0.150674	0.00211173	negative
B.cells.naive	C17orf82	-0.119408	0.0150592	negative
T.cells.CD8	C17orf82	-0.276447	1.06713e-08	negative
T.cells.CD4.naive	C17orf82	-0.204811	2.67754e-05	negative
T.cells.CD4.memory.activated	C17orf82	-0.20539	2.53765e-05	negative
T.cells.follicular.helper	C17orf82	-0.180807	0.000217073	negative
T.cells.regulatory..Tregs.	C17orf82	-0.254009	1.61574e-07	negative
NK.cells.resting	C17orf82	-0.144909	0.00312513	negative
NK.cells.activated	C17orf82	-0.342391	7.88077e-13	negative
Macrophages.M0	C17orf82	-0.28561	3.2699e-09	negative
Macrophages.M1	C17orf82	-0.265002	4.4032e-08	negative
Macrophages.M2	C17orf82	-0.203634	2.98456e-05	negative
Dendritic.cells.resting	C17orf82	-0.188825	0.00011098	negative
Dendritic.cells.activated	C17orf82	-0.246614	3.74727e-07	negative
Mast.cells.activated	C17orf82	-0.254801	1.47412e-07	negative
Eosinophils	C17orf82	-0.298827	5.49844e-10	negative
Neutrophils	C17orf82	-0.31503	5.44426e-11	negative
Fibroblasts	C17orf82	-0.190442	9.66151e-05	negative
Th1	C17orf82	-0.210455	1.57709e-05	negative
Th2	C17orf82	-0.180204	0.000228044	negative
Th17	C17orf82	-0.238568	9.08187e-07	negative
MDSC	C1RL-AS1	-0.180166	0.000228753	negative
B.cells.naive	C1RL-AS1	-0.16503	0.000749356	negative
Plasma.cells	C1RL-AS1	-0.251698	2.10749e-07	negative
T.cells.CD4.naive	C1RL-AS1	-0.254927	1.45275e-07	negative
T.cells.CD4.memory.activated	C1RL-AS1	-0.148713	0.00241664	negative
T.cells.follicular.helper	C1RL-AS1	-0.11313	0.0213182	negative
T.cells.regulatory..Tregs.	C1RL-AS1	-0.104827	0.0329788	negative
NK.cells.resting	C1RL-AS1	-0.20973	1.68943e-05	negative
Monocytes	C1RL-AS1	-0.321425	2.10099e-11	negative
Macrophages.M0	C1RL-AS1	-0.223155	4.5455e-06	negative
Macrophages.M1	C1RL-AS1	-0.158313	0.00122987	negative
Macrophages.M2	C1RL-AS1	-0.217229	8.19781e-06	negative
Dendritic.cells.resting	C1RL-AS1	-0.177569	0.000282372	negative
Dendritic.cells.activated	C1RL-AS1	-0.181208	0.00021004	negative
Mast.cells.resting	C1RL-AS1	-0.237613	1.00682e-06	negative
Mast.cells.activated	C1RL-AS1	-0.186977	0.000129864	negative
Eosinophils	C1RL-AS1	-0.203382	3.05471e-05	negative
Neutrophils	C1RL-AS1	-0.160939	0.00101562	negative
Endothelialcells	C1RL-AS1	-0.313033	7.29545e-11	negative
Fibroblasts	C1RL-AS1	-0.205572	2.49527e-05	negative
Th1	C1RL-AS1	-0.139885	0.00434911	negative
Th2	C1RL-AS1	-0.177071	0.000293891	negative
Th17	C1RL-AS1	-0.192417	8.14287e-05	negative
MDSC	C5orf17	-0.200205	4.08082e-05	negative
B.cells.naive	C5orf17	-0.159096	0.00116202	negative
B.cells.memory	C5orf17	-0.112906	0.0215789	negative
Plasma.cells	C5orf17	-0.192022	8.42719e-05	negative
T.cells.CD8	C5orf17	-0.262363	6.04909e-08	negative
T.cells.CD4.naive	C5orf17	-0.372613	4.40469e-15	negative
T.cells.CD4.memory.activated	C5orf17	-0.244442	4.77314e-07	negative
T.cells.follicular.helper	C5orf17	-0.22221	4.99923e-06	negative
T.cells.regulatory..Tregs.	C5orf17	-0.266202	3.80712e-08	negative
NK.cells.resting	C5orf17	-0.215322	9.87631e-06	negative
NK.cells.activated	C5orf17	-0.222217	4.99567e-06	negative
Monocytes	C5orf17	-0.195337	6.30453e-05	negative
Macrophages.M0	C5orf17	-0.16462	0.000772769	negative
Macrophages.M1	C5orf17	-0.23696	1.08007e-06	negative
Macrophages.M2	C5orf17	-0.224177	4.09924e-06	negative
Dendritic.cells.resting	C5orf17	-0.248212	3.13133e-07	negative
Dendritic.cells.activated	C5orf17	-0.227809	2.82795e-06	negative
Mast.cells.resting	C5orf17	-0.310569	1.0438e-10	negative
Mast.cells.activated	C5orf17	-0.165225	0.000738434	negative
Eosinophils	C5orf17	-0.204948	2.64377e-05	negative
Neutrophils	C5orf17	-0.165676	0.000713789	negative
Fibroblasts	C5orf17	-0.210947	1.50494e-05	negative
Th1	C5orf17	-0.286488	2.9131e-09	negative
Th2	C5orf17	-0.130881	0.00766564	negative
Th17	C5orf17	-0.239935	7.8309e-07	negative
MDSC	C5orf56	0.324215	1.37696e-11	postive
B.cells.naive	C5orf56	0.245504	4.24189e-07	postive
B.cells.memory	C5orf56	0.284082	3.99513e-09	postive
T.cells.CD8	C5orf56	0.410681	2.8201e-18	postive
T.cells.CD4.memory.resting	C5orf56	0.167262	0.000632919	postive
T.cells.CD4.memory.activated	C5orf56	0.243311	5.40972e-07	postive
T.cells.follicular.helper	C5orf56	0.368506	9.2095e-15	postive
T.cells.regulatory..Tregs.	C5orf56	0.344643	5.45666e-13	postive
NK.cells.resting	C5orf56	0.103772	0.0347931	postive
NK.cells.activated	C5orf56	0.417771	6.43616e-19	postive
Monocytes	C5orf56	0.169443	0.000535575	postive
Macrophages.M0	C5orf56	0.199	4.54917e-05	postive
Macrophages.M1	C5orf56	0.399848	2.52023e-17	postive
Macrophages.M2	C5orf56	0.327932	7.78869e-12	postive
Dendritic.cells.resting	C5orf56	0.137866	0.00495257	postive
Dendritic.cells.activated	C5orf56	0.357621	6.18523e-14	postive
Mast.cells.activated	C5orf56	0.155207	0.00153669	postive
Eosinophils	C5orf56	0.287682	2.48758e-09	postive
Neutrophils	C5orf56	0.249705	2.64471e-07	postive
Th1	C5orf56	0.408502	4.40948e-18	postive
Th2	C5orf56	0.197762	5.0829e-05	postive
T.cells.regulatory..Tregs.	C5orf66-AS1	0.113655	0.0207199	postive
NK.cells.resting	C5orf66-AS1	0.105155	0.0324321	postive
NK.cells.activated	C5orf66-AS1	0.107674	0.0284808	postive
Mast.cells.resting	C5orf66-AS1	0.152058	0.00191804	postive
Eosinophils	C5orf66-AS1	0.120188	0.0144072	postive
Neutrophils	C5orf66-AS1	0.143492	0.00343397	postive
Endothelialcells	C5orf66-AS1	0.109282	0.0261816	postive
Fibroblasts	C5orf66-AS1	0.118132	0.016182	postive
Th2	C5orf66-AS1	0.127839	0.00921501	postive
Th17	C5orf66-AS1	0.187308	0.000126277	postive
NK.cells.resting	C6orf99	-0.101972	0.0380834	negative
Monocytes	C6orf99	0.11316	0.0212846	postive
Macrophages.M0	C6orf99	0.139357	0.00450009	postive
Macrophages.M1	C6orf99	0.103339	0.0355604	postive
Fibroblasts	C6orf99	0.111918	0.0227584	postive
T.cells.CD8	C8orf31	-0.119005	0.0154064	negative
T.cells.CD4.memory.resting	C8orf31	-0.111388	0.0234134	negative
T.cells.regulatory..Tregs.	C8orf31	-0.159169	0.00115582	negative
Dendritic.cells.resting	C8orf31	-0.144989	0.00310844	negative
Dendritic.cells.activated	C8orf31	-0.120302	0.0143142	negative
Eosinophils	C8orf31	-0.100806	0.040353	negative
MDSC	CAHM	-0.108159	0.0277701	negative
T.cells.CD8	CAHM	-0.148611	0.00243338	negative
T.cells.CD4.naive	CAHM	-0.215828	9.40129e-06	negative
T.cells.CD4.memory.activated	CAHM	-0.109892	0.0253532	negative
T.cells.regulatory..Tregs.	CAHM	-0.162671	0.000893683	negative
NK.cells.resting	CAHM	-0.166696	0.000660751	negative
NK.cells.activated	CAHM	-0.250196	2.50145e-07	negative
Macrophages.M0	CAHM	-0.194484	6.79657e-05	negative
Macrophages.M1	CAHM	-0.182417	0.000190141	negative
Macrophages.M2	CAHM	-0.124169	0.0114515	negative
Dendritic.cells.resting	CAHM	-0.205511	2.5094e-05	negative
Dendritic.cells.activated	CAHM	-0.241609	6.5228e-07	negative
Mast.cells.resting	CAHM	-0.258549	9.51287e-08	negative
Mast.cells.activated	CAHM	-0.112552	0.0219953	negative
Eosinophils	CAHM	-0.258054	1.00836e-07	negative
Neutrophils	CAHM	-0.276725	1.0302e-08	negative
Endothelialcells	CAHM	-0.1333	0.00660392	negative
Fibroblasts	CAHM	-0.132333	0.00701145	negative
Th1	CAHM	-0.139233	0.00453615	negative
Th2	CAHM	-0.211141	1.47737e-05	negative
Th17	CAHM	-0.132524	0.00692904	negative
MDSC	CALML3-AS1	-0.158622	0.00120268	negative
B.cells.naive	CALML3-AS1	-0.219805	6.3567e-06	negative
B.cells.memory	CALML3-AS1	-0.103604	0.0350881	negative
Plasma.cells	CALML3-AS1	-0.105708	0.031527	negative
T.cells.CD8	CALML3-AS1	-0.216564	8.74942e-06	negative
T.cells.CD4.naive	CALML3-AS1	-0.153074	0.00178655	negative
T.cells.CD4.memory.resting	CALML3-AS1	-0.177948	0.000273873	negative
T.cells.CD4.memory.activated	CALML3-AS1	-0.210594	1.55642e-05	negative
T.cells.follicular.helper	CALML3-AS1	-0.21462	1.05732e-05	negative
T.cells.regulatory..Tregs.	CALML3-AS1	-0.241455	6.63433e-07	negative
NK.cells.resting	CALML3-AS1	-0.133202	0.00664431	negative
NK.cells.activated	CALML3-AS1	-0.231936	1.84114e-06	negative
Monocytes	CALML3-AS1	-0.199931	4.18309e-05	negative
Macrophages.M0	CALML3-AS1	-0.168223	0.000588174	negative
Macrophages.M1	CALML3-AS1	-0.228947	2.51433e-06	negative
Macrophages.M2	CALML3-AS1	-0.222809	4.70658e-06	negative
Dendritic.cells.resting	CALML3-AS1	-0.198646	4.69622e-05	negative
Dendritic.cells.activated	CALML3-AS1	-0.246982	3.59569e-07	negative
Mast.cells.resting	CALML3-AS1	-0.281223	5.79174e-09	negative
Mast.cells.activated	CALML3-AS1	-0.200618	3.93089e-05	negative
Eosinophils	CALML3-AS1	-0.188453	0.00011456	negative
Neutrophils	CALML3-AS1	-0.156351	0.00141632	negative
Endothelialcells	CALML3-AS1	-0.116404	0.0178182	negative
Th1	CALML3-AS1	-0.259371	8.63443e-08	negative
Th2	CALML3-AS1	-0.107325	0.0290034	negative
Th17	CALML3-AS1	-0.177474	0.000284528	negative
MDSC	CARD8-AS1	0.373954	3.454e-15	postive
B.cells.naive	CARD8-AS1	0.445728	1.33585e-21	postive
B.cells.memory	CARD8-AS1	0.307743	1.56755e-10	postive
Plasma.cells	CARD8-AS1	0.217109	8.29488e-06	postive
T.cells.CD8	CARD8-AS1	0.392589	1.04636e-16	postive
T.cells.CD4.naive	CARD8-AS1	0.152985	0.00179767	postive
T.cells.CD4.memory.activated	CARD8-AS1	0.184366	0.00016172	postive
T.cells.follicular.helper	CARD8-AS1	0.435325	1.42331e-20	postive
T.cells.regulatory..Tregs.	CARD8-AS1	0.39856	3.25296e-17	postive
NK.cells.resting	CARD8-AS1	0.243537	5.27631e-07	postive
NK.cells.activated	CARD8-AS1	0.363369	2.28294e-14	postive
Monocytes	CARD8-AS1	0.348657	2.81259e-13	postive
Macrophages.M0	CARD8-AS1	0.313781	6.53961e-11	postive
Macrophages.M1	CARD8-AS1	0.417036	7.5146e-19	postive
Macrophages.M2	CARD8-AS1	0.454336	1.77177e-22	postive
Dendritic.cells.resting	CARD8-AS1	0.263835	5.06942e-08	postive
Dendritic.cells.activated	CARD8-AS1	0.380236	1.08942e-15	postive
Mast.cells.resting	CARD8-AS1	0.255277	1.39496e-07	postive
Mast.cells.activated	CARD8-AS1	0.192338	8.19934e-05	postive
Eosinophils	CARD8-AS1	0.383719	5.684e-16	postive
Neutrophils	CARD8-AS1	0.345035	5.11609e-13	postive
Endothelialcells	CARD8-AS1	0.301459	3.81324e-10	postive
Fibroblasts	CARD8-AS1	0.223863	4.23179e-06	postive
Th1	CARD8-AS1	0.4249	1.40609e-19	postive
Th2	CARD8-AS1	0.353233	1.30588e-13	postive
Th17	CARD8-AS1	0.114388	0.0199092	postive
MDSC	CASC15	-0.145591	0.00298568	negative
B.cells.memory	CASC15	-0.140959	0.00405594	negative
T.cells.CD4.naive	CASC15	-0.149806	0.00224206	negative
NK.cells.resting	CASC15	-0.295929	8.19267e-10	negative
NK.cells.activated	CASC15	-0.172754	0.000414017	negative
Macrophages.M2	CASC15	-0.110257	0.0248679	negative
Dendritic.cells.resting	CASC15	-0.212699	1.27266e-05	negative
Dendritic.cells.activated	CASC15	-0.157355	0.00131791	negative
Mast.cells.resting	CASC15	-0.262578	5.8954e-08	negative
Eosinophils	CASC15	-0.14334	0.00346867	negative
Neutrophils	CASC15	-0.13827	0.00482592	negative
Th1	CASC15	-0.140456	0.00419091	negative
Mast.cells.activated	CASC19	0.150584	0.00212483	postive
Neutrophils	CASC19	0.135605	0.00571714	postive
MDSC	CASC22	-0.244808	4.58343e-07	negative
B.cells.naive	CASC22	-0.153604	0.00172111	negative
Plasma.cells	CASC22	-0.177021	0.000295072	negative
[truncated: 7,782 more rows]

## Sheet: BRCA
Tumor-infiltrated immune cells	lncRNA	cor	pvalue	Regulation
MDSC	A1BG-AS1	-0.153977	0.00125907	negative
B.cells.naive	A1BG-AS1	-0.12516	0.00889107	negative
T.cells.CD8	A1BG-AS1	-0.127224	0.00782106	negative
T.cells.follicular.helper	A1BG-AS1	-0.169325	0.000383577	negative
T.cells.regulatory..Tregs.	A1BG-AS1	-0.141904	0.00298202	negative
NK.cells.activated	A1BG-AS1	-0.172494	0.000296199	negative
Monocytes	A1BG-AS1	-0.117888	0.0137739	negative
Macrophages.M1	A1BG-AS1	-0.147956	0.00195092	negative
Macrophages.M2	A1BG-AS1	-0.237418	5.30093e-07	negative
Dendritic.cells.resting	A1BG-AS1	-0.125751	0.00857212	negative
Dendritic.cells.activated	A1BG-AS1	-0.215365	5.69553e-06	negative
Neutrophils	A1BG-AS1	-0.148906	0.00182251	negative
Th1	A1BG-AS1	-0.151347	0.00152745	negative
T.cells.follicular.helper	AC005083.1	-0.108981	0.0228557	negative
T.cells.regulatory..Tregs.	AC005083.1	-0.121579	0.0110603	negative
NK.cells.activated	AC005083.1	-0.128126	0.00739059	negative
Macrophages.M1	AC005083.1	-0.155535	0.00112121	negative
Macrophages.M2	AC005083.1	-0.121358	0.0112082	negative
Dendritic.cells.resting	AC005083.1	-0.138161	0.0038466	negative
Dendritic.cells.activated	AC005083.1	-0.123804	0.00966361	negative
Th1	AC005083.1	-0.130268	0.00645186	negative
B.cells.naive	AC007383.3	-0.133607	0.00520089	negative
Plasma.cells	AC007383.3	-0.122562	0.0104227	negative
T.cells.CD8	AC007383.3	-0.110228	0.0213335	negative
T.cells.regulatory..Tregs.	AC007383.3	-0.128926	0.00702642	negative
NK.cells.activated	AC007383.3	-0.168793	0.000400413	negative
Macrophages.M1	AC007383.3	-0.223565	2.42211e-06	negative
Macrophages.M2	AC007383.3	-0.190856	6.05433e-05	negative
Dendritic.cells.activated	AC007383.3	-0.211291	8.60464e-06	negative
Mast.cells.resting	AC007383.3	-0.121062	0.0114094	negative
Neutrophils	AC007383.3	-0.207533	1.25034e-05	negative
Fibroblasts	AC007383.3	-0.108352	0.0236584	negative
Th1	AC007383.3	-0.115566	0.0157676	negative
Macrophages.M0	AC007743.1	-0.149784	0.00171082	negative
Plasma.cells	AC008982.2	-0.116136	0.015256	negative
T.cells.CD4.naive	AC008982.2	-0.130783	0.00624299	negative
T.cells.regulatory..Tregs.	AC008982.2	-0.120721	0.0116449	negative
Monocytes	AC008982.2	-0.109963	0.0216488	negative
Macrophages.M0	AC008982.2	-0.106838	0.0256925	negative
Macrophages.M2	AC008982.2	-0.24791	1.57361e-07	negative
Mast.cells.resting	AC008982.2	-0.23039	1.15953e-06	negative
Eosinophils	AC008982.2	-0.112221	0.0190824	negative
Neutrophils	AC008982.2	-0.201372	2.27368e-05	negative
Endothelialcells	AC008982.2	-0.210915	8.93509e-06	negative
Fibroblasts	AC008982.2	-0.187343	8.30203e-05	negative
Th1	AC008982.2	-0.129955	0.00658221	negative
Th2	AC008982.2	-0.126076	0.00840122	negative
MDSC	AC009120.3	-0.119206	0.012744	negative
Plasma.cells	AC009120.3	-0.166624	0.000476413	negative
T.cells.CD4.naive	AC009120.3	-0.147584	0.00200331	negative
T.cells.regulatory..Tregs.	AC009120.3	-0.189662	6.7448e-05	negative
NK.cells.activated	AC009120.3	-0.116298	0.015113	negative
Monocytes	AC009120.3	-0.177635	0.000192876	negative
Macrophages.M1	AC009120.3	-0.160707	0.000757287	negative
Macrophages.M2	AC009120.3	-0.261931	2.84383e-08	negative
Dendritic.cells.resting	AC009120.3	-0.112011	0.0193091	negative
Mast.cells.resting	AC009120.3	-0.181156	0.000142775	negative
Eosinophils	AC009120.3	-0.108773	0.0231187	negative
Neutrophils	AC009120.3	-0.239804	4.04144e-07	negative
Th1	AC009120.3	-0.204636	1.65999e-05	negative
MDSC	AC009120.5	-0.168153	0.000421567	negative
Plasma.cells	AC009120.5	-0.245503	2.08957e-07	negative
T.cells.CD8	AC009120.5	-0.145289	0.00235659	negative
T.cells.CD4.naive	AC009120.5	-0.242302	3.03271e-07	negative
T.cells.follicular.helper	AC009120.5	-0.139934	0.00341222	negative
T.cells.regulatory..Tregs.	AC009120.5	-0.267241	1.44864e-08	negative
NK.cells.activated	AC009120.5	-0.162322	0.000668358	negative
Monocytes	AC009120.5	-0.277146	3.95522e-09	negative
Macrophages.M1	AC009120.5	-0.202557	2.0294e-05	negative
Macrophages.M2	AC009120.5	-0.304705	8.06707e-11	negative
Dendritic.cells.resting	AC009120.5	-0.169719	0.000371522	negative
Dendritic.cells.activated	AC009120.5	-0.118035	0.0136558	negative
Mast.cells.resting	AC009120.5	-0.242255	3.04913e-07	negative
Eosinophils	AC009120.5	-0.185067	0.000101554	negative
Neutrophils	AC009120.5	-0.266401	1.61327e-08	negative
Endothelialcells	AC009120.5	-0.205298	1.55645e-05	negative
Fibroblasts	AC009120.5	-0.125708	0.00859503	negative
Th1	AC009120.5	-0.276823	4.12986e-09	negative
Th2	AC009120.5	-0.199844	2.62991e-05	negative
T.cells.CD4.memory.resting	AC009403.2	0.134606	0.00487145	postive
Macrophages.M0	AC009403.2	-0.151409	0.00152057	negative
Macrophages.M2	AC009403.2	-0.12087	0.0115413	negative
Dendritic.cells.activated	AC009403.2	-0.121983	0.0107938	negative
Mast.cells.resting	AC009403.2	-0.242152	3.08571e-07	negative
Eosinophils	AC009403.2	-0.137161	0.00411297	negative
Endothelialcells	AC009403.2	-0.243045	2.78278e-07	negative
Fibroblasts	AC009403.2	-0.247513	1.64927e-07	negative
Th2	AC009403.2	-0.160637	0.000761419	negative
B.cells.naive	AC009506.1	-0.126591	0.00813602	negative
T.cells.CD8	AC009506.1	-0.117544	0.0140543	negative
T.cells.follicular.helper	AC009506.1	-0.101287	0.0344887	negative
T.cells.regulatory..Tregs.	AC009506.1	-0.167869	0.000431293	negative
NK.cells.activated	AC009506.1	-0.172029	0.000307742	negative
Macrophages.M1	AC009506.1	-0.204179	1.7353e-05	negative
Macrophages.M2	AC009506.1	-0.218975	3.9246e-06	negative
Dendritic.cells.activated	AC009506.1	-0.176351	0.000214928	negative
Neutrophils	AC009506.1	-0.143111	0.00274355	negative
Fibroblasts	AC009506.1	-0.141855	0.00299224	negative
Th1	AC009506.1	-0.131112	0.0061127	negative
B.cells.naive	AC010894.3	-0.145101	0.00238799	negative
Macrophages.M0	AC010894.3	-0.115385	0.0159325	negative
Dendritic.cells.resting	AC010894.3	-0.107196	0.0251981	negative
Dendritic.cells.activated	AC010894.3	-0.148526	0.00187293	negative
Mast.cells.resting	AC010894.3	-0.146658	0.0021396	negative
Eosinophils	AC010894.3	-0.127692	0.00759486	negative
Fibroblasts	AC010894.3	-0.104936	0.0284593	negative
Th2	AC010894.3	-0.103957	0.0299813	negative
T.cells.follicular.helper	AC016735.1	0.142203	0.00292139	postive
Macrophages.M0	AC016735.1	0.152551	0.0013986	postive
Dendritic.cells.resting	AC016735.1	0.116784	0.014692	postive
Dendritic.cells.activated	AC016735.1	0.108212	0.0238412	postive
Plasma.cells	AC016747.3	0.112165	0.0191424	postive
T.cells.follicular.helper	AC016747.3	0.119811	0.0122949	postive
T.cells.regulatory..Tregs.	AC016747.3	0.121009	0.011446	postive
NK.cells.activated	AC016747.3	0.109221	0.022556	postive
Macrophages.M1	AC016747.3	0.106512	0.02615	postive
Macrophages.M2	AC016747.3	0.109316	0.0224377	postive
Dendritic.cells.resting	AC016747.3	0.106241	0.0265354	postive
Dendritic.cells.activated	AC016747.3	0.135292	0.00465643	postive
Th1	AC016747.3	0.100817	0.0353406	postive
T.cells.CD8	AC019117.1	-0.109074	0.0227386	negative
Dendritic.cells.resting	AC019117.1	-0.114207	0.0170477	negative
MDSC	AC019129.2	0.139032	0.00362724	postive
T.cells.CD4.naive	AC019129.2	0.160187	0.00078823	postive
T.cells.follicular.helper	AC019129.2	0.122146	0.0106886	postive
Monocytes	AC019129.2	0.125335	0.00879539	postive
Macrophages.M2	AC019129.2	0.121074	0.0114014	postive
Th1	AC019129.2	0.103603	0.0305479	postive
MDSC	AC024060.1	-0.16278	0.000644959	negative
Plasma.cells	AC024060.1	-0.187674	8.06073e-05	negative
T.cells.CD8	AC024060.1	-0.170788	0.000340608	negative
T.cells.CD4.naive	AC024060.1	-0.228612	1.4079e-06	negative
T.cells.regulatory..Tregs.	AC024060.1	-0.244036	2.47999e-07	negative
NK.cells.activated	AC024060.1	-0.135891	0.00447568	negative
Monocytes	AC024060.1	-0.274469	5.64619e-09	negative
Macrophages.M0	AC024060.1	-0.101662	0.033823	negative
Macrophages.M1	AC024060.1	-0.166967	0.000463554	negative
Macrophages.M2	AC024060.1	-0.2604	3.44506e-08	negative
Dendritic.cells.resting	AC024060.1	-0.169544	0.000376834	negative
Mast.cells.resting	AC024060.1	-0.204737	1.64384e-05	negative
Eosinophils	AC024060.1	-0.113551	0.017698	negative
Neutrophils	AC024060.1	-0.202646	2.01216e-05	negative
Endothelialcells	AC024060.1	-0.172344	0.000299866	negative
Fibroblasts	AC024060.1	-0.14954	0.00174126	negative
Th1	AC024060.1	-0.238192	4.85567e-07	negative
Th2	AC024060.1	-0.166109	0.000496346	negative
MDSC	AC024560.3	-0.104194	0.029606	negative
B.cells.naive	AC024560.3	-0.113719	0.0175292	negative
Plasma.cells	AC024560.3	-0.108403	0.0235923	negative
T.cells.CD4.naive	AC024560.3	-0.138694	0.00371104	negative
Monocytes	AC024560.3	-0.116002	0.0153749	negative
Macrophages.M2	AC024560.3	-0.1978	3.18965e-05	negative
Dendritic.cells.resting	AC024560.3	-0.11012	0.0214614	negative
Mast.cells.resting	AC024560.3	-0.229972	1.21384e-06	negative
Eosinophils	AC024560.3	-0.172963	0.00028497	negative
Neutrophils	AC024560.3	-0.195499	3.95415e-05	negative
Endothelialcells	AC024560.3	-0.225747	1.91871e-06	negative
Fibroblasts	AC024560.3	-0.163286	0.00061996	negative
Th1	AC024560.3	-0.144031	0.00257355	negative
Th2	AC024560.3	-0.16255	0.000656614	negative
B.cells.naive	AC034243.1	-0.170602	0.000345826	negative
Plasma.cells	AC034243.1	0.109274	0.0224894	postive
T.cells.CD8	AC034243.1	-0.156798	0.00101986	negative
T.cells.CD4.memory.resting	AC034243.1	0.154252	0.00123361	postive
T.cells.follicular.helper	AC034243.1	-0.107273	0.0250934	negative
NK.cells.activated	AC034243.1	-0.154231	0.00123553	negative
Macrophages.M0	AC034243.1	-0.176568	0.00021105	negative
Macrophages.M1	AC034243.1	-0.135979	0.00444947	negative
Macrophages.M2	AC034243.1	-0.126636	0.00811341	negative
Dendritic.cells.resting	AC034243.1	-0.126404	0.00823166	negative
Dendritic.cells.activated	AC034243.1	-0.208175	1.17355e-05	negative
Mast.cells.resting	AC034243.1	-0.200035	2.58243e-05	negative
Neutrophils	AC034243.1	-0.105162	0.0281179	negative
Endothelialcells	AC034243.1	-0.118228	0.0135017	negative
Fibroblasts	AC034243.1	-0.246489	1.86106e-07	negative
Th2	AC034243.1	-0.16038	0.000776597	negative
B.cells.naive	AC062017.1	-0.133119	0.00536891	negative
T.cells.CD4.memory.resting	AC062017.1	0.158308	0.000909842	postive
Macrophages.M0	AC062017.1	-0.154722	0.0011913	negative
Macrophages.M1	AC062017.1	-0.119495	0.012528	negative
Dendritic.cells.resting	AC062017.1	-0.111785	0.0195556	negative
Dendritic.cells.activated	AC062017.1	-0.186771	8.73547e-05	negative
Mast.cells.resting	AC062017.1	-0.228075	1.49237e-06	negative
Endothelialcells	AC062017.1	-0.125222	0.00885706	negative
Fibroblasts	AC062017.1	-0.216085	5.29036e-06	negative
Th2	AC062017.1	-0.129182	0.00691352	negative
Monocytes	AC073257.2	0.101032	0.0349483	postive
T.cells.CD8	AC079907.1	-0.102555	0.0322814	negative
Macrophages.M1	AC079907.1	-0.117934	0.0137373	negative
Macrophages.M2	AC079907.1	-0.153759	0.00127949	negative
Dendritic.cells.resting	AC079907.1	-0.122376	0.0105404	negative
Dendritic.cells.activated	AC079907.1	-0.108346	0.023666	negative
Mast.cells.resting	AC079907.1	-0.176955	0.000204278	negative
Eosinophils	AC079907.1	-0.115686	0.0156584	negative
Neutrophils	AC079907.1	-0.150794	0.00159021	negative
Fibroblasts	AC079907.1	-0.117672	0.0139497	negative
Th2	AC079907.1	-0.141981	0.00296631	negative
MDSC	AC083843.1	-0.190847	6.05964e-05	negative
B.cells.naive	AC083843.1	-0.117294	0.0142618	negative
Plasma.cells	AC083843.1	-0.126651	0.00810573	negative
T.cells.CD8	AC083843.1	-0.139373	0.00354464	negative
T.cells.CD4.naive	AC083843.1	-0.262068	2.79548e-08	negative
T.cells.follicular.helper	AC083843.1	-0.155461	0.00112745	negative
T.cells.regulatory..Tregs.	AC083843.1	-0.248153	1.52893e-07	negative
NK.cells.activated	AC083843.1	-0.172829	0.000288149	negative
Monocytes	AC083843.1	-0.287306	9.88792e-10	negative
Macrophages.M0	AC083843.1	-0.149422	0.00175615	negative
Macrophages.M1	AC083843.1	-0.219427	3.744e-06	negative
Macrophages.M2	AC083843.1	-0.320894	6.71589e-12	negative
Dendritic.cells.resting	AC083843.1	-0.154842	0.00118073	negative
Mast.cells.resting	AC083843.1	-0.192165	5.3745e-05	negative
Eosinophils	AC083843.1	-0.208767	1.10678e-05	negative
Neutrophils	AC083843.1	-0.304432	8.4007e-11	negative
Endothelialcells	AC083843.1	-0.156639	0.0010322	negative
Fibroblasts	AC083843.1	-0.189534	6.82274e-05	negative
Th1	AC083843.1	-0.284509	1.45638e-09	negative
Th2	AC083843.1	-0.199867	2.62395e-05	negative
B.cells.naive	AC092071.1	-0.1592	0.000850069	negative
Plasma.cells	AC092071.1	-0.150521	0.00162199	negative
T.cells.CD8	AC092071.1	-0.134646	0.00485878	negative
T.cells.CD4.naive	AC092071.1	-0.172697	0.000291291	negative
T.cells.follicular.helper	AC092071.1	-0.129852	0.00662529	negative
T.cells.regulatory..Tregs.	AC092071.1	-0.181151	0.000142844	negative
NK.cells.activated	AC092071.1	-0.159621	0.000823145	negative
Macrophages.M0	AC092071.1	-0.140434	0.00329798	negative
Macrophages.M1	AC092071.1	-0.189967	6.56144e-05	negative
Macrophages.M2	AC092071.1	-0.229078	1.3383e-06	negative
Dendritic.cells.resting	AC092071.1	-0.115047	0.016246	negative
Dendritic.cells.activated	AC092071.1	-0.178905	0.000173161	negative
Mast.cells.resting	AC092071.1	-0.191528	5.69611e-05	negative
Eosinophils	AC092071.1	-0.127419	0.00772591	negative
Neutrophils	AC092071.1	-0.180513	0.000150907	negative
Endothelialcells	AC092071.1	-0.109109	0.0226954	negative
Fibroblasts	AC092071.1	-0.119548	0.0124884	negative
Th1	AC092071.1	-0.185973	9.37551e-05	negative
Th2	AC092071.1	-0.195575	3.92636e-05	negative
Eosinophils	AC092171.4	-0.146429	0.00217465	negative
B.cells.naive	AC092574.1	-0.169703	0.000372026	negative
Plasma.cells	AC092574.1	-0.190314	6.35912e-05	negative
T.cells.CD8	AC092574.1	-0.194291	4.42173e-05	negative
T.cells.CD4.naive	AC092574.1	-0.195236	4.05173e-05	negative
T.cells.follicular.helper	AC092574.1	-0.198725	2.92362e-05	negative
T.cells.regulatory..Tregs.	AC092574.1	-0.222849	2.61317e-06	negative
NK.cells.activated	AC092574.1	-0.233029	8.66733e-07	negative
Monocytes	AC092574.1	-0.167085	0.000459208	negative
Macrophages.M0	AC092574.1	-0.162402	0.000664215	negative
Macrophages.M1	AC092574.1	-0.237129	5.47686e-07	negative
Macrophages.M2	AC092574.1	-0.31114	3.05774e-11	negative
Dendritic.cells.resting	AC092574.1	-0.24618	1.92984e-07	negative
Dendritic.cells.activated	AC092574.1	-0.259723	3.74853e-08	negative
Mast.cells.resting	AC092574.1	-0.135166	0.00469522	negative
Eosinophils	AC092574.1	-0.175181	0.000237054	negative
Neutrophils	AC092574.1	-0.187368	8.28342e-05	negative
Fibroblasts	AC092574.1	-0.116752	0.0147199	negative
Th1	AC092574.1	-0.23135	1.04338e-06	negative
Th2	AC092574.1	-0.153777	0.00127783	negative
MDSC	AC092574.2	-0.122664	0.0103581	negative
B.cells.naive	AC092574.2	-0.162804	0.000643718	negative
Plasma.cells	AC092574.2	-0.185194	0.000100423	negative
T.cells.CD8	AC092574.2	-0.190048	6.5136e-05	negative
T.cells.CD4.naive	AC092574.2	-0.259631	3.79159e-08	negative
T.cells.follicular.helper	AC092574.2	-0.165461	0.000522485	negative
T.cells.regulatory..Tregs.	AC092574.2	-0.262811	2.54585e-08	negative
NK.cells.activated	AC092574.2	-0.1552	0.00114967	negative
Monocytes	AC092574.2	-0.20685	1.33717e-05	negative
Macrophages.M0	AC092574.2	-0.146184	0.00221253	negative
Macrophages.M1	AC092574.2	-0.232803	8.88745e-07	negative
Macrophages.M2	AC092574.2	-0.29017	6.62131e-10	negative
Dendritic.cells.resting	AC092574.2	-0.14177	0.00300969	negative
Dendritic.cells.activated	AC092574.2	-0.185968	9.37934e-05	negative
Mast.cells.resting	AC092574.2	-0.252491	9.09874e-08	negative
Eosinophils	AC092574.2	-0.200547	2.45983e-05	negative
Neutrophils	AC092574.2	-0.268434	1.24235e-08	negative
Endothelialcells	AC092574.2	-0.211474	8.44802e-06	negative
Fibroblasts	AC092574.2	-0.110431	0.0210941	negative
Th1	AC092574.2	-0.245633	2.05799e-07	negative
Th2	AC092574.2	-0.212861	7.34685e-06	negative
MDSC	AC093382.1	-0.18339	0.000117629	negative
B.cells.naive	AC093382.1	-0.223922	2.33179e-06	negative
Plasma.cells	AC093382.1	-0.165889	0.000505096	negative
T.cells.CD8	AC093382.1	-0.238771	4.54647e-07	negative
T.cells.CD4.naive	AC093382.1	-0.270383	9.65115e-09	negative
T.cells.follicular.helper	AC093382.1	-0.242688	2.9002e-07	negative
T.cells.regulatory..Tregs.	AC093382.1	-0.338794	3.59444e-13	negative
NK.cells.activated	AC093382.1	-0.240679	3.65589e-07	negative
Monocytes	AC093382.1	-0.23208	9.62709e-07	negative
Macrophages.M0	AC093382.1	-0.214795	6.0364e-06	negative
Macrophages.M1	AC093382.1	-0.327165	2.46093e-12	negative
Macrophages.M2	AC093382.1	-0.378533	2.65653e-16	negative
Dendritic.cells.resting	AC093382.1	-0.223309	2.48902e-06	negative
Dendritic.cells.activated	AC093382.1	-0.318635	9.58792e-12	negative
Mast.cells.resting	AC093382.1	-0.221727	2.94228e-06	negative
Eosinophils	AC093382.1	-0.176692	0.000208849	negative
Neutrophils	AC093382.1	-0.305744	6.90824e-11	negative
Endothelialcells	AC093382.1	-0.145028	0.00240029	negative
Fibroblasts	AC093382.1	-0.140214	0.00334774	negative
Th1	AC093382.1	-0.31177	2.77731e-11	negative
Th2	AC093382.1	-0.21761	4.52118e-06	negative
MDSC	AC093788.1	-0.123879	0.00961949	negative
B.cells.naive	AC093788.1	-0.147098	0.00207379	negative
Plasma.cells	AC093788.1	-0.175394	0.000232872	negative
T.cells.CD8	AC093788.1	-0.148009	0.00194347	negative
T.cells.CD4.naive	AC093788.1	-0.239239	4.31038e-07	negative
T.cells.follicular.helper	AC093788.1	-0.143311	0.00270575	negative
T.cells.regulatory..Tregs.	AC093788.1	-0.233005	8.69027e-07	negative
NK.cells.activated	AC093788.1	-0.152821	0.00137111	negative
Monocytes	AC093788.1	-0.162498	0.000659242	negative
Macrophages.M0	AC093788.1	-0.137616	0.00398968	negative
Macrophages.M1	AC093788.1	-0.216862	4.88412e-06	negative
Macrophages.M2	AC093788.1	-0.265321	1.85201e-08	negative
Dendritic.cells.resting	AC093788.1	-0.109957	0.0216557	negative
Dendritic.cells.activated	AC093788.1	-0.157014	0.00100345	negative
Mast.cells.resting	AC093788.1	-0.216991	4.81955e-06	negative
Eosinophils	AC093788.1	-0.178711	0.000176039	negative
Neutrophils	AC093788.1	-0.225618	1.94546e-06	negative
Endothelialcells	AC093788.1	-0.151433	0.00151783	negative
Fibroblasts	AC093788.1	-0.116498	0.0149392	negative
Th1	AC093788.1	-0.224003	2.31196e-06	negative
Th2	AC093788.1	-0.182409	0.000128109	negative
T.cells.CD4.memory.resting	AC099850.1	0.103711	0.0303747	postive
Mast.cells.resting	AC099850.1	-0.150543	0.00161939	negative
Eosinophils	AC099850.1	-0.112147	0.0191614	negative
Endothelialcells	AC099850.1	-0.144694	0.00245714	negative
Plasma.cells	AC103563.2	0.182432	0.000127855	postive
T.cells.follicular.helper	AC103563.2	0.110908	0.0205404	postive
T.cells.regulatory..Tregs.	AC103563.2	0.110412	0.0211155	postive
NK.cells.activated	AC103563.2	0.106082	0.0267633	postive
MDSC	AC104938.1	-0.216343	5.15213e-06	negative
B.cells.naive	AC104938.1	-0.248065	1.54501e-07	negative
Plasma.cells	AC104938.1	-0.203965	1.77164e-05	negative
T.cells.CD8	AC104938.1	-0.300572	1.48545e-10	negative
T.cells.CD4.naive	AC104938.1	-0.326109	2.91878e-12	negative
T.cells.follicular.helper	AC104938.1	-0.274224	5.8325e-09	negative
T.cells.regulatory..Tregs.	AC104938.1	-0.354933	2.17039e-14	negative
NK.cells.activated	AC104938.1	-0.267131	1.4693e-08	negative
Monocytes	AC104938.1	-0.308303	4.70338e-11	negative
Macrophages.M0	AC104938.1	-0.254433	7.18942e-08	negative
Macrophages.M1	AC104938.1	-0.3181	1.04265e-11	negative
Macrophages.M2	AC104938.1	-0.373447	7.07597e-16	negative
Dendritic.cells.resting	AC104938.1	-0.258385	4.42572e-08	negative
Dendritic.cells.activated	AC104938.1	-0.309479	3.93689e-11	negative
Mast.cells.resting	AC104938.1	-0.262019	2.81262e-08	negative
Eosinophils	AC104938.1	-0.215024	5.89745e-06	negative
Neutrophils	AC104938.1	-0.284338	1.49105e-09	negative
Endothelialcells	AC104938.1	-0.230185	1.18582e-06	negative
Fibroblasts	AC104938.1	-0.163527	0.000608418	negative
Th1	AC104938.1	-0.348842	6.38155e-14	negative
Th2	AC104938.1	-0.258417	4.40852e-08	negative
Mast.cells.resting	AC106786.1	0.165523	0.000519923	postive
Endothelialcells	AC106786.1	0.159129	0.000854675	postive
Fibroblasts	AC106786.1	0.107135	0.0252816	postive
Plasma.cells	AC109826.1	0.113481	0.0177682	postive
T.cells.follicular.helper	AC109826.1	0.107716	0.024495	postive
NK.cells.activated	AC109826.1	0.115082	0.0162132	postive
Monocytes	AC109826.1	0.141094	0.00315265	postive
Th2	AC109826.1	0.138769	0.00369235	postive
Monocytes	AC112721.2	-0.105943	0.0269649	negative
Fibroblasts	AC112721.2	0.213315	7.01694e-06	postive
T.cells.CD4.naive	AC114498.1	-0.103225	0.0311631	negative
Macrophages.M0	AC114498.1	-0.123176	0.0100407	negative
B.cells.naive	AC118344.1	-0.115502	0.0158259	negative
Plasma.cells	AC118344.1	-0.180459	0.000151609	negative
T.cells.CD8	AC118344.1	-0.134844	0.00479573	negative
T.cells.CD4.naive	AC118344.1	-0.161284	0.000724358	negative
T.cells.regulatory..Tregs.	AC118344.1	-0.191164	5.88786e-05	negative
NK.cells.activated	AC118344.1	-0.127654	0.00761282	negative
Monocytes	AC118344.1	-0.177596	0.000193515	negative
Macrophages.M0	AC118344.1	-0.122594	0.0104025	negative
Macrophages.M1	AC118344.1	-0.157915	0.000937394	negative
Macrophages.M2	AC118344.1	-0.228856	1.37104e-06	negative
Dendritic.cells.resting	AC118344.1	-0.139669	0.00347406	negative
Dendritic.cells.activated	AC118344.1	-0.141019	0.00316873	negative
Mast.cells.resting	AC118344.1	-0.275026	5.24502e-09	negative
Eosinophils	AC118344.1	-0.147578	0.00200426	negative
Neutrophils	AC118344.1	-0.25427	7.33366e-08	negative
Endothelialcells	AC118344.1	-0.209398	1.03955e-05	negative
Fibroblasts	AC118344.1	-0.200479	2.47584e-05	negative
Th1	AC118344.1	-0.171445	0.000322822	negative
Th2	AC118344.1	-0.197616	3.24499e-05	negative
Dendritic.cells.resting	AC123023.1	-0.101918	0.0333751	negative
T.cells.CD4.naive	AC131097.4	-0.124736	0.00912663	negative
T.cells.regulatory..Tregs.	AC131097.4	-0.102351	0.0326272	negative
Macrophages.M1	AC131097.4	-0.124353	0.00934394	negative
Macrophages.M2	AC131097.4	-0.107518	0.0247608	negative
Dendritic.cells.activated	AC131097.4	-0.100594	0.0357494	negative
Eosinophils	AC131097.4	-0.182044	0.00013223	negative
Neutrophils	AC131097.4	-0.129189	0.00691052	negative
Endothelialcells	AC131097.4	-0.102644	0.0321302	negative
Th1	AC131097.4	-0.104346	0.0293683	negative
MDSC	AC139887.4	-0.169758	0.000370352	negative
B.cells.naive	AC139887.4	-0.213075	7.1891e-06	negative
Plasma.cells	AC139887.4	-0.181449	0.000139214	negative
T.cells.CD8	AC139887.4	-0.215299	5.73413e-06	negative
T.cells.CD4.naive	AC139887.4	-0.330864	1.34633e-12	negative
T.cells.follicular.helper	AC139887.4	-0.196684	3.54082e-05	negative
T.cells.regulatory..Tregs.	AC139887.4	-0.309998	3.63872e-11	negative
NK.cells.activated	AC139887.4	-0.217638	4.50831e-06	negative
Monocytes	AC139887.4	-0.253323	8.22719e-08	negative
Macrophages.M0	AC139887.4	-0.185259	9.98509e-05	negative
Macrophages.M1	AC139887.4	-0.266576	1.57755e-08	negative
Macrophages.M2	AC139887.4	-0.390458	2.49496e-17	negative
Dendritic.cells.resting	AC139887.4	-0.20277	1.98826e-05	negative
Dendritic.cells.activated	AC139887.4	-0.234155	7.64675e-07	negative
Mast.cells.resting	AC139887.4	-0.322844	4.9273e-12	negative
Eosinophils	AC139887.4	-0.263604	2.303e-08	negative
Neutrophils	AC139887.4	-0.356654	1.5937e-14	negative
Endothelialcells	AC139887.4	-0.245261	2.14962e-07	negative
Fibroblasts	AC139887.4	-0.190059	6.50739e-05	negative
Th1	AC139887.4	-0.306024	6.62458e-11	negative
Th2	AC139887.4	-0.277843	3.60283e-09	negative
T.cells.CD4.naive	AC144450.1	-0.130924	0.00618658	negative
T.cells.follicular.helper	AC144450.1	-0.182748	0.000124394	negative
NK.cells.activated	AC144450.1	-0.149346	0.00176578	negative
Monocytes	AC144450.1	-0.123384	0.00991458	negative
Macrophages.M0	AC144450.1	-0.103063	0.0314302	negative
Macrophages.M2	AC144450.1	-0.117826	0.0138239	negative
Dendritic.cells.activated	AC144450.1	-0.165347	0.00052725	negative
Neutrophils	AC144450.1	-0.105695	0.0273256	negative
Endothelialcells	AC144450.1	-0.102726	0.0319921	negative
Fibroblasts	AC144450.1	0.102798	0.0318716	postive
Th1	AC144450.1	-0.114172	0.0170817	negative
Th2	AC144450.1	-0.121057	0.0114128	negative
B.cells.naive	AC144652.1	-0.106882	0.0256314	negative
T.cells.CD4.memory.resting	AC144652.1	0.100674	0.0356015	postive
Macrophages.M0	AC144652.1	-0.177203	0.000200043	negative
Dendritic.cells.activated	AC144652.1	-0.128034	0.00743347	negative
Mast.cells.resting	AC144652.1	-0.242431	2.98786e-07	negative
Eosinophils	AC144652.1	-0.172176	0.000304056	negative
Endothelialcells	AC144652.1	-0.149231	0.00178048	negative
Fibroblasts	AC144652.1	-0.129891	0.00660882	negative
Th2	AC144652.1	-0.150595	0.00161325	negative
B.cells.naive	AC145343.1	0.16491	0.000545745	postive
T.cells.CD8	AC145343.1	0.121468	0.0111346	postive
T.cells.CD4.naive	AC145343.1	0.147627	0.00199722	postive
T.cells.follicular.helper	AC145343.1	0.17722	0.000199765	postive
T.cells.regulatory..Tregs.	AC145343.1	0.16025	0.000784394	postive
NK.cells.activated	AC145343.1	0.121145	0.0113524	postive
Monocytes	AC145343.1	0.131155	0.00609563	postive
Dendritic.cells.resting	AC145343.1	0.121092	0.0113888	postive
Dendritic.cells.activated	AC145343.1	0.14158	0.00304925	postive
Th1	AC145343.1	0.112355	0.0189385	postive
MDSC	AC242988.1	-0.147247	0.00205207	negative
Plasma.cells	AC242988.1	-0.200162	2.5516e-05	negative
T.cells.CD4.naive	AC242988.1	-0.248782	1.41896e-07	negative
T.cells.regulatory..Tregs.	AC242988.1	-0.229779	1.23973e-06	negative
NK.cells.activated	AC242988.1	-0.102694	0.0320464	negative
Monocytes	AC242988.1	-0.201443	2.25819e-05	negative
Macrophages.M0	AC242988.1	-0.117695	0.0139307	negative
Macrophages.M1	AC242988.1	-0.134623	0.00486593	negative
Macrophages.M2	AC242988.1	-0.262078	2.79199e-08	negative
Dendritic.cells.resting	AC242988.1	-0.100553	0.0358261	negative
Mast.cells.resting	AC242988.1	-0.203504	1.85232e-05	negative
Eosinophils	AC242988.1	-0.141713	0.00302157	negative
Neutrophils	AC242988.1	-0.235134	6.85498e-07	negative
Endothelialcells	AC242988.1	-0.17913	0.000169866	negative
Fibroblasts	AC242988.1	-0.190678	6.15294e-05	negative
Th1	AC242988.1	-0.213236	7.07306e-06	negative
Th2	AC242988.1	-0.173483	0.000272988	negative
T.cells.CD4.naive	AC245100.1	0.172399	0.000298537	postive
T.cells.follicular.helper	AC245100.1	0.192659	5.13762e-05	postive
Monocytes	AC245100.1	0.187655	8.07418e-05	postive
Macrophages.M0	AC245100.1	0.152682	0.00138519	postive
Macrophages.M2	AC245100.1	0.10701	0.025454	postive
Dendritic.cells.activated	AC245100.1	0.115836	0.0155236	postive
Mast.cells.resting	AC245100.1	-0.18717	8.43066e-05	negative
Endothelialcells	AC245100.1	-0.129694	0.0066923	negative
Th1	AC245100.1	0.102107	0.033048	postive
T.cells.regulatory..Tregs.	ACTA2-AS1	-0.103822	0.0301958	negative
Macrophages.M0	ACTA2-AS1	0.181716	0.000136045	postive
Macrophages.M1	ACTA2-AS1	-0.122487	0.0104698	negative
Mast.cells.resting	ACTA2-AS1	0.10874	0.0231599	postive
Neutrophils	ACTA2-AS1	-0.200015	2.58739e-05	negative
Endothelialcells	ACTA2-AS1	0.192555	5.18657e-05	postive
Fibroblasts	ACTA2-AS1	0.201246	2.30115e-05	postive
Th1	ACTA2-AS1	-0.110854	0.0206023	negative
Th2	ACTA2-AS1	0.117623	0.0139895	postive
MDSC	ACVR2B-AS1	-0.203558	1.84281e-05	negative
B.cells.naive	ACVR2B-AS1	-0.133377	0.00527954	negative
Plasma.cells	ACVR2B-AS1	-0.163549	0.00060734	negative
T.cells.CD8	ACVR2B-AS1	-0.162873	0.000640277	negative
T.cells.CD4.naive	ACVR2B-AS1	-0.16821	0.000419634	negative
T.cells.CD4.memory.resting	ACVR2B-AS1	0.175061	0.000239437	postive
T.cells.regulatory..Tregs.	ACVR2B-AS1	-0.219623	3.66822e-06	negative
NK.cells.activated	ACVR2B-AS1	-0.13989	0.00342239	negative
Monocytes	ACVR2B-AS1	-0.205729	1.49231e-05	negative
Macrophages.M0	ACVR2B-AS1	-0.159605	0.000824171	negative
Macrophages.M1	ACVR2B-AS1	-0.225079	2.06108e-06	negative
Macrophages.M2	ACVR2B-AS1	-0.273186	6.68774e-09	negative
Dendritic.cells.resting	ACVR2B-AS1	-0.151457	0.00151518	negative
Dendritic.cells.activated	ACVR2B-AS1	-0.14277	0.00280919	negative
Mast.cells.resting	ACVR2B-AS1	-0.274064	5.95721e-09	negative
Eosinophils	ACVR2B-AS1	-0.231946	9.77053e-07	negative
Neutrophils	ACVR2B-AS1	-0.257844	4.73185e-08	negative
Endothelialcells	ACVR2B-AS1	-0.205047	1.59499e-05	negative
Fibroblasts	ACVR2B-AS1	-0.18538	9.87964e-05	negative
Th1	ACVR2B-AS1	-0.236436	5.92229e-07	negative
Th2	ACVR2B-AS1	-0.173322	0.000276656	negative
B.cells.naive	ADIRF-AS1	-0.178688	0.000176389	negative
T.cells.CD8	ADIRF-AS1	-0.104831	0.0286198	negative
T.cells.regulatory..Tregs.	ADIRF-AS1	-0.11423	0.0170255	negative
NK.cells.activated	ADIRF-AS1	-0.134037	0.00505677	negative
Monocytes	ADIRF-AS1	-0.107468	0.0248285	negative
Macrophages.M0	ADIRF-AS1	-0.140908	0.00319306	negative
Macrophages.M1	ADIRF-AS1	-0.187812	7.96208e-05	negative
Macrophages.M2	ADIRF-AS1	-0.197701	3.21924e-05	negative
Dendritic.cells.resting	ADIRF-AS1	-0.157907	0.000937956	negative
Dendritic.cells.activated	ADIRF-AS1	-0.217324	4.65711e-06	negative
Mast.cells.resting	ADIRF-AS1	-0.283383	1.69996e-09	negative
Eosinophils	ADIRF-AS1	-0.248112	1.53637e-07	negative
Neutrophils	ADIRF-AS1	-0.222309	2.76695e-06	negative
Endothelialcells	ADIRF-AS1	-0.166105	0.000496497	negative
Fibroblasts	ADIRF-AS1	-0.159953	0.000802473	negative
Th1	ADIRF-AS1	-0.154406	0.00121964	negative
Th2	ADIRF-AS1	-0.224787	2.12629e-06	negative
MDSC	ADNP-AS1	-0.108131	0.0239462	negative
Plasma.cells	ADNP-AS1	-0.108346	0.0236659	negative
T.cells.CD4.naive	ADNP-AS1	-0.152314	0.00142312	negative
T.cells.regulatory..Tregs.	ADNP-AS1	-0.133834	0.00512442	negative
Monocytes	ADNP-AS1	-0.141733	0.00301739	negative
Macrophages.M2	ADNP-AS1	-0.256387	5.66231e-08	negative
Mast.cells.resting	ADNP-AS1	-0.185757	9.55604e-05	negative
Neutrophils	ADNP-AS1	-0.173932	0.000263021	negative
Endothelialcells	ADNP-AS1	-0.202573	2.02623e-05	negative
Fibroblasts	ADNP-AS1	-0.179533	0.000164119	negative
Th1	ADNP-AS1	-0.144853	0.00242984	negative
T.cells.follicular.helper	AFAP1-AS1	0.179156	0.000169491	postive
NK.cells.activated	AFAP1-AS1	0.150264	0.00165248	postive
Macrophages.M1	AFAP1-AS1	0.135729	0.00452398	postive
Macrophages.M2	AFAP1-AS1	0.114124	0.0171291	postive
Dendritic.cells.activated	AFAP1-AS1	0.203876	1.787e-05	postive
Mast.cells.resting	AFAP1-AS1	-0.118468	0.0133124	negative
Endothelialcells	AFAP1-AS1	-0.133682	0.00517542	negative
B.cells.naive	AGAP2-AS1	-0.110743	0.0207305	negative
T.cells.CD8	AGAP2-AS1	-0.145721	0.00228615	negative
T.cells.CD4.memory.resting	AGAP2-AS1	0.11954	0.0124941	postive
Macrophages.M1	AGAP2-AS1	-0.123961	0.00957093	negative
Dendritic.cells.activated	AGAP2-AS1	-0.131054	0.00613519	negative
MDSC	AGBL5-IT1	-0.149963	0.00168887	negative
B.cells.naive	AGBL5-IT1	-0.131255	0.00605665	negative
Plasma.cells	AGBL5-IT1	-0.147141	0.00206759	negative
T.cells.CD8	AGBL5-IT1	-0.193326	4.83263e-05	negative
T.cells.CD4.naive	AGBL5-IT1	-0.169953	0.000364541	negative
T.cells.follicular.helper	AGBL5-IT1	-0.118907	0.012972	negative
T.cells.regulatory..Tregs.	AGBL5-IT1	-0.263972	2.19832e-08	negative
NK.cells.activated	AGBL5-IT1	-0.168661	0.000404682	negative
Monocytes	AGBL5-IT1	-0.211231	8.65714e-06	negative
Macrophages.M0	AGBL5-IT1	-0.165681	0.000513494	negative
Macrophages.M1	AGBL5-IT1	-0.255629	6.21325e-08	negative
Macrophages.M2	AGBL5-IT1	-0.318634	9.58924e-12	negative
Dendritic.cells.resting	AGBL5-IT1	-0.214884	5.98187e-06	negative
Dendritic.cells.activated	AGBL5-IT1	-0.207398	1.26707e-05	negative
Mast.cells.resting	AGBL5-IT1	-0.274495	5.62749e-09	negative
Eosinophils	AGBL5-IT1	-0.216909	4.86063e-06	negative
Neutrophils	AGBL5-IT1	-0.305654	7.00226e-11	negative
Endothelialcells	AGBL5-IT1	-0.133958	0.00508299	negative
Fibroblasts	AGBL5-IT1	-0.19431	4.41411e-05	negative
Th1	AGBL5-IT1	-0.240861	3.58019e-07	negative
Th2	AGBL5-IT1	-0.155817	0.00109786	negative
MDSC	AL022326.1	-0.181565	0.00013783	negative
B.cells.naive	AL022326.1	-0.168105	0.000423184	negative
Plasma.cells	AL022326.1	-0.175118	0.000238315	negative
T.cells.CD8	AL022326.1	-0.176192	0.000217823	negative
T.cells.CD4.naive	AL022326.1	-0.327627	2.28322e-12	negative
T.cells.follicular.helper	AL022326.1	-0.164562	0.000560904	negative
T.cells.regulatory..Tregs.	AL022326.1	-0.275454	4.95534e-09	negative
NK.cells.activated	AL022326.1	-0.173386	0.000275192	negative
Monocytes	AL022326.1	-0.252074	9.56821e-08	negative
Macrophages.M0	AL022326.1	-0.203729	1.81248e-05	negative
Macrophages.M1	AL022326.1	-0.244545	2.3373e-07	negative
Macrophages.M2	AL022326.1	-0.323221	4.63966e-12	negative
Dendritic.cells.resting	AL022326.1	-0.176848	0.000206127	negative
Dendritic.cells.activated	AL022326.1	-0.20032	2.51358e-05	negative
Mast.cells.resting	AL022326.1	-0.308123	4.8328e-11	negative
Eosinophils	AL022326.1	-0.199551	2.70377e-05	negative
Neutrophils	AL022326.1	-0.283638	1.64147e-09	negative
Endothelialcells	AL022326.1	-0.236041	6.1918e-07	negative
Fibroblasts	AL022326.1	-0.18853	7.46694e-05	negative
Th1	AL022326.1	-0.277333	3.85763e-09	negative
Th2	AL022326.1	-0.283169	1.75054e-09	negative
T.cells.CD4.naive	AL031587.1	0.135346	0.00463972	postive
T.cells.follicular.helper	AL031587.1	0.190073	6.49884e-05	postive
NK.cells.activated	AL031587.1	0.126022	0.0084295	postive
Macrophages.M0	AL031587.1	0.151423	0.00151899	postive
Dendritic.cells.resting	AL031587.1	0.119292	0.0126792	postive
Dendritic.cells.activated	AL031587.1	0.161496	0.000712543	postive
Eosinophils	AL031587.1	-0.114354	0.0169051	negative
Neutrophils	AL031587.1	-0.109483	0.0222321	negative
MDSC	AL133243.1	-0.187538	8.15947e-05	negative
Plasma.cells	AL133243.1	-0.235904	6.28747e-07	negative
T.cells.CD8	AL133243.1	-0.153197	0.00133369	negative
T.cells.CD4.naive	AL133243.1	-0.279638	2.82969e-09	negative
T.cells.follicular.helper	AL133243.1	-0.120512	0.0117914	negative
T.cells.regulatory..Tregs.	AL133243.1	-0.270696	9.26504e-09	negative
NK.cells.activated	AL133243.1	-0.113507	0.0177423	negative
Monocytes	AL133243.1	-0.275586	4.86912e-09	negative
Macrophages.M0	AL133243.1	-0.157989	0.000932154	negative
Macrophages.M1	AL133243.1	-0.16361	0.000604434	negative
Macrophages.M2	AL133243.1	-0.303588	9.52248e-11	negative
Dendritic.cells.resting	AL133243.1	-0.162166	0.000676504	negative
Mast.cells.resting	AL133243.1	-0.270934	8.98248e-09	negative
Eosinophils	AL133243.1	-0.201913	2.15882e-05	negative
Neutrophils	AL133243.1	-0.305249	7.43814e-11	negative
Endothelialcells	AL133243.1	-0.265729	1.75805e-08	negative
Fibroblasts	AL133243.1	-0.19349	4.7606e-05	negative
Th1	AL133243.1	-0.267725	1.36126e-08	negative
Th2	AL133243.1	-0.221681	2.95631e-06	negative
MDSC	AL391001.1	-0.127528	0.00767341	negative
B.cells.naive	AL391001.1	-0.155634	0.00111294	negative
Plasma.cells	AL391001.1	-0.21035	9.45486e-06	negative
T.cells.CD8	AL391001.1	-0.184275	0.000108871	negative
T.cells.CD4.naive	AL391001.1	-0.292685	4.63862e-10	negative
T.cells.follicular.helper	AL391001.1	-0.172232	0.000302656	negative
T.cells.regulatory..Tregs.	AL391001.1	-0.274662	5.50429e-09	negative
NK.cells.activated	AL391001.1	-0.152112	0.00144442	negative
Monocytes	AL391001.1	-0.266272	1.64028e-08	negative
Macrophages.M0	AL391001.1	-0.163748	0.000597979	negative
Macrophages.M1	AL391001.1	-0.209589	1.02003e-05	negative
Macrophages.M2	AL391001.1	-0.297441	2.34423e-10	negative
Dendritic.cells.resting	AL391001.1	-0.166852	0.000467845	negative
Dendritic.cells.activated	AL391001.1	-0.172563	0.000294529	negative
Mast.cells.resting	AL391001.1	-0.270913	9.00677e-09	negative
Eosinophils	AL391001.1	-0.217142	4.74525e-06	negative
Neutrophils	AL391001.1	-0.279837	2.7547e-09	negative
Endothelialcells	AL391001.1	-0.262125	2.77547e-08	negative
Fibroblasts	AL391001.1	-0.105345	0.0278446	negative
Th1	AL391001.1	-0.263274	2.40108e-08	negative
Th2	AL391001.1	-0.228938	1.3588e-06	negative
B.cells.naive	AL450992.2	0.101636	0.0338685	postive
T.cells.follicular.helper	AL450992.2	0.118957	0.0129335	postive
Dendritic.cells.activated	AL450992.2	0.160433	0.000773445	postive
MDSC	AL513327.1	-0.155703	0.00110728	negative
B.cells.naive	AL513327.1	-0.10574	0.027261	negative
Plasma.cells	AL513327.1	-0.185841	9.48545e-05	negative
T.cells.CD8	AL513327.1	-0.199811	2.63798e-05	negative
T.cells.CD4.naive	AL513327.1	-0.210007	9.78447e-06	negative
T.cells.follicular.helper	AL513327.1	-0.118564	0.0132374	negative
T.cells.regulatory..Tregs.	AL513327.1	-0.279711	2.80184e-09	negative
NK.cells.activated	AL513327.1	-0.18325	0.000119079	negative
Monocytes	AL513327.1	-0.231105	1.07198e-06	negative
Macrophages.M1	AL513327.1	-0.219208	3.83035e-06	negative
Macrophages.M2	AL513327.1	-0.293878	3.91368e-10	negative
Dendritic.cells.resting	AL513327.1	-0.222641	2.6716e-06	negative
Dendritic.cells.activated	AL513327.1	-0.130308	0.0064354	negative
Mast.cells.resting	AL513327.1	-0.229547	1.27148e-06	negative
Eosinophils	AL513327.1	-0.14025	0.00333966	negative
Neutrophils	AL513327.1	-0.229184	1.32288e-06	negative
Endothelialcells	AL513327.1	-0.173255	0.000278181	negative
Fibroblasts	AL513327.1	-0.141406	0.00308587	negative
Th1	AL513327.1	-0.247561	1.63999e-07	negative
Th2	AL513327.1	-0.190093	6.4874e-05	negative
MDSC	ALG13-AS1	-0.235349	6.69174e-07	negative
B.cells.naive	ALG13-AS1	-0.185217	0.000100225	negative
Plasma.cells	ALG13-AS1	-0.278569	3.26813e-09	negative
T.cells.CD8	ALG13-AS1	-0.270094	1.00198e-08	negative
T.cells.CD4.naive	ALG13-AS1	-0.333719	8.40594e-13	negative
T.cells.follicular.helper	ALG13-AS1	-0.24198	3.14745e-07	negative
T.cells.regulatory..Tregs.	ALG13-AS1	-0.375469	4.80318e-16	negative
NK.cells.activated	ALG13-AS1	-0.25794	4.67649e-08	negative
Monocytes	ALG13-AS1	-0.350373	4.87648e-14	negative
Macrophages.M0	ALG13-AS1	-0.201454	2.25578e-05	negative
Macrophages.M1	ALG13-AS1	-0.314099	1.94197e-11	negative
Macrophages.M2	ALG13-AS1	-0.394649	1.06159e-17	negative
Dendritic.cells.resting	ALG13-AS1	-0.237068	5.51519e-07	negative
Dendritic.cells.activated	ALG13-AS1	-0.226246	1.8184e-06	negative
Mast.cells.resting	ALG13-AS1	-0.24741	1.66956e-07	negative
Eosinophils	ALG13-AS1	-0.23258	9.10915e-07	negative
Neutrophils	ALG13-AS1	-0.325848	3.04422e-12	negative
Endothelialcells	ALG13-AS1	-0.207355	1.27243e-05	negative
Fibroblasts	ALG13-AS1	-0.143484	0.00267352	negative
Th1	ALG13-AS1	-0.367646	2.1187e-15	negative
Th2	ALG13-AS1	-0.235331	6.70542e-07	negative
MDSC	ANKRD10-IT1	-0.160367	0.000777374	negative
Plasma.cells	ANKRD10-IT1	-0.232113	9.59184e-07	negative
T.cells.CD8	ANKRD10-IT1	-0.160041	0.000797079	negative
T.cells.CD4.naive	ANKRD10-IT1	-0.2009	2.37838e-05	negative
T.cells.regulatory..Tregs.	ANKRD10-IT1	-0.249132	1.36117e-07	negative
NK.cells.activated	ANKRD10-IT1	-0.15987	0.000807583	negative
Monocytes	ANKRD10-IT1	-0.256135	5.84002e-08	negative
Macrophages.M1	ANKRD10-IT1	-0.17294	0.000285511	negative
Macrophages.M2	ANKRD10-IT1	-0.291454	5.52386e-10	negative
Dendritic.cells.resting	ANKRD10-IT1	-0.151304	0.00153224	negative
Mast.cells.resting	ANKRD10-IT1	-0.167981	0.000427428	negative
Eosinophils	ANKRD10-IT1	-0.111238	0.0201648	negative
Neutrophils	ANKRD10-IT1	-0.261183	3.12374e-08	negative
Endothelialcells	ANKRD10-IT1	-0.154264	0.00123251	negative
Fibroblasts	ANKRD10-IT1	-0.153995	0.00125737	negative
Th1	ANKRD10-IT1	-0.237792	5.08134e-07	negative
Th2	ANKRD10-IT1	-0.110569	0.0209322	negative
T.cells.follicular.helper	AP000439.3	-0.155172	0.00115201	negative
NK.cells.activated	AP000439.3	-0.135329	0.00464504	negative
Macrophages.M0	AP000439.3	-0.206876	1.3338e-05	negative
Macrophages.M2	AP000439.3	-0.125014	0.00897186	negative
Dendritic.cells.activated	AP000439.3	-0.201808	2.18061e-05	negative
Th1	AP000439.3	-0.128514	0.00721188	negative
B.cells.naive	AP000936.1	-0.157347	0.000978506	negative
Plasma.cells	AP000936.1	-0.170522	0.000348073	negative
T.cells.CD8	AP000936.1	-0.140611	0.00325835	negative
T.cells.CD4.naive	AP000936.1	-0.210906	8.94375e-06	negative
T.cells.follicular.helper	AP000936.1	-0.112694	0.0185792	negative
T.cells.regulatory..Tregs.	AP000936.1	-0.206154	1.43153e-05	negative
NK.cells.activated	AP000936.1	-0.128518	0.00721003	negative
Monocytes	AP000936.1	-0.158842	0.000873613	negative
Macrophages.M0	AP000936.1	-0.13065	0.00629639	negative
Macrophages.M1	AP000936.1	-0.213297	7.02936e-06	negative
Macrophages.M2	AP000936.1	-0.236839	5.65901e-07	negative
Dendritic.cells.resting	AP000936.1	-0.117066	0.0144526	negative
Dendritic.cells.activated	AP000936.1	-0.157681	0.000954138	negative
Mast.cells.resting	AP000936.1	-0.288418	8.46653e-10	negative
Eosinophils	AP000936.1	-0.213018	7.23058e-06	negative
Neutrophils	AP000936.1	-0.255466	6.33848e-08	negative
Endothelialcells	AP000936.1	-0.230211	1.1825e-06	negative
Fibroblasts	AP000936.1	-0.120784	0.0116014	negative
Th1	AP000936.1	-0.198309	3.04049e-05	negative
Th2	AP000936.1	-0.225132	2.04933e-06	negative
MDSC	AP001107.1	-0.143579	0.00265576	negative
B.cells.naive	AP001107.1	-0.147632	0.00199651	negative
Plasma.cells	AP001107.1	-0.229305	1.30558e-06	negative
T.cells.CD8	AP001107.1	-0.184112	0.000110439	negative
T.cells.CD4.naive	AP001107.1	-0.296058	2.86255e-10	negative
T.cells.follicular.helper	AP001107.1	-0.165206	0.000533141	negative
T.cells.regulatory..Tregs.	AP001107.1	-0.273192	6.68266e-09	negative
NK.cells.activated	AP001107.1	-0.2139	6.61262e-06	negative
Monocytes	AP001107.1	-0.285564	1.25898e-09	negative
Macrophages.M0	AP001107.1	-0.216491	5.07415e-06	negative
Macrophages.M1	AP001107.1	-0.226763	1.72007e-06	negative
Macrophages.M2	AP001107.1	-0.352492	3.35295e-14	negative
Dendritic.cells.resting	AP001107.1	-0.221443	3.03136e-06	negative
Dendritic.cells.activated	AP001107.1	-0.204612	1.66379e-05	negative
Mast.cells.resting	AP001107.1	-0.28602	1.18204e-09	negative
Eosinophils	AP001107.1	-0.17965	0.000162493	negative
Neutrophils	AP001107.1	-0.274482	5.6367e-09	negative
Endothelialcells	AP001107.1	-0.252434	9.16172e-08	negative
Fibroblasts	AP001107.1	-0.279242	2.9851e-09	negative
Th1	AP001107.1	-0.299601	1.7124e-10	negative
Th2	AP001107.1	-0.268258	1.27093e-08	negative
MDSC	AP001372.2	-0.161252	0.000726151	negative
B.cells.naive	AP001372.2	-0.129285	0.00686859	negative
Plasma.cells	AP001372.2	-0.154604	0.00120177	negative
T.cells.CD8	AP001372.2	-0.135159	0.00469732	negative
T.cells.CD4.naive	AP001372.2	-0.159348	0.000840527	negative
T.cells.follicular.helper	AP001372.2	-0.197947	3.14575e-05	negative
T.cells.regulatory..Tregs.	AP001372.2	-0.158099	0.000924369	negative
NK.cells.activated	AP001372.2	-0.163032	0.000632416	negative
Monocytes	AP001372.2	-0.21521	5.78638e-06	negative
Macrophages.M0	AP001372.2	-0.149853	0.00170233	negative
Macrophages.M1	AP001372.2	-0.11544	0.0158823	negative
Macrophages.M2	AP001372.2	-0.178387	0.000180969	negative
Dendritic.cells.resting	AP001372.2	-0.123385	0.00991408	negative
Dendritic.cells.activated	AP001372.2	-0.145557	0.00231263	negative
Eosinophils	AP001372.2	-0.140851	0.00320544	negative
Neutrophils	AP001372.2	-0.127227	0.00781947	negative
Endothelialcells	AP001372.2	-0.138315	0.00380688	negative
Th1	AP001372.2	-0.180639	0.000149272	negative
Th2	AP001372.2	-0.155248	0.00114553	negative
MDSC	APTR	-0.180229	0.000154633	negative
B.cells.naive	APTR	-0.261326	3.0682e-08	negative
T.cells.CD8	APTR	-0.210712	9.11885e-06	negative
T.cells.CD4.naive	APTR	-0.123643	0.00975907	negative
T.cells.CD4.memory.resting	APTR	0.13979	0.00344577	postive
T.cells.follicular.helper	APTR	-0.206235	1.42035e-05	negative
T.cells.regulatory..Tregs.	APTR	-0.240077	3.91717e-07	negative
NK.cells.activated	APTR	-0.228141	1.48186e-06	negative
Macrophages.M0	APTR	-0.25409	7.49643e-08	negative
Macrophages.M1	APTR	-0.274368	5.72217e-09	negative
Macrophages.M2	APTR	-0.265653	1.77525e-08	negative
Dendritic.cells.resting	APTR	-0.229377	1.29537e-06	negative
Dendritic.cells.activated	APTR	-0.302354	1.14308e-10	negative
Mast.cells.resting	APTR	-0.210292	9.50971e-06	negative
Eosinophils	APTR	-0.131977	0.00578138	negative
Neutrophils	APTR	-0.230175	1.18713e-06	negative
Endothelialcells	APTR	-0.186732	8.76598e-05	negative
Fibroblasts	APTR	-0.279792	2.77157e-09	negative
Th1	APTR	-0.225759	1.91614e-06	negative
Th2	APTR	-0.184466	0.000107065	negative
B.cells.naive	ARRDC1-AS1	-0.115258	0.0160495	negative
T.cells.CD8	ARRDC1-AS1	-0.115042	0.0162503	negative
T.cells.CD4.naive	ARRDC1-AS1	0.107531	0.024743	postive
T.cells.CD4.memory.resting	ARRDC1-AS1	0.115496	0.0158309	postive
Macrophages.M0	ARRDC1-AS1	-0.165835	0.000507244	negative
Macrophages.M1	ARRDC1-AS1	-0.106541	0.0261081	negative
Dendritic.cells.activated	ARRDC1-AS1	-0.151043	0.00156167	negative
Mast.cells.resting	ARRDC1-AS1	-0.267855	1.33862e-08	negative
Endothelialcells	ARRDC1-AS1	-0.180236	0.000154531	negative
Fibroblasts	ARRDC1-AS1	-0.246384	1.8841e-07	negative
Th2	ARRDC1-AS1	-0.153484	0.0013058	negative
MDSC	ASB16-AS1	-0.121091	0.0113895	negative
B.cells.naive	ASB16-AS1	-0.237738	5.11249e-07	negative
Plasma.cells	ASB16-AS1	-0.247568	1.63858e-07	negative
T.cells.CD8	ASB16-AS1	-0.184162	0.000109957	negative
T.cells.follicular.helper	ASB16-AS1	-0.177363	0.000197368	negative
T.cells.regulatory..Tregs.	ASB16-AS1	-0.178896	0.000173297	negative
NK.cells.activated	ASB16-AS1	-0.238892	4.48434e-07	negative
Macrophages.M0	ASB16-AS1	-0.217771	4.44652e-06	negative
Macrophages.M1	ASB16-AS1	-0.240544	3.71281e-07	negative
Macrophages.M2	ASB16-AS1	-0.316437	1.35164e-11	negative
Dendritic.cells.resting	ASB16-AS1	-0.194901	4.17957e-05	negative
Dendritic.cells.activated	ASB16-AS1	-0.32346	4.46582e-12	negative
Mast.cells.resting	ASB16-AS1	-0.285665	1.24166e-09	negative
Eosinophils	ASB16-AS1	-0.159653	0.000821143	negative
Neutrophils	ASB16-AS1	-0.201177	2.31636e-05	negative
Endothelialcells	ASB16-AS1	-0.172454	0.000297185	negative
Fibroblasts	ASB16-AS1	-0.261799	2.89137e-08	negative
Th1	ASB16-AS1	-0.195844	3.82917e-05	negative
Th2	ASB16-AS1	-0.224297	2.24066e-06	negative
MDSC	ASMTL-AS1	0.113414	0.0178356	postive
T.cells.CD4.naive	ASMTL-AS1	0.105523	0.0275802	postive
T.cells.CD4.memory.resting	ASMTL-AS1	0.170318	0.000353907	postive
Dendritic.cells.activated	ASMTL-AS1	-0.136329	0.0043474	negative
Mast.cells.resting	ASMTL-AS1	-0.2644	2.08222e-08	negative
Endothelialcells	ASMTL-AS1	-0.166619	0.000476599	negative
Fibroblasts	ASMTL-AS1	-0.222725	2.64794e-06	negative
Th2	ASMTL-AS1	-0.144292	0.00252706	negative
Plasma.cells	ATP2A1-AS1	0.117306	0.0142521	postive
T.cells.regulatory..Tregs.	ATP2A1-AS1	0.147187	0.0020608	postive
Monocytes	ATP2A1-AS1	0.142592	0.00284383	postive
Dendritic.cells.activated	ATP2A1-AS1	-0.127472	0.00770032	negative
Mast.cells.resting	ATP2A1-AS1	-0.194282	4.42549e-05	negative
Eosinophils	ATP2A1-AS1	-0.133542	0.00522299	negative
Endothelialcells	ATP2A1-AS1	-0.153185	0.00133488	negative
Fibroblasts	ATP2A1-AS1	-0.124167	0.00945115	negative
Th2	ATP2A1-AS1	-0.111513	0.0198573	negative
B.cells.naive	ATP6V0E2-AS1	0.114273	0.0169835	postive
T.cells.CD4.naive	ATP6V0E2-AS1	0.133183	0.0053464	postive
T.cells.follicular.helper	ATP6V0E2-AS1	0.107581	0.024676	postive
Neutrophils	ATP6V0E2-AS1	-0.109758	0.0218959	negative
Fibroblasts	ATP6V0E2-AS1	-0.102939	0.0316366	negative
T.cells.follicular.helper	B4GALT1-AS1	0.144118	0.00255808	postive
Monocytes	B4GALT1-AS1	0.105937	0.0269729	postive
Macrophages.M0	B4GALT1-AS1	0.15271	0.00138242	postive
Eosinophils	B4GALT1-AS1	-0.106832	0.0257004	negative
Endothelialcells	B4GALT1-AS1	0.186055	9.30756e-05	postive
MDSC	BAALC-AS1	-0.104798	0.0286699	negative
Plasma.cells	BAALC-AS1	-0.165845	0.000506845	negative
T.cells.CD8	BAALC-AS1	-0.110105	0.0214787	negative
T.cells.CD4.naive	BAALC-AS1	-0.192436	5.2432e-05	negative
T.cells.regulatory..Tregs.	BAALC-AS1	-0.138577	0.00374039	negative
Monocytes	BAALC-AS1	-0.200181	2.54689e-05	negative
Macrophages.M2	BAALC-AS1	-0.111624	0.0197333	negative
Mast.cells.resting	BAALC-AS1	-0.262748	2.56606e-08	negative
Eosinophils	BAALC-AS1	-0.224677	2.15152e-06	negative
Neutrophils	BAALC-AS1	-0.170829	0.000339478	negative
Endothelialcells	BAALC-AS1	-0.21777	4.44735e-06	negative
Fibroblasts	BAALC-AS1	-0.111557	0.0198076	negative
Th1	BAALC-AS1	-0.152447	0.0014093	negative
Th2	BAALC-AS1	-0.244118	2.45652e-07	negative
B.cells.naive	BACE1-AS	-0.12216	0.0106791	negative
Plasma.cells	BACE1-AS	-0.151531	0.00150704	negative
T.cells.CD8	BACE1-AS	-0.167101	0.000458647	negative
T.cells.CD4.naive	BACE1-AS	-0.113829	0.0174195	negative
T.cells.regulatory..Tregs.	BACE1-AS	-0.205978	1.45652e-05	negative
Monocytes	BACE1-AS	-0.125382	0.00877033	negative
Macrophages.M0	BACE1-AS	-0.131131	0.0061051	negative
Macrophages.M1	BACE1-AS	-0.19744	3.2992e-05	negative
Macrophages.M2	BACE1-AS	-0.261963	2.83235e-08	negative
Dendritic.cells.resting	BACE1-AS	-0.101246	0.0345625	negative
Dendritic.cells.activated	BACE1-AS	-0.155456	0.00112788	negative
Mast.cells.resting	BACE1-AS	-0.240579	3.698e-07	negative
Eosinophils	BACE1-AS	-0.200364	2.50297e-05	negative
Neutrophils	BACE1-AS	-0.317995	1.05994e-11	negative
Endothelialcells	BACE1-AS	-0.179533	0.000164121	negative
Fibroblasts	BACE1-AS	-0.224586	2.17251e-06	negative
Th1	BACE1-AS	-0.164566	0.000560738	negative
Th2	BACE1-AS	-0.132074	0.00574508	negative
B.cells.naive	BHLHE40-AS1	0.133484	0.0052427	postive
Plasma.cells	BHLHE40-AS1	0.11597	0.0154036	postive
T.cells.CD8	BHLHE40-AS1	0.151682	0.0014905	postive
T.cells.regulatory..Tregs.	BHLHE40-AS1	0.109803	0.0218411	postive
NK.cells.activated	BHLHE40-AS1	0.126854	0.00800385	postive
Macrophages.M1	BHLHE40-AS1	0.110412	0.021116	postive
Mast.cells.resting	BHLHE40-AS1	0.110783	0.0206837	postive
Eosinophils	BHLHE40-AS1	0.135593	0.00456463	postive
Macrophages.M0	BOLA3-AS1	-0.158052	0.000927659	negative
Mast.cells.resting	BOLA3-AS1	-0.157465	0.000969849	negative
Neutrophils	BOLA3-AS1	-0.108705	0.0232047	negative
Endothelialcells	BOLA3-AS1	-0.185377	9.88194e-05	negative
Fibroblasts	BOLA3-AS1	-0.139256	0.00357286	negative
Th2	BOLA3-AS1	-0.125414	0.00875253	negative
B.cells.naive	BRWD1-AS2	-0.222796	2.62786e-06	negative
T.cells.CD8	BRWD1-AS2	-0.136321	0.00434975	negative
T.cells.CD4.naive	BRWD1-AS2	-0.18499	0.000102243	negative
T.cells.follicular.helper	BRWD1-AS2	-0.107526	0.0247502	negative
T.cells.regulatory..Tregs.	BRWD1-AS2	-0.176345	0.00021503	negative
NK.cells.activated	BRWD1-AS2	-0.161624	0.000705532	negative
Monocytes	BRWD1-AS2	-0.149642	0.00172848	negative
Macrophages.M0	BRWD1-AS2	-0.245847	2.00689e-07	negative
Macrophages.M1	BRWD1-AS2	-0.207967	1.19787e-05	negative
Macrophages.M2	BRWD1-AS2	-0.250505	1.15527e-07	negative
Dendritic.cells.resting	BRWD1-AS2	-0.183945	0.000112067	negative
Dendritic.cells.activated	BRWD1-AS2	-0.221467	3.02368e-06	negative
Mast.cells.resting	BRWD1-AS2	-0.322062	5.58039e-12	negative
Eosinophils	BRWD1-AS2	-0.263252	2.40781e-08	negative
Neutrophils	BRWD1-AS2	-0.259149	4.02573e-08	negative
Endothelialcells	BRWD1-AS2	-0.223484	2.44307e-06	negative
Fibroblasts	BRWD1-AS2	-0.176822	0.000206584	negative
Th1	BRWD1-AS2	-0.194297	4.41931e-05	negative
Th2	BRWD1-AS2	-0.2729	6.94439e-09	negative
Plasma.cells	C5orf56	-0.100982	0.0350401	negative
Macrophages.M2	C5orf56	-0.138021	0.00388291	negative
Mast.cells.resting	C5orf56	-0.178563	0.000178273	negative
Neutrophils	C5orf56	-0.118607	0.0132037	negative
Endothelialcells	C5orf56	-0.201369	2.27425e-05	negative
Fibroblasts	C5orf56	-0.12709	0.00788692	negative
MDSC	C5orf66-AS1	0.126447	0.00820964	postive
Macrophages.M1	C5orf66-AS1	0.103408	0.030865	postive
Macrophages.M2	C5orf66-AS1	0.100293	0.0363087	postive
Mast.cells.resting	C5orf66-AS1	-0.138377	0.00379111	negative
Endothelialcells	C5orf66-AS1	-0.120757	0.01162	negative
Th1	C5orf66-AS1	0.100816	0.0353421	postive
T.cells.follicular.helper	C8orf31	0.145864	0.0022632	postive
NK.cells.activated	C8orf31	0.109959	0.0216542	postive
Macrophages.M1	C8orf31	0.107607	0.0246419	postive
Macrophages.M2	C8orf31	0.102802	0.0318653	postive
MDSC	CASC15	-0.205057	1.59334e-05	negative
Plasma.cells	CASC15	-0.205548	1.51889e-05	negative
T.cells.CD8	CASC15	-0.11706	0.0144582	negative
T.cells.CD4.naive	CASC15	-0.128315	0.00730281	negative
T.cells.regulatory..Tregs.	CASC15	-0.181783	0.00013525	negative
Monocytes	CASC15	-0.205082	1.58945e-05	negative
Macrophages.M1	CASC15	-0.126594	0.00813464	negative
Macrophages.M2	CASC15	-0.173387	0.000275157	negative
Dendritic.cells.resting	CASC15	-0.102373	0.0325904	negative
Mast.cells.resting	CASC15	-0.234262	7.55662e-07	negative
Eosinophils	CASC15	-0.231145	1.06723e-06	negative
Neutrophils	CASC15	-0.241049	3.50404e-07	negative
Endothelialcells	CASC15	-0.129619	0.0067243	negative
Th1	CASC15	-0.197768	3.19922e-05	negative
Th2	CASC15	-0.133171	0.00535075	negative
Mast.cells.resting	CASC8	-0.220985	3.18089e-06	negative
Eosinophils	CASC8	-0.140222	0.00334606	negative
Endothelialcells	CASC8	-0.143878	0.00260122	negative
B.cells.naive	CBR3-AS1	-0.13889	0.00366228	negative
T.cells.CD8	CBR3-AS1	-0.106454	0.0262315	negative
T.cells.CD4.naive	CBR3-AS1	-0.176934	0.000204633	negative
T.cells.follicular.helper	CBR3-AS1	-0.148015	0.00194274	negative
T.cells.regulatory..Tregs.	CBR3-AS1	-0.1308	0.00623623	negative
NK.cells.activated	CBR3-AS1	-0.137345	0.00406277	negative
Monocytes	CBR3-AS1	-0.121202	0.0113139	negative
Macrophages.M0	CBR3-AS1	-0.191257	5.83796e-05	negative
Macrophages.M1	CBR3-AS1	-0.132023	0.00576403	negative
Macrophages.M2	CBR3-AS1	-0.245443	2.10416e-07	negative
Dendritic.cells.resting	CBR3-AS1	-0.113164	0.0180906	negative
Dendritic.cells.activated	CBR3-AS1	-0.192633	5.14968e-05	negative
Mast.cells.resting	CBR3-AS1	-0.162013	0.000684587	negative
Eosinophils	CBR3-AS1	-0.161301	0.000723393	negative
Neutrophils	CBR3-AS1	-0.203103	1.92554e-05	negative
Endothelialcells	CBR3-AS1	-0.159059	0.000859254	negative
Th1	CBR3-AS1	-0.146884	0.00210557	negative
Th2	CBR3-AS1	-0.198264	3.05339e-05	negative
MDSC	CCDC183-AS1	-0.130457	0.00637463	negative
B.cells.naive	CCDC183-AS1	-0.115491	0.0158361	negative
T.cells.CD4.naive	CCDC183-AS1	-0.108779	0.0231105	negative
T.cells.follicular.helper	CCDC183-AS1	-0.132637	0.00553954	negative
NK.cells.activated	CCDC183-AS1	-0.137902	0.00391409	negative
Monocytes	CCDC183-AS1	-0.103521	0.030681	negative
Macrophages.M0	CCDC183-AS1	-0.199397	2.74352e-05	negative
Macrophages.M2	CCDC183-AS1	-0.191268	5.83228e-05	negative
Dendritic.cells.resting	CCDC183-AS1	-0.116388	0.0150342	negative
Dendritic.cells.activated	CCDC183-AS1	-0.143717	0.00263046	negative
Endothelialcells	CCDC183-AS1	-0.154919	0.00117401	negative
Fibroblasts	CCDC183-AS1	-0.142452	0.00287164	negative
Th1	CCDC183-AS1	-0.119906	0.0122255	negative
Th2	CCDC183-AS1	-0.113541	0.0177074	negative
Macrophages.M2	CCNT2-AS1	-0.140887	0.00319761	negative
Neutrophils	CCNT2-AS1	-0.146502	0.00216344	negative
B.cells.naive	CD27-AS1	-0.102305	0.0327074	negative
Macrophages.M0	CD27-AS1	-0.143223	0.00272243	negative
Dendritic.cells.activated	CD27-AS1	-0.122836	0.0102505	negative
Mast.cells.resting	CD27-AS1	-0.294644	3.50711e-10	negative
Eosinophils	CD27-AS1	-0.147391	0.00203107	negative
Neutrophils	CD27-AS1	-0.11585	0.0155105	negative
Endothelialcells	CD27-AS1	-0.284043	1.55267e-09	negative
Fibroblasts	CD27-AS1	-0.280392	2.55516e-09	negative
Th2	CD27-AS1	-0.185945	9.39878e-05	negative
B.cells.naive	CH17-340M24.3	-0.168547	0.00040842	negative
T.cells.CD4.memory.resting	CH17-340M24.3	0.172948	0.000285338	postive
T.cells.follicular.helper	CH17-340M24.3	-0.102245	0.0328102	negative
Macrophages.M0	CH17-340M24.3	-0.120174	0.0120316	negative
Dendritic.cells.activated	CH17-340M24.3	-0.234691	7.20334e-07	negative
Fibroblasts	CH17-340M24.3	-0.137309	0.00407248	negative
Th2	CH17-340M24.3	-0.111243	0.0201596	negative
B.cells.naive	CIRBP-AS1	-0.137047	0.00414459	negative
T.cells.CD8	CIRBP-AS1	-0.129313	0.00685647	negative
Macrophages.M0	CIRBP-AS1	-0.101981	0.0332652	negative
Macrophages.M1	CIRBP-AS1	-0.123627	0.00976843	negative
Macrophages.M2	CIRBP-AS1	-0.105062	0.0282685	negative
Dendritic.cells.resting	CIRBP-AS1	-0.12102	0.011438	negative
Dendritic.cells.activated	CIRBP-AS1	-0.162812	0.000643352	negative
Mast.cells.resting	CIRBP-AS1	-0.278021	3.51798e-09	negative
Eosinophils	CIRBP-AS1	-0.144334	0.00251973	negative
Endothelialcells	CIRBP-AS1	-0.130508	0.0063539	negative
Fibroblasts	CIRBP-AS1	-0.137576	0.00400042	negative
Th2	CIRBP-AS1	-0.194709	4.25427e-05	negative
MDSC	CRNDE	-0.221741	2.93789e-06	negative
B.cells.naive	CRNDE	-0.313055	2.28066e-11	negative
Plasma.cells	CRNDE	-0.121601	0.011046	negative
T.cells.CD8	CRNDE	-0.298936	1.88666e-10	negative
T.cells.CD4.naive	CRNDE	-0.234312	7.51419e-07	negative
T.cells.CD4.memory.resting	CRNDE	0.129884	0.00661172	postive
T.cells.follicular.helper	CRNDE	-0.318641	9.57814e-12	negative
T.cells.regulatory..Tregs.	CRNDE	-0.282579	1.89775e-09	negative
NK.cells.activated	CRNDE	-0.356382	1.67353e-14	negative
Monocytes	CRNDE	-0.239537	4.16671e-07	negative
Macrophages.M0	CRNDE	-0.36923	1.57389e-15	negative
Macrophages.M1	CRNDE	-0.329089	1.80006e-12	negative
Macrophages.M2	CRNDE	-0.342671	1.85846e-13	negative
Dendritic.cells.resting	CRNDE	-0.319916	7.83745e-12	negative
Dendritic.cells.activated	CRNDE	-0.438406	6.63702e-22	negative
Mast.cells.resting	CRNDE	-0.284765	1.40578e-09	negative
Eosinophils	CRNDE	-0.169859	0.000367332	negative
Neutrophils	CRNDE	-0.185004	0.00010212	negative
Endothelialcells	CRNDE	-0.236945	5.59188e-07	negative
Fibroblasts	CRNDE	-0.245784	2.0218e-07	negative
Th1	CRNDE	-0.321597	6.00758e-12	negative
Th2	CRNDE	-0.294331	3.66826e-10	negative
B.cells.naive	CTB-178M22.2	-0.111336	0.0200541	negative
Macrophages.M1	CTB-178M22.2	-0.132281	0.00566868	negative
Dendritic.cells.activated	CTB-178M22.2	-0.169222	0.000386791	negative
Mast.cells.resting	CTB-178M22.2	-0.131927	0.00580013	negative
Neutrophils	CTB-178M22.2	-0.147395	0.00203046	negative
MDSC	DBH-AS1	0.271368	8.48779e-09	postive
B.cells.naive	DBH-AS1	0.355101	2.10617e-14	postive
Plasma.cells	DBH-AS1	0.243168	2.74347e-07	postive
T.cells.CD8	DBH-AS1	0.327846	2.20357e-12	postive
T.cells.CD4.naive	DBH-AS1	0.278289	3.39352e-09	postive
T.cells.follicular.helper	DBH-AS1	0.438936	5.8502e-22	postive
T.cells.regulatory..Tregs.	DBH-AS1	0.355818	1.85223e-14	postive
NK.cells.activated	DBH-AS1	0.36253	5.47166e-15	postive
Monocytes	DBH-AS1	0.300787	1.43949e-10	postive
Macrophages.M0	DBH-AS1	0.230505	1.14491e-06	postive
Macrophages.M1	DBH-AS1	0.313806	2.03163e-11	postive
Macrophages.M2	DBH-AS1	0.237463	5.27416e-07	postive
Dendritic.cells.resting	DBH-AS1	0.235556	6.53815e-07	postive
Dendritic.cells.activated	DBH-AS1	0.305317	7.36332e-11	postive
Mast.cells.resting	DBH-AS1	0.112484	0.0188012	postive
Eosinophils	DBH-AS1	0.230286	1.17279e-06	postive
Neutrophils	DBH-AS1	0.174343	0.000254196	postive
Th1	DBH-AS1	0.391739	1.92396e-17	postive
Th2	DBH-AS1	0.239388	4.23817e-07	postive
B.cells.naive	DGCR11	-0.110257	0.0212988	negative
T.cells.CD8	DGCR11	-0.113097	0.0181603	negative
T.cells.CD4.naive	DGCR11	-0.212125	7.91302e-06	negative
T.cells.CD4.memory.resting	DGCR11	-0.158247	0.000914033	negative
T.cells.follicular.helper	DGCR11	-0.110254	0.0213024	negative
T.cells.regulatory..Tregs.	DGCR11	-0.178939	0.000172654	negative
NK.cells.activated	DGCR11	-0.119988	0.0121656	negative
Monocytes	DGCR11	-0.178501	0.000179214	negative
Macrophages.M0	DGCR11	-0.187299	8.33476e-05	negative
Macrophages.M1	DGCR11	-0.155288	0.00114213	negative
Macrophages.M2	DGCR11	-0.182475	0.000127384	negative
Dendritic.cells.resting	DGCR11	-0.155158	0.00115325	negative
Dendritic.cells.activated	DGCR11	-0.117038	0.0144762	negative
Mast.cells.resting	DGCR11	-0.118042	0.0136498	negative
Eosinophils	DGCR11	-0.123117	0.0100772	negative
Neutrophils	DGCR11	-0.109506	0.0222032	negative
Th1	DGCR11	-0.180554	0.000150376	negative
Th2	DGCR11	-0.202991	1.94647e-05	negative
B.cells.naive	DGUOK-AS1	-0.112874	0.0183907	negative
T.cells.CD8	DGUOK-AS1	-0.132883	0.00545188	negative
Macrophages.M0	DGUOK-AS1	-0.188023	7.8138e-05	negative
Macrophages.M1	DGUOK-AS1	-0.10796	0.0241711	negative
Dendritic.cells.resting	DGUOK-AS1	-0.119149	0.0127871	negative
Dendritic.cells.activated	DGUOK-AS1	-0.137707	0.00396556	negative
Mast.cells.resting	DGUOK-AS1	-0.209068	1.07415e-05	negative
Eosinophils	DGUOK-AS1	-0.199828	2.63387e-05	negative
Endothelialcells	DGUOK-AS1	-0.176642	0.00020973	negative
Fibroblasts	DGUOK-AS1	-0.183904	0.000112468	negative
Th2	DGUOK-AS1	-0.136299	0.00435621	negative
MDSC	DHRS4-AS1	-0.222124	2.82152e-06	negative
B.cells.naive	DHRS4-AS1	-0.204775	1.63765e-05	negative
T.cells.CD8	DHRS4-AS1	-0.132372	0.00563573	negative
T.cells.CD4.naive	DHRS4-AS1	-0.242676	2.90439e-07	negative
T.cells.follicular.helper	DHRS4-AS1	-0.330627	1.39975e-12	negative
T.cells.regulatory..Tregs.	DHRS4-AS1	-0.217367	4.63623e-06	negative
NK.cells.activated	DHRS4-AS1	-0.259472	3.86741e-08	negative
Monocytes	DHRS4-AS1	-0.234487	7.36928e-07	negative
Macrophages.M0	DHRS4-AS1	-0.2412	3.44338e-07	negative
Macrophages.M1	DHRS4-AS1	-0.223345	2.47937e-06	negative
Macrophages.M2	DHRS4-AS1	-0.262088	2.7883e-08	negative
Dendritic.cells.resting	DHRS4-AS1	-0.133509	0.005234	negative
Dendritic.cells.activated	DHRS4-AS1	-0.287367	9.80427e-10	negative
Eosinophils	DHRS4-AS1	-0.100404	0.036102	negative
Neutrophils	DHRS4-AS1	-0.180494	0.000151148	negative
Th1	DHRS4-AS1	-0.277139	3.9587e-09	negative
Th2	DHRS4-AS1	-0.114962	0.0163257	negative
B.cells.naive	DICER1-AS1	-0.255639	6.20529e-08	negative
T.cells.CD8	DICER1-AS1	-0.2299	1.2234e-06	negative
T.cells.CD4.naive	DICER1-AS1	-0.116118	0.0152718	negative
T.cells.CD4.memory.resting	DICER1-AS1	0.140163	0.00335949	postive
T.cells.follicular.helper	DICER1-AS1	-0.170411	0.00035123	negative
T.cells.regulatory..Tregs.	DICER1-AS1	-0.18064	0.000149261	negative
NK.cells.activated	DICER1-AS1	-0.233059	8.63807e-07	negative
Monocytes	DICER1-AS1	-0.118732	0.0131066	negative
Macrophages.M0	DICER1-AS1	-0.292891	4.50471e-10	negative
Macrophages.M1	DICER1-AS1	-0.288027	8.94162e-10	negative
Macrophages.M2	DICER1-AS1	-0.277992	3.53142e-09	negative
Dendritic.cells.resting	DICER1-AS1	-0.241684	3.25701e-07	negative
Dendritic.cells.activated	DICER1-AS1	-0.37163	1.00007e-15	negative
Mast.cells.resting	DICER1-AS1	-0.339947	2.95678e-13	negative
Eosinophils	DICER1-AS1	-0.204137	1.74231e-05	negative
Neutrophils	DICER1-AS1	-0.234107	7.68793e-07	negative
Endothelialcells	DICER1-AS1	-0.256105	5.86159e-08	negative
Fibroblasts	DICER1-AS1	-0.334967	6.83103e-13	negative
Th1	DICER1-AS1	-0.183013	0.000121555	negative
Th2	DICER1-AS1	-0.248434	1.47886e-07	negative
MDSC	DLEU2	-0.117644	0.0139728	negative
Plasma.cells	DLEU2	-0.232252	9.44551e-07	negative
T.cells.CD8	DLEU2	-0.126438	0.00821436	negative
T.cells.CD4.naive	DLEU2	-0.271019	8.88402e-09	negative
T.cells.follicular.helper	DLEU2	-0.105612	0.0274481	negative
T.cells.regulatory..Tregs.	DLEU2	-0.223978	2.3181e-06	negative
NK.cells.activated	DLEU2	-0.116965	0.0145383	negative
Monocytes	DLEU2	-0.229087	1.33698e-06	negative
Macrophages.M0	DLEU2	-0.161735	0.000699512	negative
Macrophages.M1	DLEU2	-0.138285	0.00381474	negative
Macrophages.M2	DLEU2	-0.245549	2.07816e-07	negative
Dendritic.cells.resting	DLEU2	-0.141295	0.00310939	negative
Mast.cells.resting	DLEU2	-0.297019	2.49171e-10	negative
Eosinophils	DLEU2	-0.148337	0.00189852	negative
Neutrophils	DLEU2	-0.222285	2.77391e-06	negative
Endothelialcells	DLEU2	-0.255206	6.54294e-08	negative
Fibroblasts	DLEU2	-0.242075	3.11318e-07	negative
Th1	DLEU2	-0.213277	7.04411e-06	negative
Th2	DLEU2	-0.229727	1.24672e-06	negative
B.cells.naive	DLG3-AS1	-0.10948	0.0222359	negative
T.cells.CD4.naive	DLG3-AS1	-0.151516	0.00150873	negative
T.cells.follicular.helper	DLG3-AS1	-0.111146	0.0202694	negative
T.cells.regulatory..Tregs.	DLG3-AS1	-0.125194	0.00887229	negative
Macrophages.M0	DLG3-AS1	-0.208129	1.17893e-05	negative
Macrophages.M1	DLG3-AS1	-0.123157	0.0100528	negative
Macrophages.M2	DLG3-AS1	-0.194551	4.31714e-05	negative
Dendritic.cells.resting	DLG3-AS1	-0.130307	0.00643608	negative
Dendritic.cells.activated	DLG3-AS1	-0.213671	6.76784e-06	negative
Mast.cells.resting	DLG3-AS1	-0.172924	0.000285893	negative
Eosinophils	DLG3-AS1	-0.115038	0.0162541	negative
Neutrophils	DLG3-AS1	-0.195239	4.05074e-05	negative
Endothelialcells	DLG3-AS1	-0.169763	0.000370201	negative
Fibroblasts	DLG3-AS1	-0.171761	0.000314584	negative
Th1	DLG3-AS1	-0.110492	0.0210216	negative
Th2	DLG3-AS1	-0.183364	0.0001179	negative
B.cells.naive	DLG5-AS1	-0.114453	0.0168092	negative
T.cells.CD8	DLG5-AS1	-0.137194	0.00410403	negative
Dendritic.cells.activated	DLG5-AS1	-0.153401	0.00131383	negative
Mast.cells.resting	DLG5-AS1	-0.174963	0.00024142	negative
Eosinophils	DLG5-AS1	-0.135652	0.00454701	negative
Endothelialcells	DLG5-AS1	-0.139126	0.00360439	negative
Th2	DLG5-AS1	-0.108609	0.0233272	negative
MDSC	DLGAP1-AS1	0.113741	0.0175068	postive
B.cells.naive	DLGAP1-AS1	-0.128321	0.00730041	negative
Mast.cells.resting	DLGAP1-AS1	-0.121093	0.0113884	negative
Endothelialcells	DLGAP1-AS1	-0.123896	0.00960913	negative
Fibroblasts	DLGAP1-AS1	-0.140944	0.00318518	negative
B.cells.naive	DLGAP1-AS2	-0.142748	0.00281346	negative
Plasma.cells	DLGAP1-AS2	-0.154702	0.00119312	negative
T.cells.CD4.naive	DLGAP1-AS2	-0.124846	0.00906503	negative
T.cells.regulatory..Tregs.	DLGAP1-AS2	-0.138173	0.00384338	negative
Monocytes	DLGAP1-AS2	-0.122654	0.0103647	negative
Macrophages.M0	DLGAP1-AS2	-0.137959	0.00389913	negative
Macrophages.M1	DLGAP1-AS2	-0.184537	0.000106402	negative
Macrophages.M2	DLGAP1-AS2	-0.175823	0.000224669	negative
Dendritic.cells.activated	DLGAP1-AS2	-0.129462	0.00679167	negative
Mast.cells.resting	DLGAP1-AS2	-0.209359	1.04358e-05	negative
Eosinophils	DLGAP1-AS2	-0.132461	0.00560309	negative
Neutrophils	DLGAP1-AS2	-0.177548	0.0001943	negative
Endothelialcells	DLGAP1-AS2	-0.135464	0.00460374	negative
Fibroblasts	DLGAP1-AS2	-0.190513	6.24541e-05	negative
Th1	DLGAP1-AS2	-0.159322	0.000842226	negative
Th2	DLGAP1-AS2	-0.107198	0.0251962	negative
MDSC	DNAH10OS	-0.178899	0.000173247	negative
B.cells.naive	DNAH10OS	-0.140156	0.00336102	negative
Plasma.cells	DNAH10OS	-0.179245	0.000168207	negative
T.cells.CD8	DNAH10OS	-0.129493	0.00677821	negative
T.cells.CD4.naive	DNAH10OS	-0.199789	2.64344e-05	negative
T.cells.follicular.helper	DNAH10OS	-0.260788	3.28193e-08	negative
T.cells.regulatory..Tregs.	DNAH10OS	-0.174108	0.000259215	negative
NK.cells.activated	DNAH10OS	-0.274936	5.30765e-09	negative
Monocytes	DNAH10OS	-0.225363	1.99921e-06	negative
Macrophages.M0	DNAH10OS	-0.196921	3.46335e-05	negative
Macrophages.M1	DNAH10OS	-0.211591	8.34951e-06	negative
Macrophages.M2	DNAH10OS	-0.252125	9.50953e-08	negative
Dendritic.cells.resting	DNAH10OS	-0.162453	0.000661587	negative
Dendritic.cells.activated	DNAH10OS	-0.26615	1.66606e-08	negative
Eosinophils	DNAH10OS	-0.126004	0.0084387	negative
Th1	DNAH10OS	-0.246632	1.83e-07	negative
Th2	DNAH10OS	-0.16633	0.000487715	negative
Plasma.cells	DNM3OS	-0.140211	0.00334843	negative
Monocytes	DNM3OS	-0.114538	0.0167275	negative
Macrophages.M0	DNM3OS	0.105176	0.0280973	postive
Neutrophils	DNM3OS	-0.147518	0.00201281	negative
Fibroblasts	DNM3OS	0.12929	0.00686613	postive
Th1	DNM3OS	-0.103522	0.0306791	negative
T.cells.follicular.helper	DUXAP8	0.172729	0.000290527	postive
NK.cells.activated	DUXAP8	0.144882	0.00242499	postive
Macrophages.M1	DUXAP8	0.116188	0.01521	postive
Dendritic.cells.activated	DUXAP8	0.150065	0.00167651	postive
Mast.cells.resting	DUXAP8	-0.169731	0.000371172	negative
Endothelialcells	DUXAP8	-0.197365	3.32239e-05	negative
MDSC	ELFN1-AS1	0.110389	0.0211433	postive
NK.cells.activated	ELFN1-AS1	0.102785	0.0318943	postive
MDSC	ELOVL2-AS1	-0.230584	1.13507e-06	negative
B.cells.naive	ELOVL2-AS1	-0.200056	2.57743e-05	negative
Plasma.cells	ELOVL2-AS1	-0.201938	2.1537e-05	negative
T.cells.CD8	ELOVL2-AS1	-0.125552	0.00867863	negative
T.cells.CD4.naive	ELOVL2-AS1	-0.154945	0.00117171	negative
T.cells.follicular.helper	ELOVL2-AS1	-0.253821	7.74551e-08	negative
T.cells.regulatory..Tregs.	ELOVL2-AS1	-0.228423	1.43714e-06	negative
NK.cells.activated	ELOVL2-AS1	-0.22848	1.42829e-06	negative
Monocytes	ELOVL2-AS1	-0.118525	0.0132676	negative
Macrophages.M0	ELOVL2-AS1	-0.26441	2.07958e-08	negative
Macrophages.M1	ELOVL2-AS1	-0.221675	2.95826e-06	negative
Macrophages.M2	ELOVL2-AS1	-0.310681	3.27938e-11	negative
Dendritic.cells.resting	ELOVL2-AS1	-0.166178	0.000493638	negative
Dendritic.cells.activated	ELOVL2-AS1	-0.297042	2.48363e-10	negative
Eosinophils	ELOVL2-AS1	-0.124893	0.00903871	negative
Neutrophils	ELOVL2-AS1	-0.147245	0.00205237	negative
Fibroblasts	ELOVL2-AS1	-0.134481	0.00491155	negative
Th1	ELOVL2-AS1	-0.257392	5.0037e-08	negative
Th2	ELOVL2-AS1	-0.141868	0.00298958	negative
B.cells.naive	ENTPD3-AS1	-0.196497	3.60322e-05	negative
T.cells.CD8	ENTPD3-AS1	-0.179456	0.000165205	negative
T.cells.follicular.helper	ENTPD3-AS1	-0.150654	0.00160636	negative
T.cells.regulatory..Tregs.	ENTPD3-AS1	-0.184196	0.000109627	negative
NK.cells.activated	ENTPD3-AS1	-0.172948	0.000285337	negative
Macrophages.M0	ENTPD3-AS1	-0.267415	1.41653e-08	negative
Macrophages.M1	ENTPD3-AS1	-0.226749	1.7225e-06	negative
Macrophages.M2	ENTPD3-AS1	-0.145352	0.0023462	negative
Dendritic.cells.resting	ENTPD3-AS1	-0.150141	0.00166721	negative
Dendritic.cells.activated	ENTPD3-AS1	-0.238842	4.51006e-07	negative
Mast.cells.resting	ENTPD3-AS1	-0.175721	0.000226602	negative
Endothelialcells	ENTPD3-AS1	-0.143605	0.00265109	negative
Fibroblasts	ENTPD3-AS1	-0.262317	2.70902e-08	negative
Th1	ENTPD3-AS1	-0.134137	0.00502373	negative
Th2	ENTPD3-AS1	-0.172441	0.000297487	negative
T.cells.CD4.naive	EP300-AS1	-0.155852	0.00109501	negative
T.cells.regulatory..Tregs.	EP300-AS1	-0.104273	0.0294827	negative
Monocytes	EP300-AS1	-0.11507	0.0162245	negative
Macrophages.M2	EP300-AS1	-0.160869	0.000747943	negative
Mast.cells.resting	EP300-AS1	-0.177733	0.000191289	negative
Eosinophils	EP300-AS1	-0.103186	0.031228	negative
Neutrophils	EP300-AS1	-0.121534	0.01109	negative
Endothelialcells	EP300-AS1	-0.186476	8.96728e-05	negative
Fibroblasts	EP300-AS1	-0.141611	0.00304273	negative
Th2	EP300-AS1	-0.134017	0.00506336	negative
T.cells.CD8	EPB41L4A-AS1	-0.138323	0.00380498	negative
T.cells.CD4.memory.resting	EPB41L4A-AS1	0.16335	0.000616875	postive
T.cells.follicular.helper	EPB41L4A-AS1	-0.15013	0.00166858	negative
T.cells.regulatory..Tregs.	EPB41L4A-AS1	-0.110845	0.0206127	negative
NK.cells.activated	EPB41L4A-AS1	-0.143389	0.00269123	negative
Macrophages.M1	EPB41L4A-AS1	-0.208101	1.1821e-05	negative
Dendritic.cells.activated	EPB41L4A-AS1	-0.145659	0.00229606	negative
Neutrophils	EPB41L4A-AS1	-0.163825	0.000594356	negative
Plasma.cells	ERICD	0.154403	0.00121993	postive
Macrophages.M0	ERICD	-0.115903	0.0154636	negative
Dendritic.cells.activated	ERICD	-0.104028	0.0298692	negative
B.cells.naive	ERICH6-AS1	-0.214286	6.35807e-06	negative
T.cells.CD8	ERICH6-AS1	-0.156312	0.00105788	negative
T.cells.follicular.helper	ERICH6-AS1	-0.124645	0.00917806	negative
T.cells.regulatory..Tregs.	ERICH6-AS1	-0.100822	0.0353314	negative
NK.cells.activated	ERICH6-AS1	-0.140144	0.00336382	negative
Macrophages.M0	ERICH6-AS1	-0.152905	0.00136267	negative
Macrophages.M1	ERICH6-AS1	-0.162805	0.000643693	negative
Macrophages.M2	ERICH6-AS1	-0.140837	0.00320851	negative
Dendritic.cells.activated	ERICH6-AS1	-0.204268	1.72039e-05	negative
Mast.cells.resting	ERICH6-AS1	-0.172076	0.000306558	negative
Neutrophils	ERICH6-AS1	-0.159598	0.000824592	negative
Endothelialcells	ERICH6-AS1	-0.147061	0.00207928	negative
Fibroblasts	ERICH6-AS1	-0.170979	0.00033536	negative
Th2	ERICH6-AS1	-0.139408	0.00353608	negative
B.cells.naive	EXOC3-AS1	-0.177134	0.000201209	negative
T.cells.CD4.memory.resting	EXOC3-AS1	0.102221	0.0328506	postive
Macrophages.M0	EXOC3-AS1	-0.17593	0.000222651	negative
Dendritic.cells.activated	EXOC3-AS1	-0.161944	0.000688261	negative
Mast.cells.resting	EXOC3-AS1	-0.117427	0.0141513	negative
Endothelialcells	EXOC3-AS1	-0.131505	0.00595996	negative
Fibroblasts	EXOC3-AS1	-0.135634	0.00455237	negative
B.cells.naive	FAM201A	-0.136625	0.00426279	negative
T.cells.CD8	FAM201A	-0.109968	0.0216431	negative
T.cells.CD4.naive	FAM201A	-0.10283	0.0318179	negative
T.cells.follicular.helper	FAM201A	-0.122448	0.0104946	negative
NK.cells.activated	FAM201A	-0.121684	0.0109907	negative
Macrophages.M0	FAM201A	-0.132808	0.00547851	negative
Macrophages.M2	FAM201A	-0.154114	0.00124629	negative
Dendritic.cells.resting	FAM201A	-0.107206	0.0251847	negative
Dendritic.cells.activated	FAM201A	-0.138242	0.00382576	negative
Mast.cells.resting	FAM201A	-0.247865	1.58211e-07	negative
Neutrophils	FAM201A	-0.122631	0.0103791	negative
Endothelialcells	FAM201A	-0.19651	3.59895e-05	negative
Fibroblasts	FAM201A	-0.22065	3.29481e-06	negative
Th2	FAM201A	-0.173322	0.000276646	negative
MDSC	FGD5-AS1	-0.132066	0.0057483	negative
Plasma.cells	FGD5-AS1	-0.151508	0.00150957	negative
T.cells.CD4.naive	FGD5-AS1	-0.146173	0.0022143	negative
T.cells.follicular.helper	FGD5-AS1	-0.148279	0.0019063	negative
T.cells.regulatory..Tregs.	FGD5-AS1	-0.120273	0.0119613	negative
NK.cells.activated	FGD5-AS1	-0.132412	0.00562102	negative
Monocytes	FGD5-AS1	-0.174197	0.000257301	negative
Macrophages.M0	FGD5-AS1	-0.112936	0.0183262	negative
Macrophages.M2	FGD5-AS1	-0.163741	0.000598275	negative
Dendritic.cells.resting	FGD5-AS1	-0.125281	0.00882495	negative
Th1	FGD5-AS1	-0.173837	0.000265108	negative
B.cells.naive	FLJ37453	-0.178594	0.000177806	negative
T.cells.CD8	FLJ37453	-0.188864	7.2464e-05	negative
T.cells.CD4.memory.resting	FLJ37453	0.15116	0.00154832	postive
T.cells.follicular.helper	FLJ37453	-0.128432	0.00724925	negative
T.cells.regulatory..Tregs.	FLJ37453	-0.13079	0.00624008	negative
NK.cells.activated	FLJ37453	-0.15662	0.00103361	negative
Macrophages.M0	FLJ37453	-0.229789	1.23831e-06	negative
Macrophages.M1	FLJ37453	-0.229371	1.29611e-06	negative
Macrophages.M2	FLJ37453	-0.154558	0.00120588	negative
Dendritic.cells.resting	FLJ37453	-0.147544	0.00200907	negative
Dendritic.cells.activated	FLJ37453	-0.273556	6.36974e-09	negative
Mast.cells.resting	FLJ37453	-0.296626	2.6375e-10	negative
Eosinophils	FLJ37453	-0.180448	0.000151748	negative
Neutrophils	FLJ37453	-0.197027	3.42915e-05	negative
Endothelialcells	FLJ37453	-0.191075	5.93555e-05	negative
Fibroblasts	FLJ37453	-0.264944	1.94295e-08	negative
Th1	FLJ37453	-0.128194	0.00735907	negative
Th2	FLJ37453	-0.182491	0.000127201	negative
MDSC	FLNB-AS1	-0.302771	1.07482e-10	negative
B.cells.naive	FLNB-AS1	-0.242462	2.97695e-07	negative
Plasma.cells	FLNB-AS1	-0.277821	3.61358e-09	negative
T.cells.CD8	FLNB-AS1	-0.28223	1.99028e-09	negative
T.cells.CD4.naive	FLNB-AS1	-0.357639	1.33428e-14	negative
T.cells.follicular.helper	FLNB-AS1	-0.289029	7.7727e-10	negative
T.cells.regulatory..Tregs.	FLNB-AS1	-0.405573	1.08033e-18	negative
NK.cells.activated	FLNB-AS1	-0.318704	9.4842e-12	negative
Monocytes	FLNB-AS1	-0.345162	1.21054e-13	negative
Macrophages.M0	FLNB-AS1	-0.293905	3.89869e-10	negative
Macrophages.M1	FLNB-AS1	-0.37381	6.60266e-16	negative
Macrophages.M2	FLNB-AS1	-0.477631	3.14413e-26	negative
Dendritic.cells.resting	FLNB-AS1	-0.269825	1.03764e-08	negative
Dendritic.cells.activated	FLNB-AS1	-0.313773	2.04198e-11	negative
Mast.cells.resting	FLNB-AS1	-0.268132	1.29171e-08	negative
Eosinophils	FLNB-AS1	-0.244098	2.46224e-07	negative
Neutrophils	FLNB-AS1	-0.338598	3.71532e-13	negative
Endothelialcells	FLNB-AS1	-0.222668	2.66395e-06	negative
Fibroblasts	FLNB-AS1	-0.225462	1.9781e-06	negative
Th1	FLNB-AS1	-0.417233	8.572e-20	negative
Th2	FLNB-AS1	-0.319515	8.34849e-12	negative
T.cells.follicular.helper	FOXCUT	0.228034	1.49917e-06	postive
NK.cells.activated	FOXCUT	0.179157	0.000169485	postive
Dendritic.cells.activated	FOXCUT	0.219424	3.74537e-06	postive
Mast.cells.resting	FOXCUT	-0.190892	6.03479e-05	negative
Endothelialcells	FOXCUT	-0.152408	0.00141344	negative
Th1	FOXCUT	0.101939	0.0333377	postive
Mast.cells.resting	FOXD2-AS1	-0.25153	1.0216e-07	negative
Endothelialcells	FOXD2-AS1	-0.124398	0.00931802	negative
Th2	FOXD2-AS1	-0.105562	0.0275223	negative
B.cells.naive	FOXD3-AS1	-0.135133	0.00470537	negative
Macrophages.M0	FOXD3-AS1	-0.118993	0.0129062	negative
Dendritic.cells.resting	FOXD3-AS1	-0.101652	0.0338416	negative
Dendritic.cells.activated	FOXD3-AS1	-0.100595	0.0357471	negative
Mast.cells.resting	FOXD3-AS1	-0.243601	2.60883e-07	negative
Endothelialcells	FOXD3-AS1	-0.178066	0.000185962	negative
Fibroblasts	FOXD3-AS1	-0.195599	3.91744e-05	negative
Th2	FOXD3-AS1	-0.2028	1.9825e-05	negative
B.cells.naive	FOXN3-AS1	-0.107298	0.0250586	negative
Macrophages.M0	FOXN3-AS1	-0.191422	5.75091e-05	negative
Dendritic.cells.activated	FOXN3-AS1	-0.100273	0.0363466	negative
Eosinophils	FOXN3-AS1	-0.136193	0.00438677	negative
Neutrophils	FOXN3-AS1	-0.121315	0.0112373	negative
Endothelialcells	FOXN3-AS1	-0.151515	0.00150886	negative
Fibroblasts	FOXN3-AS1	-0.178481	0.000179529	negative
MDSC	FTX	-0.191154	5.89319e-05	negative
B.cells.naive	FTX	-0.129809	0.00664374	negative
Plasma.cells	FTX	-0.24206	3.11878e-07	negative
T.cells.CD8	FTX	-0.210902	8.94739e-06	negative
T.cells.CD4.naive	FTX	-0.320553	7.08756e-12	negative
T.cells.follicular.helper	FTX	-0.190007	6.53801e-05	negative
T.cells.regulatory..Tregs.	FTX	-0.318309	1.00906e-11	negative
NK.cells.activated	FTX	-0.185697	9.6067e-05	negative
Monocytes	FTX	-0.318736	9.43696e-12	negative
Macrophages.M0	FTX	-0.177552	0.000194229	negative
Macrophages.M1	FTX	-0.231572	1.01819e-06	negative
Macrophages.M2	FTX	-0.326724	2.64312e-12	negative
Dendritic.cells.resting	FTX	-0.202124	2.11559e-05	negative
Dendritic.cells.activated	FTX	-0.143713	0.00263126	negative
Mast.cells.resting	FTX	-0.260239	3.51506e-08	negative
Eosinophils	FTX	-0.209018	1.07954e-05	negative
Neutrophils	FTX	-0.284206	1.51842e-09	negative
Endothelialcells	FTX	-0.262424	2.6731e-08	negative
Fibroblasts	FTX	-0.145807	0.00227221	negative
Th1	FTX	-0.310303	3.47361e-11	negative
Th2	FTX	-0.2371	5.49474e-07	negative
B.cells.naive	FUT8-AS1	-0.128668	0.00714232	negative
T.cells.follicular.helper	FUT8-AS1	-0.130481	0.0063646	negative
NK.cells.activated	FUT8-AS1	-0.15741	0.000973862	negative
Macrophages.M0	FUT8-AS1	-0.140362	0.00331425	negative
Dendritic.cells.resting	FUT8-AS1	-0.134543	0.00489182	negative
Dendritic.cells.activated	FUT8-AS1	-0.136648	0.0042563	negative
Th2	FUT8-AS1	-0.114244	0.0170121	negative
B.cells.naive	GABPB1-AS1	-0.105534	0.0275635	negative
Plasma.cells	GABPB1-AS1	-0.130129	0.00650952	negative
T.cells.CD8	GABPB1-AS1	-0.165177	0.000534373	negative
T.cells.CD4.naive	GABPB1-AS1	-0.219176	3.84343e-06	negative
T.cells.follicular.helper	GABPB1-AS1	-0.120706	0.0116555	negative
T.cells.regulatory..Tregs.	GABPB1-AS1	-0.256438	5.62647e-08	negative
NK.cells.activated	GABPB1-AS1	-0.14411	0.00255947	negative
Monocytes	GABPB1-AS1	-0.2054	1.54109e-05	negative
Macrophages.M0	GABPB1-AS1	-0.155802	0.00109904	negative
Macrophages.M1	GABPB1-AS1	-0.200481	2.47541e-05	negative
Macrophages.M2	GABPB1-AS1	-0.288218	8.70621e-10	negative
Dendritic.cells.resting	GABPB1-AS1	-0.149812	0.00170744	negative
Dendritic.cells.activated	GABPB1-AS1	-0.127741	0.00757161	negative
Mast.cells.resting	GABPB1-AS1	-0.232124	9.58045e-07	negative
Eosinophils	GABPB1-AS1	-0.118732	0.0131068	negative
Neutrophils	GABPB1-AS1	-0.260859	3.25287e-08	negative
Endothelialcells	GABPB1-AS1	-0.172853	0.000287571	negative
Fibroblasts	GABPB1-AS1	-0.152261	0.00142873	negative
Th1	GABPB1-AS1	-0.221254	3.09241e-06	negative
Th2	GABPB1-AS1	-0.141384	0.0030906	negative
Plasma.cells	GAS5	-0.10625	0.0265216	negative
T.cells.CD8	GAS5	-0.10204	0.0331625	negative
T.cells.CD4.memory.resting	GAS5	0.107232	0.0251488	postive
T.cells.regulatory..Tregs.	GAS5	-0.112336	0.0189589	negative
Macrophages.M0	GAS5	-0.108891	0.0229693	negative
Macrophages.M1	GAS5	-0.155703	0.00110728	negative
Mast.cells.resting	GAS5	-0.225189	2.03688e-06	negative
Neutrophils	GAS5	-0.150314	0.00164653	negative
Endothelialcells	GAS5	-0.163045	0.000631732	negative
Fibroblasts	GAS5	-0.16894	0.000395702	negative
MDSC	GAS5-AS1	-0.173741	0.000267216	negative
B.cells.naive	GAS5-AS1	-0.244351	2.39064e-07	negative
Plasma.cells	GAS5-AS1	-0.256071	5.88602e-08	negative
T.cells.CD8	GAS5-AS1	-0.217679	4.48902e-06	negative
T.cells.CD4.naive	GAS5-AS1	-0.360946	7.31488e-15	negative
T.cells.follicular.helper	GAS5-AS1	-0.2726	7.22315e-09	negative
T.cells.regulatory..Tregs.	GAS5-AS1	-0.363046	4.97586e-15	negative
NK.cells.activated	GAS5-AS1	-0.279022	3.07476e-09	negative
Monocytes	GAS5-AS1	-0.3165	1.33856e-11	negative
Macrophages.M0	GAS5-AS1	-0.244991	2.21849e-07	negative
Macrophages.M1	GAS5-AS1	-0.325387	3.2792e-12	negative
Macrophages.M2	GAS5-AS1	-0.444862	1.40651e-22	negative
Dendritic.cells.resting	GAS5-AS1	-0.245174	2.17149e-07	negative
Dendritic.cells.activated	GAS5-AS1	-0.270647	9.32457e-09	negative
Mast.cells.resting	GAS5-AS1	-0.264585	2.03378e-08	negative
Eosinophils	GAS5-AS1	-0.22841	1.43911e-06	negative
Neutrophils	GAS5-AS1	-0.335242	6.52474e-13	negative
Endothelialcells	GAS5-AS1	-0.183469	0.000116826	negative
Fibroblasts	GAS5-AS1	-0.252135	9.49821e-08	negative
Th1	GAS5-AS1	-0.37202	9.28673e-16	negative
Th2	GAS5-AS1	-0.275935	4.64857e-09	negative
B.cells.naive	GATA2-AS1	-0.159577	0.000825936	negative
T.cells.follicular.helper	GATA2-AS1	-0.124622	0.0091909	negative
NK.cells.activated	GATA2-AS1	-0.14713	0.00206919	negative
Macrophages.M0	GATA2-AS1	-0.130979	0.00616488	negative
Dendritic.cells.activated	GATA2-AS1	-0.121359	0.0112075	negative
Eosinophils	GATA2-AS1	-0.136319	0.00435033	negative
Th2	GATA2-AS1	-0.100198	0.036487	negative
MDSC	GATA3-AS1	-0.120458	0.0118298	negative
B.cells.naive	GATA3-AS1	-0.26022	3.5233e-08	negative
T.cells.CD8	GATA3-AS1	-0.209254	1.05459e-05	negative
T.cells.CD4.naive	GATA3-AS1	-0.113941	0.0173087	negative
T.cells.CD4.memory.resting	GATA3-AS1	0.138273	0.00381777	postive
T.cells.follicular.helper	GATA3-AS1	-0.246469	1.86543e-07	negative
T.cells.regulatory..Tregs.	GATA3-AS1	-0.199695	2.66718e-05	negative
NK.cells.activated	GATA3-AS1	-0.270431	9.59103e-09	negative
Monocytes	GATA3-AS1	-0.138707	0.00370778	negative
Macrophages.M0	GATA3-AS1	-0.349548	5.63791e-14	negative
Macrophages.M1	GATA3-AS1	-0.275923	4.65598e-09	negative
Macrophages.M2	GATA3-AS1	-0.245298	2.14029e-07	negative
Dendritic.cells.resting	GATA3-AS1	-0.202196	2.10102e-05	negative
Dendritic.cells.activated	GATA3-AS1	-0.35572	1.88506e-14	negative
Mast.cells.resting	GATA3-AS1	-0.187639	8.08617e-05	negative
Neutrophils	GATA3-AS1	-0.108537	0.0234195	negative
Endothelialcells	GATA3-AS1	-0.190909	6.02559e-05	negative
Fibroblasts	GATA3-AS1	-0.289067	7.73133e-10	negative
Th1	GATA3-AS1	-0.195583	3.92345e-05	negative
Th2	GATA3-AS1	-0.20919	1.06123e-05	negative
MDSC	GLIS2-AS1	-0.173475	0.000273166	negative
B.cells.naive	GLIS2-AS1	-0.23527	6.7511e-07	negative
T.cells.CD8	GLIS2-AS1	-0.222811	2.62383e-06	negative
T.cells.CD4.naive	GLIS2-AS1	-0.171278	0.00032727	negative
T.cells.follicular.helper	GLIS2-AS1	-0.116788	0.0146889	negative
T.cells.regulatory..Tregs.	GLIS2-AS1	-0.244126	2.45412e-07	negative
NK.cells.activated	GLIS2-AS1	-0.209517	1.02731e-05	negative
Macrophages.M0	GLIS2-AS1	-0.230342	1.1656e-06	negative
Macrophages.M1	GLIS2-AS1	-0.313142	2.25039e-11	negative
Macrophages.M2	GLIS2-AS1	-0.247901	1.57525e-07	negative
Dendritic.cells.resting	GLIS2-AS1	-0.154268	0.00123217	negative
Dendritic.cells.activated	GLIS2-AS1	-0.294025	3.83222e-10	negative
Mast.cells.resting	GLIS2-AS1	-0.263295	2.39496e-08	negative
Eosinophils	GLIS2-AS1	-0.241089	3.4877e-07	negative
Neutrophils	GLIS2-AS1	-0.236758	5.71114e-07	negative
Endothelialcells	GLIS2-AS1	-0.171151	0.000330678	negative
Fibroblasts	GLIS2-AS1	-0.236709	5.74312e-07	negative
Th1	GLIS2-AS1	-0.237489	5.25884e-07	negative
Th2	GLIS2-AS1	-0.282372	1.95212e-09	negative
Plasma.cells	GRIK1-AS1	-0.161168	0.000730837	negative
T.cells.regulatory..Tregs.	GRIK1-AS1	-0.148237	0.00191207	negative
NK.cells.activated	GRIK1-AS1	-0.108371	0.0236348	negative
Macrophages.M1	GRIK1-AS1	-0.179061	0.000170872	negative
Macrophages.M2	GRIK1-AS1	-0.103343	0.03097	negative
Neutrophils	GRIK1-AS1	-0.151994	0.00145687	negative
Th1	GRIK1-AS1	-0.118218	0.0135098	negative
B.cells.naive	GS1-124K5.4	-0.151188	0.00154526	negative
T.cells.CD8	GS1-124K5.4	-0.151723	0.0014861	negative
T.cells.CD4.memory.resting	GS1-124K5.4	0.153337	0.00132004	postive
Macrophages.M0	GS1-124K5.4	-0.246713	1.81255e-07	negative
Macrophages.M1	GS1-124K5.4	-0.163694	0.000600503	negative
Macrophages.M2	GS1-124K5.4	-0.12867	0.0071414	negative
Dendritic.cells.resting	GS1-124K5.4	-0.127344	0.00776218	negative
Dendritic.cells.activated	GS1-124K5.4	-0.234204	7.60526e-07	negative
Mast.cells.resting	GS1-124K5.4	-0.270661	9.30809e-09	negative
Eosinophils	GS1-124K5.4	-0.119981	0.0121713	negative
Neutrophils	GS1-124K5.4	-0.117554	0.0140465	negative
Endothelialcells	GS1-124K5.4	-0.221973	2.86676e-06	negative
Fibroblasts	GS1-124K5.4	-0.282162	2.00877e-09	negative
Th2	GS1-124K5.4	-0.191565	5.67707e-05	negative
MDSC	H19	0.119276	0.0126914	postive
T.cells.CD4.naive	H19	0.139575	0.00349627	postive
T.cells.follicular.helper	H19	0.112804	0.0184639	postive
Monocytes	H19	0.10337	0.0309263	postive
Macrophages.M2	H19	0.10409	0.0297708	postive
Dendritic.cells.resting	H19	0.120201	0.0120127	postive
Endothelialcells	H19	0.107313	0.0250384	postive
B.cells.naive	HAR1B	-0.108066	0.0240322	negative
T.cells.CD8	HAR1B	-0.118184	0.0135367	negative
T.cells.CD4.naive	HAR1B	-0.121712	0.0109721	negative
T.cells.follicular.helper	HAR1B	-0.1612	0.000729064	negative
T.cells.regulatory..Tregs.	HAR1B	-0.138695	0.00371078	negative
NK.cells.activated	HAR1B	-0.115798	0.0155572	negative
Monocytes	HAR1B	-0.103016	0.0315085	negative
Macrophages.M0	HAR1B	-0.136138	0.00440282	negative
Macrophages.M1	HAR1B	-0.107392	0.0249308	negative
Macrophages.M2	HAR1B	-0.120777	0.011606	negative
Dendritic.cells.resting	HAR1B	-0.136019	0.00443782	negative
Dendritic.cells.activated	HAR1B	-0.155546	0.0011203	negative
Mast.cells.resting	HAR1B	-0.100853	0.0352748	negative
Fibroblasts	HAR1B	-0.14292	0.00278007	negative
B.cells.naive	HCG11	0.17557	0.000229469	postive
Plasma.cells	HCG11	-0.159267	0.00084577	negative
T.cells.follicular.helper	HCG11	0.182277	0.000129589	postive
NK.cells.activated	HCG11	0.104867	0.0285641	postive
Macrophages.M0	HCG11	0.192071	5.42118e-05	postive
Dendritic.cells.activated	HCG11	0.289187	7.6025e-10	postive
Neutrophils	HCG11	-0.129268	0.00687607	negative
Th2	HCG11	0.100839	0.0353	postive
MDSC	HCG15	-0.181394	0.000139877	negative
Macrophages.M2	HCG15	-0.125686	0.00860648	negative
Eosinophils	HCG15	-0.139828	0.00343674	negative
Neutrophils	HCG15	-0.109969	0.0216419	negative
Endothelialcells	HCG15	-0.15764	0.000957115	negative
Th1	HCG15	-0.124514	0.00925208	negative
MDSC	HCG18	-0.216942	4.84408e-06	negative
Plasma.cells	HCG18	-0.253887	7.6838e-08	negative
T.cells.CD8	HCG18	-0.157257	0.000985185	negative
T.cells.CD4.naive	HCG18	-0.320927	6.68035e-12	negative
T.cells.follicular.helper	HCG18	-0.138428	0.00377799	negative
T.cells.regulatory..Tregs.	HCG18	-0.309999	3.63791e-11	negative
NK.cells.activated	HCG18	-0.152196	0.00143549	negative
Monocytes	HCG18	-0.301616	1.27443e-10	negative
Macrophages.M0	HCG18	-0.188354	7.58572e-05	negative
Macrophages.M1	HCG18	-0.224801	2.12317e-06	negative
Macrophages.M2	HCG18	-0.365104	3.40167e-15	negative
Dendritic.cells.resting	HCG18	-0.199853	2.62753e-05	negative
Dendritic.cells.activated	HCG18	-0.112195	0.0191097	negative
Mast.cells.resting	HCG18	-0.2736	6.33334e-09	negative
Eosinophils	HCG18	-0.229129	1.33085e-06	negative
Neutrophils	HCG18	-0.32866	1.93034e-12	negative
Endothelialcells	HCG18	-0.24646	1.86729e-07	negative
Fibroblasts	HCG18	-0.166086	0.00049725	negative
Th1	HCG18	-0.313248	2.21381e-11	negative
Th2	HCG18	-0.211878	8.11244e-06	negative
MDSC	HCP5	0.271774	8.04909e-09	postive
B.cells.naive	HCP5	0.331353	1.24239e-12	postive
Plasma.cells	HCP5	0.19415	4.47997e-05	postive
T.cells.CD8	HCP5	0.372269	8.8565e-16	postive
T.cells.CD4.naive	HCP5	0.301392	1.31712e-10	postive
T.cells.follicular.helper	HCP5	0.43426	1.76664e-21	postive
T.cells.regulatory..Tregs.	HCP5	0.349653	5.53532e-14	postive
NK.cells.activated	HCP5	0.493519	3.80661e-28	postive
Monocytes	HCP5	0.283589	1.65257e-09	postive
Macrophages.M0	HCP5	0.118272	0.013467	postive
Macrophages.M1	HCP5	0.483855	5.73384e-27	postive
Macrophages.M2	HCP5	0.280551	2.50078e-09	postive
Dendritic.cells.resting	HCP5	0.19558	3.92434e-05	postive
Dendritic.cells.activated	HCP5	0.395542	8.83498e-18	postive
Eosinophils	HCP5	0.306125	6.52557e-11	postive
Neutrophils	HCP5	0.271979	7.83582e-09	postive
Endothelialcells	HCP5	-0.126545	0.00815952	negative
Th1	HCP5	0.437682	7.88181e-22	postive
Th2	HCP5	0.24702	1.74809e-07	postive
MDSC	HM13-IT1	-0.143157	0.00273488	negative
B.cells.naive	HM13-IT1	-0.124489	0.00926596	negative
T.cells.CD8	HM13-IT1	-0.108174	0.0238907	negative
T.cells.CD4.naive	HM13-IT1	-0.229354	1.29861e-06	negative
T.cells.regulatory..Tregs.	HM13-IT1	-0.205237	1.56568e-05	negative
NK.cells.activated	HM13-IT1	-0.108592	0.0233497	negative
Monocytes	HM13-IT1	-0.170324	0.000353725	negative
Macrophages.M0	HM13-IT1	-0.109734	0.0219252	negative
Macrophages.M1	HM13-IT1	-0.157026	0.00100251	negative
Macrophages.M2	HM13-IT1	-0.300527	1.49547e-10	negative
Dendritic.cells.resting	HM13-IT1	-0.178523	0.000178886	negative
Dendritic.cells.activated	HM13-IT1	-0.121112	0.011375	negative
Mast.cells.resting	HM13-IT1	-0.270879	9.04724e-09	negative
Eosinophils	HM13-IT1	-0.169087	0.000391011	negative
Neutrophils	HM13-IT1	-0.249422	1.31495e-07	negative
Endothelialcells	HM13-IT1	-0.179049	0.000171048	negative
Fibroblasts	HM13-IT1	-0.154076	0.00124985	negative
Th1	HM13-IT1	-0.192341	5.28923e-05	negative
Th2	HM13-IT1	-0.187887	7.90883e-05	negative
B.cells.naive	HMGA1P4	-0.120361	0.0118986	negative
T.cells.CD8	HMGA1P4	-0.174975	0.000241176	negative
T.cells.CD4.naive	HMGA1P4	-0.153443	0.0013097	negative
T.cells.regulatory..Tregs.	HMGA1P4	-0.227425	1.60123e-06	negative
NK.cells.activated	HMGA1P4	-0.130103	0.00652013	negative
Monocytes	HMGA1P4	-0.114583	0.0166848	negative
Macrophages.M0	HMGA1P4	-0.234864	7.06514e-07	negative
Macrophages.M1	HMGA1P4	-0.204351	1.70655e-05	negative
Macrophages.M2	HMGA1P4	-0.221863	2.90034e-06	negative
Dendritic.cells.resting	HMGA1P4	-0.149557	0.00173912	negative
Dendritic.cells.activated	HMGA1P4	-0.151277	0.00153528	negative
Mast.cells.resting	HMGA1P4	-0.247834	1.58781e-07	negative
Eosinophils	HMGA1P4	-0.101629	0.0338815	negative
Neutrophils	HMGA1P4	-0.147024	0.00208482	negative
Endothelialcells	HMGA1P4	-0.170601	0.000345851	negative
Fibroblasts	HMGA1P4	-0.257559	4.90145e-08	negative
Th1	HMGA1P4	-0.167177	0.000455856	negative
Th2	HMGA1P4	-0.189063	7.11843e-05	negative
MDSC	HOTAIRM1	0.133367	0.00528287	postive
T.cells.CD4.naive	HOTAIRM1	0.234823	7.0974e-07	postive
T.cells.follicular.helper	HOTAIRM1	0.195593	3.91972e-05	postive
Monocytes	HOTAIRM1	0.204842	1.62705e-05	postive
Macrophages.M0	HOTAIRM1	0.202765	1.98927e-05	postive
Macrophages.M2	HOTAIRM1	0.15291	0.00136224	postive
Dendritic.cells.resting	HOTAIRM1	0.131365	0.006014	postive
Dendritic.cells.activated	HOTAIRM1	0.147693	0.00198782	postive
MDSC	HOXB-AS2	-0.136338	0.00434476	negative
B.cells.naive	HOXB-AS2	-0.117954	0.0137208	negative
Plasma.cells	HOXB-AS2	-0.17062	0.000345312	negative
T.cells.CD8	HOXB-AS2	-0.207333	1.2752e-05	negative
T.cells.CD4.naive	HOXB-AS2	-0.220354	3.39865e-06	negative
T.cells.follicular.helper	HOXB-AS2	-0.161879	0.000691744	negative
T.cells.regulatory..Tregs.	HOXB-AS2	-0.224418	2.21174e-06	negative
NK.cells.activated	HOXB-AS2	-0.171164	0.000330337	negative
Monocytes	HOXB-AS2	-0.240643	3.67129e-07	negative
Macrophages.M0	HOXB-AS2	-0.142078	0.00294667	negative
Macrophages.M1	HOXB-AS2	-0.181107	0.000143379	negative
Macrophages.M2	HOXB-AS2	-0.253083	8.47069e-08	negative
Dendritic.cells.resting	HOXB-AS2	-0.191224	5.85557e-05	negative
Dendritic.cells.activated	HOXB-AS2	-0.157555	0.000963287	negative
Mast.cells.resting	HOXB-AS2	-0.171575	0.000319412	negative
Eosinophils	HOXB-AS2	-0.137066	0.00413936	negative
Neutrophils	HOXB-AS2	-0.210224	9.57428e-06	negative
Endothelialcells	HOXB-AS2	-0.200471	2.47759e-05	negative
Th1	HOXB-AS2	-0.236383	5.95787e-07	negative
Th2	HOXB-AS2	-0.182662	0.000125324	negative
Macrophages.M1	HOXC-AS1	-0.146835	0.00211295	negative
Dendritic.cells.activated	HOXC-AS1	-0.123282	0.009976	negative
Mast.cells.resting	HOXC-AS1	-0.204942	1.61125e-05	negative
Eosinophils	HOXC-AS1	-0.153968	0.00125988	negative
Neutrophils	HOXC-AS1	-0.229757	1.24273e-06	negative
Macrophages.M2	HOXC-AS2	-0.11852	0.0132715	negative
Mast.cells.resting	HOXC-AS2	-0.197655	3.23313e-05	negative
Eosinophils	HOXC-AS2	-0.148437	0.00188487	negative
Neutrophils	HOXC-AS2	-0.208083	1.18427e-05	negative
Endothelialcells	HOXC-AS2	-0.168212	0.000419591	negative
Th2	HOXC-AS2	-0.109359	0.0223845	negative
T.cells.CD4.naive	HOXC13-AS	0.102324	0.0326745	postive
Eosinophils	HOXC13-AS	-0.105142	0.0281481	negative
MDSC	HOXD-AS2	0.13861	0.00373203	postive
Plasma.cells	HOXD-AS2	0.144331	0.00252021	postive
T.cells.CD4.naive	HOXD-AS2	0.146307	0.00219347	postive
T.cells.regulatory..Tregs.	HOXD-AS2	0.133636	0.00519092	postive
Monocytes	HOXD-AS2	0.152488	0.00140508	postive
Macrophages.M2	HOXD-AS2	0.135732	0.00452298	postive
Dendritic.cells.resting	HOXD-AS2	0.103805	0.0302242	postive
Mast.cells.resting	HOXD-AS2	0.114931	0.0163544	postive
Eosinophils	HOXD-AS2	0.16327	0.000620756	postive
Endothelialcells	HOXD-AS2	0.155371	0.00113507	postive
Fibroblasts	HOXD-AS2	0.107515	0.0247654	postive
Th1	HOXD-AS2	0.137499	0.00402112	postive
Th2	HOXD-AS2	0.135802	0.00450208	postive
MDSC	INE1	-0.124697	0.00914839	negative
Plasma.cells	INE1	-0.157076	0.000998777	negative
T.cells.CD8	INE1	-0.11761	0.0140001	negative
T.cells.CD4.naive	INE1	-0.224067	2.29622e-06	negative
T.cells.regulatory..Tregs.	INE1	-0.212503	7.61695e-06	negative
NK.cells.activated	INE1	-0.128221	0.00734647	negative
Monocytes	INE1	-0.17017	0.00035819	negative
Macrophages.M0	INE1	-0.108325	0.0236934	negative
Macrophages.M1	INE1	-0.179072	0.000170715	negative
Macrophages.M2	INE1	-0.29923	1.8076e-10	negative
Dendritic.cells.resting	INE1	-0.143781	0.00261885	negative
Dendritic.cells.activated	INE1	-0.130745	0.00625808	negative
Mast.cells.resting	INE1	-0.231034	1.08031e-06	negative
Eosinophils	INE1	-0.157946	0.000935153	negative
Neutrophils	INE1	-0.259458	3.87433e-08	negative
Endothelialcells	INE1	-0.140278	0.00333315	negative
Fibroblasts	INE1	-0.131097	0.00611842	negative
Th1	INE1	-0.217768	4.44801e-06	negative
Th2	INE1	-0.170083	0.000360737	negative
Plasma.cells	IPO5P1	-0.175125	0.000238172	negative
T.cells.CD8	IPO5P1	-0.125725	0.00858581	negative
T.cells.CD4.naive	IPO5P1	-0.122664	0.0103585	negative
T.cells.regulatory..Tregs.	IPO5P1	-0.220504	3.34544e-06	negative
NK.cells.activated	IPO5P1	-0.120939	0.0114941	negative
Monocytes	IPO5P1	-0.206638	1.36527e-05	negative
Macrophages.M0	IPO5P1	-0.103918	0.0300426	negative
Macrophages.M1	IPO5P1	-0.169292	0.00038461	negative
Macrophages.M2	IPO5P1	-0.269157	1.13153e-08	negative
Dendritic.cells.resting	IPO5P1	-0.167536	0.000442973	negative
Mast.cells.resting	IPO5P1	-0.25848	4.37403e-08	negative
Eosinophils	IPO5P1	-0.168585	0.00040719	negative
Neutrophils	IPO5P1	-0.244179	2.43924e-07	negative
Endothelialcells	IPO5P1	-0.17977	0.000160836	negative
Fibroblasts	IPO5P1	-0.16753	0.000443169	negative
Th1	IPO5P1	-0.223763	2.37176e-06	negative
Th2	IPO5P1	-0.1786	0.000177721	negative
MDSC	IQCH-AS1	-0.1921	5.40647e-05	negative
B.cells.naive	IQCH-AS1	-0.218413	4.16036e-06	negative
Plasma.cells	IQCH-AS1	-0.22122	3.10328e-06	negative
T.cells.CD8	IQCH-AS1	-0.21911	3.87e-06	negative
T.cells.CD4.naive	IQCH-AS1	-0.22921	1.3191e-06	negative
T.cells.follicular.helper	IQCH-AS1	-0.296645	2.63041e-10	negative
T.cells.regulatory..Tregs.	IQCH-AS1	-0.297184	2.43302e-10	negative
NK.cells.activated	IQCH-AS1	-0.30545	7.21823e-11	negative
Monocytes	IQCH-AS1	-0.302523	1.11481e-10	negative
Macrophages.M0	IQCH-AS1	-0.280496	2.51951e-09	negative
Macrophages.M1	IQCH-AS1	-0.311794	2.76721e-11	negative
Macrophages.M2	IQCH-AS1	-0.350751	4.5629e-14	negative
Dendritic.cells.resting	IQCH-AS1	-0.236729	5.72984e-07	negative
Dendritic.cells.activated	IQCH-AS1	-0.308082	4.86305e-11	negative
Mast.cells.resting	IQCH-AS1	-0.212564	7.56994e-06	negative
Eosinophils	IQCH-AS1	-0.229666	1.25514e-06	negative
Neutrophils	IQCH-AS1	-0.294474	3.59402e-10	negative
Endothelialcells	IQCH-AS1	-0.190151	6.45328e-05	negative
Fibroblasts	IQCH-AS1	-0.211909	8.08662e-06	negative
Th1	IQCH-AS1	-0.346632	9.38373e-14	negative
Th2	IQCH-AS1	-0.269349	1.10372e-08	negative
MDSC	JPX	-0.200002	2.59063e-05	negative
B.cells.naive	JPX	-0.251814	9.8731e-08	negative
Plasma.cells	JPX	-0.226341	1.79998e-06	negative
T.cells.CD8	JPX	-0.229748	1.24388e-06	negative
T.cells.CD4.naive	JPX	-0.316608	1.31612e-11	negative
T.cells.follicular.helper	JPX	-0.262789	2.55291e-08	negative
T.cells.regulatory..Tregs.	JPX	-0.309805	3.74685e-11	negative
NK.cells.activated	JPX	-0.250868	1.10614e-07	negative
Monocytes	JPX	-0.234163	7.64003e-07	negative
Macrophages.M0	JPX	-0.287075	1.02101e-09	negative
Macrophages.M1	JPX	-0.30786	5.02816e-11	negative
Macrophages.M2	JPX	-0.436644	1.00783e-21	negative
Dendritic.cells.resting	JPX	-0.25622	5.77912e-08	negative
Dendritic.cells.activated	JPX	-0.309362	4.0075e-11	negative
Mast.cells.resting	JPX	-0.210442	9.36828e-06	negative
Eosinophils	JPX	-0.13886	0.00366976	negative
Neutrophils	JPX	-0.259807	3.7095e-08	negative
Endothelialcells	JPX	-0.231474	1.02933e-06	negative
Fibroblasts	JPX	-0.277389	3.82849e-09	negative
Th1	JPX	-0.331329	1.24731e-12	negative
Th2	JPX	-0.218037	4.3258e-06	negative
MDSC	KANSL1-AS1	0.101143	0.0347475	postive
MDSC	KCNK15-AS1	-0.127207	0.00782906	negative
B.cells.naive	KCNK15-AS1	-0.264984	1.93311e-08	negative
T.cells.CD8	KCNK15-AS1	-0.148664	0.00185453	negative
T.cells.CD4.naive	KCNK15-AS1	-0.188041	7.80127e-05	negative
T.cells.follicular.helper	KCNK15-AS1	-0.289045	7.75443e-10	negative
T.cells.regulatory..Tregs.	KCNK15-AS1	-0.117492	0.0140978	negative
NK.cells.activated	KCNK15-AS1	-0.225557	1.95819e-06	negative
Monocytes	KCNK15-AS1	-0.194071	4.51251e-05	negative
Macrophages.M0	KCNK15-AS1	-0.216588	5.02368e-06	negative
Macrophages.M1	KCNK15-AS1	-0.139315	0.00355844	negative
Macrophages.M2	KCNK15-AS1	-0.2037	1.81766e-05	negative
Dendritic.cells.resting	KCNK15-AS1	-0.146941	0.00209711	negative
Dendritic.cells.activated	KCNK15-AS1	-0.30279	1.07181e-10	negative
Mast.cells.resting	KCNK15-AS1	-0.127906	0.00749336	negative
Eosinophils	KCNK15-AS1	-0.137475	0.00402766	negative
Neutrophils	KCNK15-AS1	-0.139194	0.00358771	negative
Endothelialcells	KCNK15-AS1	-0.123237	0.0100037	negative
Th1	KCNK15-AS1	-0.206832	1.33955e-05	negative
Th2	KCNK15-AS1	-0.2008	2.40131e-05	negative
MDSC	KDM4A-AS1	-0.148991	0.00181141	negative
B.cells.naive	KDM4A-AS1	-0.151926	0.00146422	negative
Plasma.cells	KDM4A-AS1	-0.213572	6.8366e-06	negative
T.cells.CD8	KDM4A-AS1	-0.214163	6.43832e-06	negative
T.cells.CD4.naive	KDM4A-AS1	-0.254094	7.49229e-08	negative
T.cells.follicular.helper	KDM4A-AS1	-0.109836	0.0218019	negative
T.cells.regulatory..Tregs.	KDM4A-AS1	-0.287614	9.47142e-10	negative
NK.cells.activated	KDM4A-AS1	-0.139131	0.00360312	negative
Monocytes	KDM4A-AS1	-0.19798	3.13599e-05	negative
Macrophages.M0	KDM4A-AS1	-0.21212	7.91713e-06	negative
Macrophages.M1	KDM4A-AS1	-0.227623	1.5674e-06	negative
Macrophages.M2	KDM4A-AS1	-0.331496	1.21356e-12	negative
Dendritic.cells.resting	KDM4A-AS1	-0.196154	3.72045e-05	negative
Dendritic.cells.activated	KDM4A-AS1	-0.171087	0.000332402	negative
Mast.cells.resting	KDM4A-AS1	-0.383352	1.0334e-16	negative
Eosinophils	KDM4A-AS1	-0.258107	4.58069e-08	negative
Neutrophils	KDM4A-AS1	-0.32867	1.92743e-12	negative
Endothelialcells	KDM4A-AS1	-0.333506	8.70844e-13	negative
Fibroblasts	KDM4A-AS1	-0.290208	6.58574e-10	negative
Th1	KDM4A-AS1	-0.251115	1.07381e-07	negative
Th2	KDM4A-AS1	-0.280048	2.67716e-09	negative
B.cells.naive	KIRREL3-AS1	0.132983	0.00541645	postive
T.cells.follicular.helper	KIRREL3-AS1	0.228527	1.42098e-06	postive
NK.cells.activated	KIRREL3-AS1	0.187979	7.84419e-05	postive
Dendritic.cells.activated	KIRREL3-AS1	0.190245	6.39893e-05	postive
Mast.cells.resting	KIRREL3-AS1	-0.197361	3.32374e-05	negative
Endothelialcells	KIRREL3-AS1	-0.126755	0.00805372	negative
T.cells.CD4.naive	KRTAP5-AS1	-0.10377	0.0302803	negative
Monocytes	KRTAP5-AS1	-0.101589	0.0339529	negative
Dendritic.cells.resting	KRTAP5-AS1	-0.102967	0.0315905	negative
Eosinophils	KRTAP5-AS1	-0.156153	0.00107051	negative
MDSC	KTN1-AS1	-0.20843	1.14432e-05	negative
B.cells.naive	KTN1-AS1	-0.255903	6.00825e-08	negative
Plasma.cells	KTN1-AS1	-0.102656	0.03211	negative
T.cells.CD8	KTN1-AS1	-0.235953	6.25322e-07	negative
T.cells.CD4.naive	KTN1-AS1	-0.13849	0.00376241	negative
T.cells.follicular.helper	KTN1-AS1	-0.292876	4.51456e-10	negative
T.cells.regulatory..Tregs.	KTN1-AS1	-0.243268	2.7117e-07	negative
NK.cells.activated	KTN1-AS1	-0.269942	1.02197e-08	negative
Monocytes	KTN1-AS1	-0.120657	0.0116898	negative
Macrophages.M0	KTN1-AS1	-0.156995	0.00100488	negative
Macrophages.M1	KTN1-AS1	-0.233456	8.26578e-07	negative
Macrophages.M2	KTN1-AS1	-0.251975	9.68304e-08	negative
Dendritic.cells.resting	KTN1-AS1	-0.138534	0.00375127	negative
Dendritic.cells.activated	KTN1-AS1	-0.251048	1.08249e-07	negative
Eosinophils	KTN1-AS1	-0.165595	0.000516968	negative
Neutrophils	KTN1-AS1	-0.163036	0.000632218	negative
Endothelialcells	KTN1-AS1	-0.151473	0.00151345	negative
Th1	KTN1-AS1	-0.262832	2.53897e-08	negative
Th2	KTN1-AS1	-0.171593	0.000318929	negative
MDSC	LBX2-AS1	0.102006	0.0332218	postive
B.cells.naive	LBX2-AS1	-0.107036	0.0254177	negative
Plasma.cells	LBX2-AS1	0.104339	0.0293791	postive
Macrophages.M0	LBX2-AS1	-0.124143	0.00946509	negative
MDSC	LENG8-AS1	-0.161073	0.000736238	negative
B.cells.naive	LENG8-AS1	-0.160055	0.000796217	negative
Plasma.cells	LENG8-AS1	-0.144084	0.0025641	negative
T.cells.CD8	LENG8-AS1	-0.125403	0.00875885	negative
T.cells.CD4.naive	LENG8-AS1	-0.149654	0.00172695	negative
T.cells.follicular.helper	LENG8-AS1	-0.131816	0.00584191	negative
T.cells.regulatory..Tregs.	LENG8-AS1	-0.239244	4.30825e-07	negative
NK.cells.activated	LENG8-AS1	-0.149828	0.00170541	negative
Monocytes	LENG8-AS1	-0.173034	0.000283318	negative
Macrophages.M0	LENG8-AS1	-0.164062	0.000583418	negative
Macrophages.M1	LENG8-AS1	-0.20186	2.16979e-05	negative
Macrophages.M2	LENG8-AS1	-0.347588	7.94436e-14	negative
Dendritic.cells.resting	LENG8-AS1	-0.206405	1.39687e-05	negative
Dendritic.cells.activated	LENG8-AS1	-0.206172	1.42906e-05	negative
Mast.cells.resting	LENG8-AS1	-0.230226	1.18049e-06	negative
Eosinophils	LENG8-AS1	-0.115223	0.0160828	negative
Neutrophils	LENG8-AS1	-0.259637	3.78862e-08	negative
Endothelialcells	LENG8-AS1	-0.173394	0.00027501	negative
Fibroblasts	LENG8-AS1	-0.20846	1.14093e-05	negative
Th1	LENG8-AS1	-0.217308	4.66444e-06	negative
Th2	LENG8-AS1	-0.180623	0.000149485	negative
MDSC	LINC-PINT	-0.146321	0.00219124	negative
Plasma.cells	LINC-PINT	-0.216966	4.83226e-06	negative
T.cells.CD8	LINC-PINT	-0.160545	0.000766805	negative
T.cells.CD4.naive	LINC-PINT	-0.240508	3.72818e-07	negative
T.cells.regulatory..Tregs.	LINC-PINT	-0.277262	3.89431e-09	negative
NK.cells.activated	LINC-PINT	-0.125964	0.00845967	negative
Monocytes	LINC-PINT	-0.250025	1.22358e-07	negative
Macrophages.M0	LINC-PINT	-0.133648	0.00518687	negative
Macrophages.M1	LINC-PINT	-0.193944	4.56575e-05	negative
Macrophages.M2	LINC-PINT	-0.280531	2.50763e-09	negative
Dendritic.cells.resting	LINC-PINT	-0.191644	5.63633e-05	negative
Mast.cells.resting	LINC-PINT	-0.269355	1.10289e-08	negative
Eosinophils	LINC-PINT	-0.105244	0.0279947	negative
Neutrophils	LINC-PINT	-0.230191	1.18503e-06	negative
Endothelialcells	LINC-PINT	-0.232959	8.73495e-07	negative
Fibroblasts	LINC-PINT	-0.20865	1.11964e-05	negative
Th1	LINC-PINT	-0.248691	1.43447e-07	negative
Th2	LINC-PINT	-0.186498	8.94955e-05	negative
B.cells.naive	LINC00052	-0.107069	0.0253735	negative
Macrophages.M0	LINC00052	-0.120069	0.0121072	negative
Dendritic.cells.resting	LINC00052	-0.109466	0.0222523	negative
Dendritic.cells.activated	LINC00052	-0.113539	0.0177094	negative
T.cells.CD8	LINC00106	-0.105615	0.0274433	negative
Macrophages.M0	LINC00106	-0.135402	0.00462281	negative
Macrophages.M1	LINC00106	-0.129825	0.00663698	negative
Macrophages.M2	LINC00106	-0.224485	2.19613e-06	negative
Dendritic.cells.resting	LINC00106	-0.156952	0.00100813	negative
Dendritic.cells.activated	LINC00106	-0.157963	0.000933939	negative
Mast.cells.resting	LINC00106	-0.308208	4.77116e-11	negative
Neutrophils	LINC00106	-0.168691	0.000403707	negative
Endothelialcells	LINC00106	-0.253281	8.26915e-08	negative
Fibroblasts	LINC00106	-0.24338	2.6768e-07	negative
Th1	LINC00106	-0.115743	0.0156069	negative
Th2	LINC00106	-0.195782	3.85155e-05	negative
MDSC	LINC00174	-0.144957	0.00241214	negative
B.cells.naive	LINC00174	-0.201602	2.22413e-05	negative
Plasma.cells	LINC00174	-0.110903	0.0205458	negative
T.cells.CD8	LINC00174	-0.207266	1.28364e-05	negative
T.cells.CD4.memory.resting	LINC00174	0.103374	0.0309202	postive
T.cells.follicular.helper	LINC00174	-0.13535	0.00463861	negative
T.cells.regulatory..Tregs.	LINC00174	-0.200441	2.48484e-05	negative
NK.cells.activated	LINC00174	-0.195354	4.00757e-05	negative
Monocytes	LINC00174	-0.166285	0.000489437	negative
Macrophages.M0	LINC00174	-0.194738	4.24289e-05	negative
Macrophages.M1	LINC00174	-0.258677	4.26845e-08	negative
Macrophages.M2	LINC00174	-0.308151	4.81286e-11	negative
Dendritic.cells.resting	LINC00174	-0.188112	7.75138e-05	negative
Dendritic.cells.activated	LINC00174	-0.253175	8.37686e-08	negative
Mast.cells.resting	LINC00174	-0.186995	8.56345e-05	negative
Eosinophils	LINC00174	-0.209729	1.00585e-05	negative
Neutrophils	LINC00174	-0.209705	1.0083e-05	negative
Fibroblasts	LINC00174	-0.240499	3.73216e-07	negative
Th1	LINC00174	-0.216616	5.00957e-06	negative
Th2	LINC00174	-0.154025	0.00125455	negative
T.cells.follicular.helper	LINC00205	0.101437	0.0342219	postive
Mast.cells.resting	LINC00205	-0.142185	0.00292494	negative
B.cells.naive	LINC00265	-0.132215	0.00569327	negative
T.cells.CD8	LINC00265	-0.11435	0.0169087	negative
T.cells.CD4.naive	LINC00265	-0.217601	4.52529e-06	negative
T.cells.follicular.helper	LINC00265	-0.168454	0.000411493	negative
T.cells.regulatory..Tregs.	LINC00265	-0.164188	0.000577686	negative
NK.cells.activated	LINC00265	-0.217505	4.57086e-06	negative
Monocytes	LINC00265	-0.235572	6.52612e-07	negative
Macrophages.M0	LINC00265	-0.16653	0.000480012	negative
Macrophages.M1	LINC00265	-0.165868	0.000505912	negative
Macrophages.M2	LINC00265	-0.282215	1.99445e-09	negative
Dendritic.cells.resting	LINC00265	-0.198071	3.10941e-05	negative
Dendritic.cells.activated	LINC00265	-0.263259	2.40564e-08	negative
Mast.cells.resting	LINC00265	-0.115914	0.0154535	negative
Eosinophils	LINC00265	-0.111333	0.0200581	negative
Neutrophils	LINC00265	-0.154116	0.00124609	negative
Fibroblasts	LINC00265	-0.107294	0.0250651	negative
Th1	LINC00265	-0.210571	9.24804e-06	negative
Th2	LINC00265	-0.124516	0.00925086	negative
Mast.cells.resting	LINC00294	-0.16116	0.000731289	negative
Neutrophils	LINC00294	-0.135363	0.00463448	negative
Endothelialcells	LINC00294	-0.136095	0.00441556	negative
Macrophages.M2	LINC00324	-0.103805	0.0302237	negative
Eosinophils	LINC00324	0.125195	0.00887187	postive
Fibroblasts	LINC00324	-0.128203	0.00735452	negative
T.cells.CD4.naive	LINC00339	0.101525	0.0340658	postive
T.cells.CD4.memory.resting	LINC00339	0.12987	0.00661766	postive
Endothelialcells	LINC00339	-0.111859	0.0194744	negative
Fibroblasts	LINC00339	-0.125561	0.00867356	negative
Macrophages.M2	LINC00342	-0.129111	0.00694482	negative
Mast.cells.resting	LINC00342	-0.114287	0.01697	negative
Neutrophils	LINC00342	-0.183425	0.000117271	negative
Mast.cells.resting	LINC00346	-0.12561	0.00864707	negative
Eosinophils	LINC00346	-0.111992	0.0193296	negative
NK.cells.activated	LINC00392	0.109005	0.0228258	postive
Dendritic.cells.activated	LINC00392	0.12649	0.00818738	postive
Mast.cells.resting	LINC00392	-0.127335	0.00776652	negative
Plasma.cells	LINC00393	-0.129551	0.00675359	negative
Mast.cells.resting	LINC00393	-0.264429	2.07434e-08	negative
Eosinophils	LINC00393	-0.190998	5.97681e-05	negative
Neutrophils	LINC00393	-0.174059	0.000260271	negative
Endothelialcells	LINC00393	-0.156414	0.00104974	negative
Fibroblasts	LINC00393	-0.109982	0.0216263	negative
Th2	LINC00393	-0.15965	0.000821352	negative
MDSC	LINC00467	-0.110309	0.0212371	negative
B.cells.naive	LINC00467	-0.330873	1.34438e-12	negative
Plasma.cells	LINC00467	-0.168141	0.000421988	negative
T.cells.CD8	LINC00467	-0.276385	4.37823e-09	negative
T.cells.CD4.naive	LINC00467	-0.23087	1.09999e-06	negative
T.cells.follicular.helper	LINC00467	-0.282452	1.9308e-09	negative
T.cells.regulatory..Tregs.	LINC00467	-0.311141	3.05715e-11	negative
NK.cells.activated	LINC00467	-0.312999	2.30028e-11	negative
Monocytes	LINC00467	-0.205894	1.46847e-05	negative
Macrophages.M0	LINC00467	-0.283275	1.72529e-09	negative
Macrophages.M1	LINC00467	-0.310565	3.33783e-11	negative
Macrophages.M2	LINC00467	-0.331183	1.27764e-12	negative
Dendritic.cells.resting	LINC00467	-0.290847	6.01812e-10	negative
Dendritic.cells.activated	LINC00467	-0.362137	5.88124e-15	negative
Mast.cells.resting	LINC00467	-0.260194	3.53459e-08	negative
Eosinophils	LINC00467	-0.207321	1.27665e-05	negative
Neutrophils	LINC00467	-0.100089	0.0366921	negative
Endothelialcells	LINC00467	-0.202821	1.97853e-05	negative
Fibroblasts	LINC00467	-0.293155	4.33863e-10	negative
Th1	LINC00467	-0.290412	6.39901e-10	negative
Th2	LINC00467	-0.299337	1.77953e-10	negative
MDSC	LINC00472	-0.313174	2.23916e-11	negative
B.cells.naive	LINC00472	-0.219686	3.64432e-06	negative
Plasma.cells	LINC00472	-0.243779	2.55544e-07	negative
T.cells.CD8	LINC00472	-0.207219	1.28955e-05	negative
T.cells.CD4.naive	LINC00472	-0.350372	4.87751e-14	negative
T.cells.follicular.helper	LINC00472	-0.268688	1.20234e-08	negative
T.cells.regulatory..Tregs.	LINC00472	-0.384845	7.68741e-17	negative
NK.cells.activated	LINC00472	-0.260391	3.44899e-08	negative
Monocytes	LINC00472	-0.323122	4.71385e-12	negative
Macrophages.M0	LINC00472	-0.234677	7.21395e-07	negative
Macrophages.M1	LINC00472	-0.339598	3.13734e-13	negative
Macrophages.M2	LINC00472	-0.379149	2.35643e-16	negative
Dendritic.cells.resting	LINC00472	-0.22476	2.13264e-06	negative
Dendritic.cells.activated	LINC00472	-0.245262	2.14938e-07	negative
Mast.cells.resting	LINC00472	-0.236234	6.05824e-07	negative
Eosinophils	LINC00472	-0.225179	2.03918e-06	negative
Neutrophils	LINC00472	-0.311549	2.87283e-11	negative
Endothelialcells	LINC00472	-0.17191	0.000310756	negative
Fibroblasts	LINC00472	-0.185357	9.89966e-05	negative
Th1	LINC00472	-0.366057	2.84986e-15	negative
Th2	LINC00472	-0.249769	1.26163e-07	negative
B.cells.naive	LINC00482	-0.109988	0.0216189	negative
T.cells.CD8	LINC00482	-0.137591	0.00399661	negative
NK.cells.activated	LINC00482	-0.100829	0.0353174	negative
Macrophages.M0	LINC00482	-0.172468	0.000296834	negative
Macrophages.M1	LINC00482	-0.101589	0.0339522	negative
Dendritic.cells.resting	LINC00482	-0.100585	0.0357662	negative
Dendritic.cells.activated	LINC00482	-0.137751	0.00395394	negative
Eosinophils	LINC00482	-0.132754	0.00549757	negative
Th2	LINC00482	-0.105076	0.0282483	negative
MDSC	LINC00504	-0.226944	1.68672e-06	negative
B.cells.naive	LINC00504	-0.267262	1.44469e-08	negative
Plasma.cells	LINC00504	-0.182356	0.000128699	negative
[truncated: 2,400 more rows]

## Sheet: CESC
Tumor-infiltrated immune cells	lncRNA	cor	pvalue	Regulation
T.cells.CD4.naive	AATBC	0.222595	8.59125e-05	postive
T.cells.regulatory..Tregs.	AATBC	0.133811	0.0191967	postive
NK.cells.resting	AATBC	0.186762	0.00102868	postive
Dendritic.cells.resting	AATBC	0.219426	0.000108859	postive
Dendritic.cells.activated	AATBC	0.143828	0.0117765	postive
Mast.cells.activated	AATBC	-0.252032	8.08302e-06	negative
Neutrophils	AATBC	-0.168181	0.00316766	negative
Mast.cells.activated	AC002454.1	0.160265	0.0049511	postive
Endothelialcells	AC002454.1	0.134183	0.0188609	postive
MDSC	AC004000.1	0.199857	0.00043595	postive
T.cells.CD4.naive	AC004000.1	0.1437	0.0118525	postive
NK.cells.resting	AC004000.1	0.116272	0.0421023	postive
Macrophages.M2	AC004000.1	0.143743	0.0118266	postive
Dendritic.cells.activated	AC004000.1	0.113053	0.0481704	postive
Endothelialcells	AC004000.1	-0.167331	0.00332649	negative
Fibroblasts	AC004000.1	-0.129093	0.0239194	negative
Plasma.cells	AC004870.4	0.140013	0.0142343	postive
T.cells.CD4.memory.activated	AC004870.4	-0.167764	0.00324462	negative
T.cells.follicular.helper	AC004870.4	-0.168703	0.00307376	negative
NK.cells.resting	AC004870.4	-0.174557	0.00217989	negative
NK.cells.activated	AC004870.4	-0.152291	0.00761478	negative
Macrophages.M1	AC004870.4	-0.158951	0.00532195	negative
Macrophages.M2	AC004870.4	-0.120234	0.0355303	negative
Endothelialcells	AC004870.4	-0.131558	0.0213399	negative
T.cells.CD8	AC005083.1	-0.118506	0.0382821	negative
T.cells.CD4.naive	AC005083.1	-0.20892	0.000232921	negative
T.cells.CD4.memory.activated	AC005083.1	-0.217553	0.000125005	negative
T.cells.follicular.helper	AC005083.1	-0.216687	0.000133209	negative
T.cells.regulatory..Tregs.	AC005083.1	-0.247507	1.18559e-05	negative
NK.cells.resting	AC005083.1	-0.297227	1.16893e-07	negative
NK.cells.activated	AC005083.1	-0.295234	1.4321e-07	negative
Monocytes	AC005083.1	-0.200236	0.000424879	negative
Macrophages.M0	AC005083.1	-0.147831	0.00960755	negative
Macrophages.M1	AC005083.1	-0.310418	2.93175e-08	negative
Macrophages.M2	AC005083.1	-0.279115	6.99543e-07	negative
Dendritic.cells.resting	AC005083.1	-0.137912	0.0157719	negative
Dendritic.cells.activated	AC005083.1	-0.282832	4.89532e-07	negative
Mast.cells.resting	AC005083.1	-0.267178	2.12629e-06	negative
Eosinophils	AC005083.1	-0.280484	6.13717e-07	negative
Endothelialcells	AC005083.1	-0.199179	0.000456385	negative
Fibroblasts	AC005083.1	-0.142171	0.0127937	negative
Th1	AC005083.1	-0.217991	0.000121041	negative
Th2	AC005083.1	-0.213335	0.000169952	negative
Th17	AC005083.1	-0.166176	0.00355346	negative
B.cells.naive	AC005256.1	-0.158304	0.00551369	negative
T.cells.CD8	AC005256.1	-0.126937	0.0263918	negative
T.cells.CD4.memory.activated	AC005256.1	-0.11679	0.0411889	negative
T.cells.follicular.helper	AC005256.1	-0.158443	0.00547206	negative
T.cells.regulatory..Tregs.	AC005256.1	-0.169635	0.00291221	negative
Macrophages.M1	AC005256.1	-0.153858	0.00700761	negative
Macrophages.M2	AC005256.1	-0.125698	0.0279105	negative
Eosinophils	AC005256.1	-0.158348	0.00550047	negative
Plasma.cells	AC006538.1	0.122197	0.0326112	postive
T.cells.CD4.memory.activated	AC006538.1	0.113734	0.046828	postive
T.cells.CD8	AC007383.3	-0.189601	0.00085799	negative
T.cells.CD4.naive	AC007383.3	-0.311336	2.65579e-08	negative
T.cells.CD4.memory.activated	AC007383.3	-0.222365	8.74143e-05	negative
T.cells.regulatory..Tregs.	AC007383.3	-0.255564	5.96414e-06	negative
NK.cells.resting	AC007383.3	-0.258858	4.47359e-06	negative
NK.cells.activated	AC007383.3	-0.351416	2.53255e-10	negative
Monocytes	AC007383.3	-0.154616	0.00672999	negative
Macrophages.M0	AC007383.3	-0.199146	0.000457381	negative
Macrophages.M1	AC007383.3	-0.337422	1.3879e-09	negative
Macrophages.M2	AC007383.3	-0.287958	2.96644e-07	negative
Dendritic.cells.resting	AC007383.3	-0.191091	0.000779227	negative
Dendritic.cells.activated	AC007383.3	-0.338536	1.21591e-09	negative
Mast.cells.resting	AC007383.3	-0.369189	2.57886e-11	negative
Mast.cells.activated	AC007383.3	-0.15329	0.00722264	negative
Eosinophils	AC007383.3	-0.306887	4.27401e-08	negative
Neutrophils	AC007383.3	-0.332082	2.59861e-09	negative
Th1	AC007383.3	-0.270709	1.5388e-06	negative
Th2	AC007383.3	-0.134626	0.0184683	negative
Th17	AC007383.3	-0.179304	0.00163687	negative
MDSC	AC008982.2	-0.147617	0.00971396	negative
T.cells.CD4.memory.activated	AC008982.2	-0.138778	0.0151213	negative
Fibroblasts	AC008982.2	0.126129	0.0273742	postive
MDSC	AC009120.3	-0.174299	0.00221364	negative
T.cells.CD8	AC009120.3	-0.117135	0.04059	negative
T.cells.CD4.naive	AC009120.3	-0.246791	1.2588e-05	negative
T.cells.CD4.memory.resting	AC009120.3	-0.162912	0.00427337	negative
T.cells.CD4.memory.activated	AC009120.3	-0.210717	0.000205039	negative
T.cells.regulatory..Tregs.	AC009120.3	-0.140896	0.013629	negative
NK.cells.resting	AC009120.3	-0.202074	0.000374894	negative
NK.cells.activated	AC009120.3	-0.22342	8.07384e-05	negative
Monocytes	AC009120.3	-0.134024	0.0190041	negative
Macrophages.M0	AC009120.3	-0.20819	0.000245223	negative
Macrophages.M1	AC009120.3	-0.270159	1.61884e-06	negative
Macrophages.M2	AC009120.3	-0.29077	2.24413e-07	negative
Dendritic.cells.resting	AC009120.3	-0.196432	0.000548601	negative
Dendritic.cells.activated	AC009120.3	-0.258919	4.44966e-06	negative
Mast.cells.resting	AC009120.3	-0.192649	0.000704099	negative
Mast.cells.activated	AC009120.3	-0.221628	9.23868e-05	negative
Eosinophils	AC009120.3	-0.29302	1.79125e-07	negative
Neutrophils	AC009120.3	-0.188339	0.000930356	negative
Endothelialcells	AC009120.3	-0.114348	0.0456463	negative
Th1	AC009120.3	-0.230025	4.86682e-05	negative
Th2	AC009120.3	-0.211995	0.000187145	negative
Th17	AC009120.3	-0.174149	0.00223347	negative
MDSC	AC009120.5	-0.192336	0.000718638	negative
T.cells.CD8	AC009120.5	-0.115771	0.0430021	negative
T.cells.CD4.naive	AC009120.5	-0.283248	4.70197e-07	negative
T.cells.CD4.memory.resting	AC009120.5	-0.16545	0.00370348	negative
T.cells.CD4.memory.activated	AC009120.5	-0.256847	5.33479e-06	negative
T.cells.follicular.helper	AC009120.5	-0.12422	0.0298192	negative
T.cells.regulatory..Tregs.	AC009120.5	-0.143166	0.0121742	negative
NK.cells.resting	AC009120.5	-0.231587	4.30849e-05	negative
NK.cells.activated	AC009120.5	-0.245496	1.40226e-05	negative
Monocytes	AC009120.5	-0.162556	0.00435935	negative
Macrophages.M0	AC009120.5	-0.182026	0.00138443	negative
Macrophages.M1	AC009120.5	-0.275415	9.92903e-07	negative
Macrophages.M2	AC009120.5	-0.320953	9.24163e-09	negative
Dendritic.cells.resting	AC009120.5	-0.213677	0.000165816	negative
Dendritic.cells.activated	AC009120.5	-0.274391	1.09299e-06	negative
Mast.cells.resting	AC009120.5	-0.169802	0.00288405	negative
Mast.cells.activated	AC009120.5	-0.239544	2.28576e-05	negative
Eosinophils	AC009120.5	-0.290859	2.22426e-07	negative
Neutrophils	AC009120.5	-0.1832	0.00128702	negative
Th1	AC009120.5	-0.258185	4.74588e-06	negative
Th2	AC009120.5	-0.200971	0.000404188	negative
Th17	AC009120.5	-0.164626	0.00388037	negative
B.cells.naive	AC009299.3	-0.119105	0.0373075	negative
T.cells.CD4.memory.activated	AC009299.3	-0.142423	0.0126342	negative
T.cells.regulatory..Tregs.	AC009299.3	-0.131449	0.0214481	negative
Monocytes	AC009299.3	-0.200786	0.000409306	negative
Macrophages.M1	AC009299.3	-0.118761	0.0378641	negative
Macrophages.M2	AC009299.3	-0.139864	0.0143393	negative
Eosinophils	AC009299.3	-0.171624	0.00259282	negative
Th1	AC009299.3	-0.136913	0.0165526	negative
Th17	AC009299.3	-0.161502	0.00462303	negative
T.cells.CD8	AC009403.2	-0.171433	0.00262212	negative
T.cells.CD4.naive	AC009403.2	-0.272715	1.27796e-06	negative
T.cells.CD4.memory.resting	AC009403.2	-0.116433	0.0418161	negative
T.cells.CD4.memory.activated	AC009403.2	-0.17665	0.00192282	negative
T.cells.follicular.helper	AC009403.2	-0.121854	0.0331064	negative
T.cells.regulatory..Tregs.	AC009403.2	-0.281227	5.71476e-07	negative
NK.cells.resting	AC009403.2	-0.259049	4.39894e-06	negative
NK.cells.activated	AC009403.2	-0.311395	2.639e-08	negative
Macrophages.M0	AC009403.2	-0.146994	0.0100294	negative
Macrophages.M1	AC009403.2	-0.290531	2.29837e-07	negative
Macrophages.M2	AC009403.2	-0.203758	0.000333964	negative
Dendritic.cells.resting	AC009403.2	-0.200878	0.000406772	negative
Dendritic.cells.activated	AC009403.2	-0.331441	2.79963e-09	negative
Mast.cells.resting	AC009403.2	-0.376552	9.59919e-12	negative
Eosinophils	AC009403.2	-0.266895	2.18154e-06	negative
Neutrophils	AC009403.2	-0.146407	0.0103344	negative
Th1	AC009403.2	-0.189509	0.000863114	negative
Th2	AC009403.2	-0.324946	5.89679e-09	negative
Th17	AC009403.2	-0.116993	0.0408362	negative
MDSC	AC009506.1	-0.113025	0.0482264	negative
T.cells.CD4.naive	AC009506.1	-0.189613	0.000857334	negative
T.cells.CD4.memory.activated	AC009506.1	-0.24931	1.01865e-05	negative
T.cells.follicular.helper	AC009506.1	-0.172801	0.00241924	negative
T.cells.regulatory..Tregs.	AC009506.1	-0.130872	0.0220318	negative
NK.cells.resting	AC009506.1	-0.12501	0.0287846	negative
NK.cells.activated	AC009506.1	-0.297675	1.11657e-07	negative
Macrophages.M0	AC009506.1	-0.257889	4.87028e-06	negative
Macrophages.M1	AC009506.1	-0.275323	1.00159e-06	negative
Macrophages.M2	AC009506.1	-0.23945	2.30325e-05	negative
Dendritic.cells.activated	AC009506.1	-0.137146	0.016368	negative
Mast.cells.activated	AC009506.1	-0.234152	3.52061e-05	negative
Eosinophils	AC009506.1	-0.321944	8.27224e-09	negative
Neutrophils	AC009506.1	-0.332902	2.36194e-09	negative
Endothelialcells	AC009506.1	-0.112454	0.0493753	negative
Th1	AC009506.1	-0.256417	5.53799e-06	negative
Th17	AC009506.1	-0.20617	0.000282514	negative
T.cells.CD8	AC010894.3	-0.181975	0.00138881	negative
T.cells.CD4.naive	AC010894.3	-0.15644	0.00610125	negative
T.cells.CD4.memory.resting	AC010894.3	-0.166899	0.00340986	negative
T.cells.CD4.memory.activated	AC010894.3	-0.148794	0.00914182	negative
T.cells.regulatory..Tregs.	AC010894.3	-0.18148	0.00143197	negative
NK.cells.resting	AC010894.3	-0.200382	0.00042069	negative
NK.cells.activated	AC010894.3	-0.153692	0.00707006	negative
Macrophages.M0	AC010894.3	-0.117736	0.0395634	negative
Macrophages.M1	AC010894.3	-0.173756	0.00228625	negative
Dendritic.cells.resting	AC010894.3	-0.134444	0.018629	negative
Dendritic.cells.activated	AC010894.3	-0.132201	0.0207075	negative
Mast.cells.resting	AC010894.3	-0.12755	0.0256682	negative
Eosinophils	AC010894.3	-0.196677	0.000539733	negative
Neutrophils	AC010894.3	-0.17682	0.00190325	negative
Endothelialcells	AC010894.3	-0.174653	0.00216744	negative
Th1	AC010894.3	-0.118289	0.0386391	negative
Th2	AC010894.3	-0.120083	0.0357637	negative
Plasma.cells	AC012065.1	-0.203257	0.000345675	negative
T.cells.regulatory..Tregs.	AC012065.1	-0.118448	0.0383761	negative
Th17	AC012065.1	-0.136739	0.0166924	negative
Macrophages.M0	AC016735.1	0.117572	0.0398424	postive
Mast.cells.activated	AC016735.1	0.137038	0.0164536	postive
Plasma.cells	AC016747.3	0.117788	0.0394755	postive
NK.cells.activated	AC016747.3	0.137287	0.0162568	postive
Th1	AC016747.3	0.155369	0.00646356	postive
MDSC	AC017074.2	-0.116696	0.0413536	negative
T.cells.CD8	AC017074.2	-0.128978	0.0240457	negative
T.cells.CD4.naive	AC017074.2	-0.122314	0.0324434	negative
T.cells.regulatory..Tregs.	AC017074.2	-0.145684	0.0107221	negative
NK.cells.resting	AC017074.2	-0.170154	0.00282555	negative
Macrophages.M2	AC017074.2	-0.127275	0.0259902	negative
Dendritic.cells.resting	AC017074.2	-0.178015	0.00177046	negative
Dendritic.cells.activated	AC017074.2	-0.1669	0.00340967	negative
Eosinophils	AC017074.2	-0.116842	0.0410976	negative
Th2	AC017074.2	-0.173401	0.00233483	negative
MDSC	AC019129.2	0.159219	0.00524442	postive
Monocytes	AC019129.2	0.131701	0.0211976	postive
Macrophages.M2	AC019129.2	0.139125	0.0148673	postive
Mast.cells.activated	AC019129.2	0.148242	0.00940639	postive
Endothelialcells	AC019129.2	-0.119182	0.0371847	negative
T.cells.CD4.naive	AC024060.1	-0.127258	0.0260107	negative
T.cells.CD4.memory.activated	AC024060.1	-0.191302	0.000768675	negative
NK.cells.resting	AC024060.1	-0.239558	2.2832e-05	negative
Macrophages.M1	AC024060.1	-0.136724	0.0167041	negative
Macrophages.M2	AC024060.1	-0.164683	0.00386791	negative
Dendritic.cells.resting	AC024060.1	-0.144744	0.0112454	negative
Dendritic.cells.activated	AC024060.1	-0.216141	0.000138637	negative
Th2	AC024060.1	-0.163109	0.00422644	negative
MDSC	AC024361.1	-0.224866	7.23603e-05	negative
B.cells.naive	AC024361.1	-0.119183	0.0371825	negative
T.cells.CD8	AC024361.1	-0.186691	0.00103337	negative
T.cells.CD4.naive	AC024361.1	-0.196665	0.000540164	negative
T.cells.CD4.memory.activated	AC024361.1	-0.11695	0.0409101	negative
T.cells.follicular.helper	AC024361.1	-0.16975	0.0028927	negative
T.cells.regulatory..Tregs.	AC024361.1	-0.137596	0.0160155	negative
NK.cells.resting	AC024361.1	-0.183469	0.00126559	negative
NK.cells.activated	AC024361.1	-0.159839	0.00506861	negative
Monocytes	AC024361.1	-0.250689	9.06314e-06	negative
Macrophages.M0	AC024361.1	-0.234426	3.44503e-05	negative
Macrophages.M1	AC024361.1	-0.259406	4.26288e-06	negative
Macrophages.M2	AC024361.1	-0.323763	6.74081e-09	negative
Dendritic.cells.resting	AC024361.1	-0.286242	3.5119e-07	negative
Dendritic.cells.activated	AC024361.1	-0.305759	4.81618e-08	negative
Mast.cells.resting	AC024361.1	-0.152369	0.00758345	negative
Mast.cells.activated	AC024361.1	-0.156403	0.00611344	negative
Eosinophils	AC024361.1	-0.297863	1.09527e-07	negative
Neutrophils	AC024361.1	-0.143263	0.0121151	negative
Fibroblasts	AC024361.1	-0.119001	0.0374748	negative
Th1	AC024361.1	-0.204924	0.000308087	negative
Th2	AC024361.1	-0.253152	7.34378e-06	negative
MDSC	AC024560.3	-0.21126	0.000197247	negative
T.cells.CD8	AC024560.3	-0.18479	0.00116508	negative
T.cells.CD4.naive	AC024560.3	-0.133816	0.0191918	negative
T.cells.CD4.memory.resting	AC024560.3	-0.149314	0.00889881	negative
T.cells.CD4.memory.activated	AC024560.3	-0.187505	0.000981215	negative
T.cells.follicular.helper	AC024560.3	-0.148008	0.00952013	negative
T.cells.regulatory..Tregs.	AC024560.3	-0.128005	0.0251413	negative
NK.cells.resting	AC024560.3	-0.149436	0.0088428	negative
NK.cells.activated	AC024560.3	-0.24957	9.96481e-06	negative
Monocytes	AC024560.3	-0.26898	1.80389e-06	negative
Macrophages.M0	AC024560.3	-0.258946	4.43914e-06	negative
Macrophages.M1	AC024560.3	-0.285686	3.70833e-07	negative
Macrophages.M2	AC024560.3	-0.299944	8.84056e-08	negative
Dendritic.cells.activated	AC024560.3	-0.199579	0.000444207	negative
Mast.cells.resting	AC024560.3	-0.18192	0.00139356	negative
Mast.cells.activated	AC024560.3	-0.216894	0.000131206	negative
Eosinophils	AC024560.3	-0.354498	1.72146e-10	negative
Neutrophils	AC024560.3	-0.262616	3.20697e-06	negative
Endothelialcells	AC024560.3	-0.163356	0.00416837	negative
Th1	AC024560.3	-0.284423	4.19488e-07	negative
Th2	AC024560.3	-0.189507	0.000863222	negative
T.cells.CD4.naive	AC025171.1	-0.180084	0.00156046	negative
T.cells.CD4.memory.activated	AC025171.1	-0.165764	0.00363793	negative
NK.cells.resting	AC025171.1	-0.163936	0.00403456	negative
NK.cells.activated	AC025171.1	-0.119349	0.0369178	negative
Macrophages.M0	AC025171.1	-0.248253	1.11357e-05	negative
Macrophages.M1	AC025171.1	-0.122153	0.0326742	negative
Macrophages.M2	AC025171.1	-0.144509	0.0113792	negative
Dendritic.cells.activated	AC025171.1	-0.140428	0.0139467	negative
Mast.cells.resting	AC025171.1	-0.164229	0.00396842	negative
Mast.cells.activated	AC025171.1	-0.198877	0.000465758	negative
Eosinophils	AC025171.1	-0.152914	0.00736796	negative
Neutrophils	AC025171.1	-0.114813	0.0447671	negative
Endothelialcells	AC025171.1	-0.171222	0.00265469	negative
Fibroblasts	AC025171.1	-0.129252	0.0237456	negative
Th2	AC025171.1	-0.18575	0.00109674	negative
B.cells.naive	AC062017.1	-0.12782	0.025354	negative
T.cells.CD8	AC062017.1	-0.134684	0.0184176	negative
T.cells.CD4.memory.activated	AC062017.1	-0.112576	0.0491285	negative
T.cells.follicular.helper	AC062017.1	-0.115129	0.0441797	negative
T.cells.regulatory..Tregs.	AC062017.1	-0.124549	0.0293844	negative
NK.cells.resting	AC062017.1	-0.120633	0.0349201	negative
NK.cells.activated	AC062017.1	-0.190852	0.000791395	negative
Macrophages.M0	AC062017.1	-0.230704	4.61617e-05	negative
Macrophages.M1	AC062017.1	-0.18516	0.00113829	negative
Macrophages.M2	AC062017.1	-0.14348	0.011984	negative
Dendritic.cells.activated	AC062017.1	-0.118507	0.0382791	negative
Mast.cells.resting	AC062017.1	-0.2669	2.18055e-06	negative
Mast.cells.activated	AC062017.1	-0.120781	0.0346957	negative
Eosinophils	AC062017.1	-0.248933	1.05159e-05	negative
Neutrophils	AC062017.1	-0.185987	0.00108048	negative
Endothelialcells	AC062017.1	-0.208445	0.000240854	negative
Fibroblasts	AC062017.1	-0.1217	0.0333296	negative
Th2	AC062017.1	-0.227242	6.035e-05	negative
T.cells.CD4.memory.activated	AC069213.1	-0.148573	0.00924706	negative
T.cells.follicular.helper	AC069213.1	-0.126293	0.0271724	negative
Macrophages.M0	AC069213.1	-0.169968	0.00285641	negative
Macrophages.M1	AC069213.1	-0.117113	0.0406283	negative
Mast.cells.activated	AC069213.1	-0.117939	0.0392223	negative
Endothelialcells	AC069213.1	-0.11766	0.0396923	negative
Fibroblasts	AC069213.1	-0.129168	0.0238367	negative
MDSC	AC073657.1	-0.244964	1.46563e-05	negative
B.cells.memory	AC073657.1	-0.246742	1.26393e-05	negative
Plasma.cells	AC073657.1	-0.136189	0.0171398	negative
T.cells.CD8	AC073657.1	-0.206859	0.000269238	negative
T.cells.CD4.naive	AC073657.1	-0.17026	0.00280815	negative
T.cells.CD4.memory.activated	AC073657.1	-0.141354	0.0133233	negative
T.cells.follicular.helper	AC073657.1	-0.183772	0.00124186	negative
T.cells.regulatory..Tregs.	AC073657.1	-0.156215	0.00617604	negative
NK.cells.resting	AC073657.1	-0.155146	0.00654171	negative
NK.cells.activated	AC073657.1	-0.209506	0.000223452	negative
Monocytes	AC073657.1	-0.220399	0.000101265	negative
Macrophages.M0	AC073657.1	-0.134628	0.0184664	negative
Macrophages.M1	AC073657.1	-0.237193	2.76281e-05	negative
Macrophages.M2	AC073657.1	-0.23724	2.75255e-05	negative
Dendritic.cells.resting	AC073657.1	-0.185951	0.00108294	negative
Dendritic.cells.activated	AC073657.1	-0.245636	1.3861e-05	negative
Mast.cells.resting	AC073657.1	-0.205712	0.000291681	negative
Mast.cells.activated	AC073657.1	-0.177015	0.001881	negative
Eosinophils	AC073657.1	-0.257027	5.25141e-06	negative
Neutrophils	AC073657.1	-0.208834	0.00023434	negative
Th1	AC073657.1	-0.291709	2.04322e-07	negative
Th2	AC073657.1	-0.1524	0.00757118	negative
MDSC	AC074286.1	-0.158503	0.00545404	negative
T.cells.CD4.memory.resting	AC074286.1	-0.138776	0.0151233	negative
NK.cells.resting	AC074286.1	0.122276	0.0324984	postive
Monocytes	AC074286.1	-0.14447	0.0114019	negative
Macrophages.M0	AC074286.1	-0.30372	5.96845e-08	negative
Dendritic.cells.resting	AC074286.1	0.136073	0.0172356	postive
Dendritic.cells.activated	AC074286.1	0.133414	0.01956	postive
Mast.cells.activated	AC074286.1	-0.302068	7.09264e-08	negative
Eosinophils	AC074286.1	-0.16532	0.00373084	negative
Neutrophils	AC074286.1	-0.294994	1.46738e-07	negative
Th1	AC074286.1	-0.147706	0.00966947	negative
T.cells.CD4.memory.activated	AC079907.1	-0.123618	0.0306274	negative
Mast.cells.activated	AC079907.1	-0.120569	0.0350164	negative
Neutrophils	AC079907.1	-0.205345	0.000299217	negative
Th17	AC079907.1	-0.126163	0.0273318	negative
NK.cells.activated	AC084125.4	-0.159383	0.00519752	negative
Dendritic.cells.resting	AC084125.4	-0.173902	0.00226655	negative
Dendritic.cells.activated	AC084125.4	-0.200683	0.0004122	negative
Mast.cells.resting	AC084125.4	-0.190491	0.00081014	negative
Mast.cells.activated	AC084125.4	-0.137012	0.0164743	negative
Eosinophils	AC084125.4	-0.144369	0.0114598	negative
Neutrophils	AC084125.4	-0.134362	0.0187016	negative
Th1	AC084125.4	-0.126957	0.0263688	negative
MDSC	AC090181.1	-0.270776	1.52928e-06	negative
B.cells.naive	AC090181.1	-0.117834	0.039398	negative
T.cells.CD8	AC090181.1	-0.25092	8.88685e-06	negative
T.cells.CD4.naive	AC090181.1	-0.353436	1.96737e-10	negative
T.cells.CD4.memory.resting	AC090181.1	-0.197246	0.000519622	negative
T.cells.CD4.memory.activated	AC090181.1	-0.279294	6.87697e-07	negative
T.cells.follicular.helper	AC090181.1	-0.279504	6.74035e-07	negative
T.cells.regulatory..Tregs.	AC090181.1	-0.321747	8.45685e-09	negative
NK.cells.resting	AC090181.1	-0.378933	6.93583e-12	negative
NK.cells.activated	AC090181.1	-0.395487	6.72433e-13	negative
Monocytes	AC090181.1	-0.233257	3.77869e-05	negative
Macrophages.M0	AC090181.1	-0.18833	0.000930916	negative
Macrophages.M1	AC090181.1	-0.389789	1.52381e-12	negative
Macrophages.M2	AC090181.1	-0.415957	3.11749e-14	negative
Dendritic.cells.resting	AC090181.1	-0.290826	2.23163e-07	negative
Dendritic.cells.activated	AC090181.1	-0.388571	1.81136e-12	negative
Mast.cells.resting	AC090181.1	-0.304445	5.53093e-08	negative
Eosinophils	AC090181.1	-0.319739	1.05817e-08	negative
Th1	AC090181.1	-0.304371	5.57399e-08	negative
Th2	AC090181.1	-0.249959	9.64229e-06	negative
B.cells.naive	AC090707.1	-0.11382	0.0466618	negative
Plasma.cells	AC090707.1	-0.182369	0.00135532	negative
Macrophages.M1	AC090707.1	-0.114422	0.0455051	negative
Dendritic.cells.activated	AC090707.1	-0.115026	0.0443702	negative
Mast.cells.resting	AC090707.1	-0.141459	0.0132545	negative
Eosinophils	AC090707.1	-0.149174	0.00896346	negative
Neutrophils	AC090707.1	-0.12413	0.0299378	negative
Th1	AC090707.1	-0.13737	0.0161917	negative
Th2	AC090707.1	-0.128097	0.0250357	negative
MDSC	AC092171.4	-0.1923	0.000720316	negative
B.cells.naive	AC092171.4	-0.217896	0.00012189	negative
B.cells.memory	AC092171.4	-0.158416	0.0054802	negative
T.cells.CD8	AC092171.4	-0.157479	0.00576717	negative
T.cells.CD4.memory.activated	AC092171.4	0.123472	0.0308264	postive
T.cells.follicular.helper	AC092171.4	-0.144768	0.0112313	negative
Dendritic.cells.resting	AC092171.4	-0.114466	0.0454223	negative
Eosinophils	AC092171.4	-0.164076	0.00400278	negative
T.cells.follicular.helper	AC092574.2	0.14492	0.0111457	postive
NK.cells.resting	AC092574.2	-0.210592	0.000206869	negative
Mast.cells.resting	AC092574.2	-0.180496	0.00152149	negative
Endothelialcells	AC092574.2	-0.123325	0.0310281	negative
Th2	AC092574.2	-0.118923	0.0376022	negative
MDSC	AC093702.1	-0.11941	0.0368205	negative
T.cells.CD8	AC093702.1	-0.145802	0.0106581	negative
T.cells.CD4.naive	AC093702.1	-0.181654	0.00141671	negative
T.cells.regulatory..Tregs.	AC093702.1	-0.167754	0.00324655	negative
NK.cells.resting	AC093702.1	-0.189169	0.000882133	negative
NK.cells.activated	AC093702.1	-0.210983	0.000201186	negative
Macrophages.M1	AC093702.1	-0.119608	0.0365071	negative
Macrophages.M2	AC093702.1	-0.166761	0.00343677	negative
Dendritic.cells.resting	AC093702.1	-0.171805	0.00256549	negative
Mast.cells.resting	AC093702.1	-0.115834	0.0428882	negative
Eosinophils	AC093702.1	-0.191006	0.000783553	negative
Neutrophils	AC093702.1	-0.154264	0.00685759	negative
Th1	AC093702.1	-0.195858	0.000569963	negative
MDSC	AC103563.2	0.149781	0.00868546	postive
B.cells.naive	AC103563.2	0.162889	0.00427887	postive
B.cells.memory	AC103563.2	0.187954	0.000953523	postive
Plasma.cells	AC103563.2	0.273467	1.19154e-06	postive
T.cells.CD8	AC103563.2	0.119984	0.0359181	postive
T.cells.CD4.memory.activated	AC103563.2	0.119253	0.0370707	postive
T.cells.follicular.helper	AC103563.2	0.173147	0.00237033	postive
T.cells.regulatory..Tregs.	AC103563.2	0.20109	0.000400951	postive
NK.cells.resting	AC103563.2	0.16951	0.00293342	postive
Monocytes	AC103563.2	0.120419	0.0352457	postive
Macrophages.M0	AC103563.2	0.163786	0.00406869	postive
Macrophages.M1	AC103563.2	0.170901	0.00270505	postive
Macrophages.M2	AC103563.2	0.170168	0.00282326	postive
Dendritic.cells.resting	AC103563.2	0.123848	0.0303161	postive
Dendritic.cells.activated	AC103563.2	0.138846	0.0150715	postive
Eosinophils	AC103563.2	0.167435	0.00330666	postive
Neutrophils	AC103563.2	0.147632	0.00970633	postive
Endothelialcells	AC103563.2	0.164745	0.00385451	postive
Fibroblasts	AC103563.2	0.148602	0.00923303	postive
Th1	AC103563.2	0.134264	0.018789	postive
Th2	AC103563.2	0.135985	0.0173083	postive
Th17	AC103563.2	0.116947	0.0409164	postive
Macrophages.M0	AC106786.1	-0.128502	0.024576	negative
Mast.cells.activated	AC106786.1	-0.209678	0.000220749	negative
Neutrophils	AC106786.1	-0.18921	0.000879845	negative
B.cells.naive	AC108463.2	0.158244	0.0055318	postive
T.cells.CD4.naive	AC108463.2	-0.117476	0.040005	negative
Macrophages.M0	AC108463.2	0.217738	0.000123317	postive
Mast.cells.resting	AC108463.2	0.144594	0.0113304	postive
Mast.cells.activated	AC108463.2	0.149862	0.00864882	postive
Eosinophils	AC108463.2	0.170676	0.00274083	postive
Neutrophils	AC108463.2	0.141387	0.0133014	postive
Endothelialcells	AC108463.2	0.420979	1.4204e-14	postive
Fibroblasts	AC108463.2	0.299104	9.64129e-08	postive
Th2	AC108463.2	0.232688	3.95192e-05	postive
Th17	AC108676.1	-0.132113	0.0207931	negative
Macrophages.M0	AC114498.1	-0.125479	0.0281868	negative
Endothelialcells	AC114498.1	-0.144368	0.0114607	negative
Fibroblasts	AC114498.1	-0.203562	0.000338506	negative
Th2	AC114498.1	-0.132322	0.0205907	negative
T.cells.CD8	AC114730.3	-0.160573	0.00486732	negative
T.cells.CD4.naive	AC114730.3	-0.259924	4.07279e-06	negative
T.cells.CD4.memory.resting	AC114730.3	-0.134609	0.0184835	negative
T.cells.CD4.memory.activated	AC114730.3	-0.167426	0.00330836	negative
T.cells.follicular.helper	AC114730.3	-0.168922	0.00303515	negative
T.cells.regulatory..Tregs.	AC114730.3	-0.247049	1.2319e-05	negative
NK.cells.resting	AC114730.3	-0.293226	1.75437e-07	negative
NK.cells.activated	AC114730.3	-0.315818	1.63146e-08	negative
Macrophages.M0	AC114730.3	-0.1418	0.013032	negative
Macrophages.M1	AC114730.3	-0.262432	3.26005e-06	negative
Macrophages.M2	AC114730.3	-0.184874	0.00115896	negative
Dendritic.cells.resting	AC114730.3	-0.132486	0.0204334	negative
Dendritic.cells.activated	AC114730.3	-0.178771	0.00169096	negative
Mast.cells.resting	AC114730.3	-0.229206	5.18641e-05	negative
Eosinophils	AC114730.3	-0.198691	0.00047162	negative
Neutrophils	AC114730.3	-0.135322	0.0178656	negative
Endothelialcells	AC114730.3	-0.185121	0.00114111	negative
Th1	AC114730.3	-0.143054	0.0122425	negative
Th2	AC114730.3	-0.228909	5.30698e-05	negative
T.cells.CD4.naive	AC116614.1	-0.138866	0.015057	negative
NK.cells.resting	AC116614.1	-0.149194	0.00895431	negative
Dendritic.cells.resting	AC116614.1	-0.165155	0.00376585	negative
Macrophages.M2	AC118344.1	-0.159762	0.00509006	negative
Dendritic.cells.resting	AC118344.1	-0.198384	0.00048146	negative
Dendritic.cells.activated	AC118344.1	-0.191608	0.000753539	negative
Mast.cells.activated	AC118344.1	-0.11706	0.040719	negative
Eosinophils	AC118344.1	-0.154233	0.00686918	negative
T.cells.CD4.naive	AC131097.4	0.158831	0.00535719	postive
T.cells.regulatory..Tregs.	AC131097.4	0.16999	0.00285276	postive
NK.cells.resting	AC131097.4	0.138486	0.0153383	postive
Dendritic.cells.resting	AC131097.4	0.12171	0.0333153	postive
Dendritic.cells.activated	AC131097.4	0.148725	0.00917465	postive
Mast.cells.activated	AC131097.4	-0.193326	0.000673585	negative
MDSC	AC133644.2	0.554824	4.21902e-26	postive
B.cells.naive	AC133644.2	0.553294	6.13566e-26	postive
B.cells.memory	AC133644.2	0.441399	5.06146e-16	postive
Plasma.cells	AC133644.2	0.336884	1.47926e-09	postive
T.cells.CD8	AC133644.2	0.553897	5.29559e-26	postive
T.cells.CD4.naive	AC133644.2	0.31836	1.233e-08	postive
T.cells.CD4.memory.resting	AC133644.2	0.25063	9.10899e-06	postive
T.cells.CD4.memory.activated	AC133644.2	0.406048	1.41534e-13	postive
T.cells.follicular.helper	AC133644.2	0.633683	9.20426e-36	postive
T.cells.regulatory..Tregs.	AC133644.2	0.458883	2.42451e-17	postive
NK.cells.resting	AC133644.2	0.29883	9.91711e-08	postive
NK.cells.activated	AC133644.2	0.440219	6.17554e-16	postive
Monocytes	AC133644.2	0.542706	7.77992e-25	postive
Macrophages.M0	AC133644.2	0.407709	1.10223e-13	postive
Macrophages.M1	AC133644.2	0.6096	1.59738e-32	postive
Macrophages.M2	AC133644.2	0.590241	4.10441e-30	postive
Dendritic.cells.resting	AC133644.2	0.287868	2.99279e-07	postive
Dendritic.cells.activated	AC133644.2	0.527977	2.30196e-23	postive
Mast.cells.resting	AC133644.2	0.195073	0.000600367	postive
Eosinophils	AC133644.2	0.521171	1.04211e-22	postive
Neutrophils	AC133644.2	0.248895	1.05495e-05	postive
Fibroblasts	AC133644.2	0.18384	0.00123661	postive
Th1	AC133644.2	0.640884	8.68839e-37	postive
Th2	AC133644.2	0.287257	3.17862e-07	postive
T.cells.CD4.memory.activated	AC139530.1	0.124548	0.0293853	postive
Dendritic.cells.activated	AC139530.1	-0.144763	0.0112346	negative
Mast.cells.resting	AC139530.1	-0.267392	2.08526e-06	negative
Eosinophils	AC139530.1	-0.17275	0.00242649	negative
Neutrophils	AC139530.1	-0.185562	0.00110983	negative
Endothelialcells	AC139530.1	-0.18055	0.00151645	negative
Th2	AC139530.1	-0.224568	7.40152e-05	negative
MDSC	AC139887.4	-0.155676	0.00635798	negative
B.cells.memory	AC139887.4	-0.114466	0.0454231	negative
T.cells.CD8	AC139887.4	-0.187142	0.00100417	negative
T.cells.CD4.naive	AC139887.4	-0.289781	2.47644e-07	negative
T.cells.CD4.memory.resting	AC139887.4	-0.177315	0.00184716	negative
T.cells.CD4.memory.activated	AC139887.4	-0.251366	8.55594e-06	negative
T.cells.follicular.helper	AC139887.4	-0.117024	0.0407823	negative
T.cells.regulatory..Tregs.	AC139887.4	-0.263632	2.92842e-06	negative
NK.cells.resting	AC139887.4	-0.325147	5.76417e-09	negative
NK.cells.activated	AC139887.4	-0.288473	2.81938e-07	negative
Monocytes	AC139887.4	-0.139169	0.0148353	negative
Macrophages.M0	AC139887.4	-0.162025	0.0044904	negative
Macrophages.M1	AC139887.4	-0.315204	1.74487e-08	negative
Macrophages.M2	AC139887.4	-0.336287	1.58752e-09	negative
Dendritic.cells.resting	AC139887.4	-0.316501	1.51364e-08	negative
Dendritic.cells.activated	AC139887.4	-0.400018	3.46923e-13	negative
Mast.cells.resting	AC139887.4	-0.33273	2.40981e-09	negative
Mast.cells.activated	AC139887.4	-0.180671	0.0015052	negative
Eosinophils	AC139887.4	-0.319221	1.12085e-08	negative
Neutrophils	AC139887.4	-0.172871	0.0024092	negative
Th1	AC139887.4	-0.253456	7.15476e-06	negative
Th2	AC139887.4	-0.291755	2.03374e-07	negative
Th17	AC139887.4	-0.136504	0.0168821	negative
MDSC	AC144652.1	-0.202282	0.000369612	negative
B.cells.memory	AC144652.1	-0.130007	0.0229328	negative
T.cells.CD8	AC144652.1	-0.148448	0.00930676	negative
T.cells.CD4.naive	AC144652.1	-0.187157	0.00100323	negative
T.cells.CD4.memory.activated	AC144652.1	-0.175672	0.00203923	negative
T.cells.follicular.helper	AC144652.1	-0.169625	0.00291386	negative
T.cells.regulatory..Tregs.	AC144652.1	-0.159446	0.00517942	negative
NK.cells.resting	AC144652.1	-0.172051	0.0025286	negative
NK.cells.activated	AC144652.1	-0.286313	3.48771e-07	negative
Monocytes	AC144652.1	-0.17972	0.00159566	negative
Macrophages.M0	AC144652.1	-0.190354	0.000817344	negative
Macrophages.M1	AC144652.1	-0.268427	1.89743e-06	negative
Macrophages.M2	AC144652.1	-0.272225	1.3375e-06	negative
Mast.cells.resting	AC144652.1	-0.173439	0.00232971	negative
Mast.cells.activated	AC144652.1	-0.213385	0.000169348	negative
Eosinophils	AC144652.1	-0.333982	2.08179e-09	negative
Neutrophils	AC144652.1	-0.322522	7.75222e-09	negative
Endothelialcells	AC144652.1	-0.201265	0.000396201	negative
Th1	AC144652.1	-0.301353	7.63994e-08	negative
Th2	AC144652.1	-0.262532	3.23098e-06	negative
Th17	AC144652.1	-0.181106	0.00146541	negative
MDSC	AC144831.1	0.124599	0.0293192	postive
B.cells.memory	AC144831.1	0.134948	0.0181873	postive
T.cells.regulatory..Tregs.	AC144831.1	0.168226	0.00315954	postive
NK.cells.activated	AC144831.1	0.19514	0.000597714	postive
Macrophages.M1	AC144831.1	0.128875	0.0241602	postive
Macrophages.M2	AC144831.1	0.149921	0.0086225	postive
Dendritic.cells.activated	AC144831.1	0.196559	0.000544009	postive
Mast.cells.resting	AC144831.1	0.129494	0.0234824	postive
Neutrophils	AC144831.1	0.232232	4.09607e-05	postive
Th1	AC144831.1	0.145662	0.010734	postive
Mast.cells.resting	AC145343.1	-0.11377	0.0467589	negative
Mast.cells.activated	AC145343.1	-0.323725	6.77011e-09	negative
Eosinophils	AC145343.1	-0.156742	0.00600235	negative
Neutrophils	AC145343.1	-0.242397	1.81129e-05	negative
Macrophages.M0	AC156455.1	-0.150683	0.00828631	negative
Mast.cells.activated	AC156455.1	-0.172219	0.00250368	negative
Eosinophils	AC156455.1	-0.148322	0.00936725	negative
Neutrophils	AC156455.1	-0.113706	0.0468826	negative
Fibroblasts	AC156455.1	-0.117883	0.039316	negative
B.cells.naive	AC234582.1	-0.160601	0.00485988	negative
B.cells.memory	AC234582.1	0.126286	0.0271812	postive
T.cells.CD4.naive	AC234582.1	-0.164576	0.00389141	negative
Monocytes	AC234582.1	-0.160865	0.00478937	negative
Macrophages.M0	AC234582.1	-0.141643	0.0131337	negative
Macrophages.M2	AC234582.1	-0.193314	0.00067409	negative
Dendritic.cells.resting	AC234582.1	-0.181414	0.00143782	negative
Dendritic.cells.activated	AC234582.1	-0.193763	0.000654534	negative
Mast.cells.resting	AC234582.1	-0.178228	0.00174773	negative
MDSC	AC245100.1	0.133367	0.0196036	postive
B.cells.memory	AC245100.1	0.137152	0.0163627	postive
Plasma.cells	AC245100.1	0.149099	0.0089984	postive
NK.cells.resting	AC245100.1	-0.14445	0.0114131	negative
NK.cells.activated	AC245100.1	-0.117557	0.0398669	negative
Mast.cells.resting	AC245100.1	-0.199678	0.000441246	negative
Endothelialcells	AC245100.1	-0.235069	3.27349e-05	negative
Fibroblasts	AC245100.1	-0.131484	0.0214132	negative
Th2	AC245100.1	-0.174808	0.00214752	negative
MDSC	AC253576.2	-0.139556	0.014557	negative
T.cells.CD4.naive	AC253576.2	-0.211283	0.000196927	negative
T.cells.CD4.memory.resting	AC253576.2	-0.142371	0.0126671	negative
T.cells.CD4.memory.activated	AC253576.2	-0.171659	0.00258754	negative
T.cells.regulatory..Tregs.	AC253576.2	-0.130497	0.0224193	negative
NK.cells.resting	AC253576.2	-0.268342	1.91222e-06	negative
NK.cells.activated	AC253576.2	-0.198194	0.000487645	negative
Monocytes	AC253576.2	-0.129423	0.0235596	negative
Macrophages.M0	AC253576.2	-0.191812	0.00074361	negative
Macrophages.M1	AC253576.2	-0.198275	0.000485008	negative
Macrophages.M2	AC253576.2	-0.268409	1.90048e-06	negative
Dendritic.cells.resting	AC253576.2	-0.146484	0.0102943	negative
Dendritic.cells.activated	AC253576.2	-0.254975	6.27624e-06	negative
Mast.cells.resting	AC253576.2	-0.197713	0.000503641	negative
Eosinophils	AC253576.2	-0.222288	8.79206e-05	negative
Th1	AC253576.2	-0.161565	0.00460686	negative
Th17	AC253576.2	-0.155668	0.00636074	negative
T.cells.CD4.naive	ADIRF-AS1	0.253277	7.26524e-06	postive
T.cells.regulatory..Tregs.	ADIRF-AS1	0.186118	0.00107153	postive
NK.cells.resting	ADIRF-AS1	0.142957	0.0123018	postive
Dendritic.cells.resting	ADIRF-AS1	0.163943	0.00403282	postive
Dendritic.cells.activated	ADIRF-AS1	0.132712	0.0202175	postive
Mast.cells.activated	ADIRF-AS1	-0.136609	0.0167968	negative
Endothelialcells	ADIRF-AS1	-0.179922	0.00157609	negative
Macrophages.M0	ADNP-AS1	-0.197332	0.000516641	negative
Mast.cells.activated	ADNP-AS1	-0.216695	0.00013313	negative
Eosinophils	ADNP-AS1	-0.147089	0.00998064	negative
Neutrophils	ADNP-AS1	-0.164855	0.00383052	negative
Endothelialcells	ADNP-AS1	-0.139924	0.0142966	negative
Th2	ADNP-AS1	-0.118392	0.038469	negative
Th17	ADNP-AS1	-0.162255	0.00443321	negative
B.cells.naive	AF131215.2	0.13741	0.0161606	postive
B.cells.memory	AF131215.2	0.119193	0.0371663	postive
T.cells.CD8	AF131215.2	0.197773	0.000501635	postive
T.cells.CD4.naive	AF131215.2	0.148776	0.00915032	postive
T.cells.follicular.helper	AF131215.2	0.123528	0.0307502	postive
T.cells.regulatory..Tregs.	AF131215.2	0.229948	4.89604e-05	postive
NK.cells.resting	AF131215.2	0.178738	0.00169431	postive
NK.cells.activated	AF131215.2	0.113076	0.0481235	postive
Macrophages.M1	AF131215.2	0.175026	0.00211972	postive
Mast.cells.resting	AF131215.2	0.136304	0.0170451	postive
Endothelialcells	AF131215.2	0.113251	0.0477775	postive
Fibroblasts	AF131215.2	0.125161	0.0285907	postive
Th1	AF131215.2	0.113945	0.04642	postive
Th2	AF131215.2	0.162817	0.00429624	postive
T.cells.CD4.naive	AGAP2-AS1	0.240109	2.18329e-05	postive
T.cells.CD4.memory.resting	AGAP2-AS1	0.141358	0.0133209	postive
T.cells.regulatory..Tregs.	AGAP2-AS1	0.150989	0.00815447	postive
NK.cells.resting	AGAP2-AS1	0.206569	0.000274747	postive
NK.cells.activated	AGAP2-AS1	0.140329	0.0140152	postive
Dendritic.cells.activated	AGAP2-AS1	0.197718	0.000503468	postive
Mast.cells.resting	AGAP2-AS1	0.186388	0.00105339	postive
Th2	AGAP2-AS1	0.190869	0.000790549	postive
T.cells.CD8	AGBL5-IT1	-0.143812	0.011786	negative
T.cells.CD4.memory.resting	AGBL5-IT1	-0.123542	0.0307303	negative
T.cells.regulatory..Tregs.	AGBL5-IT1	-0.191064	0.000780598	negative
NK.cells.activated	AGBL5-IT1	-0.130794	0.0221124	negative
Macrophages.M0	AGBL5-IT1	-0.128049	0.0250911	negative
Macrophages.M1	AGBL5-IT1	-0.171626	0.00259262	negative
Macrophages.M2	AGBL5-IT1	-0.138842	0.0150745	negative
Dendritic.cells.resting	AGBL5-IT1	-0.213245	0.000171055	negative
Dendritic.cells.activated	AGBL5-IT1	-0.20272	0.000358674	negative
Mast.cells.resting	AGBL5-IT1	-0.212908	0.000175264	negative
Eosinophils	AGBL5-IT1	-0.226539	6.36892e-05	negative
Neutrophils	AGBL5-IT1	-0.133132	0.0198213	negative
Th2	AGBL5-IT1	-0.119957	0.0359603	negative
MDSC	AL022326.1	-0.25812	4.773e-06	negative
B.cells.naive	AL022326.1	-0.261636	3.4995e-06	negative
B.cells.memory	AL022326.1	-0.116923	0.0409572	negative
Plasma.cells	AL022326.1	-0.180335	0.0015366	negative
T.cells.CD8	AL022326.1	-0.138445	0.0153689	negative
T.cells.CD4.memory.resting	AL022326.1	-0.113343	0.0475944	negative
T.cells.regulatory..Tregs.	AL022326.1	-0.121095	0.0342234	negative
Monocytes	AL022326.1	-0.312603	2.316e-08	negative
Macrophages.M2	AL022326.1	-0.228389	5.52485e-05	negative
Dendritic.cells.resting	AL022326.1	-0.22352	8.01272e-05	negative
Dendritic.cells.activated	AL022326.1	-0.239556	2.28353e-05	negative
Eosinophils	AL022326.1	-0.193374	0.000671442	negative
Th1	AL022326.1	-0.150468	0.00837996	negative
T.cells.CD4.naive	AL031587.1	0.237849	2.62111e-05	postive
T.cells.regulatory..Tregs.	AL031587.1	0.154759	0.00667873	postive
NK.cells.resting	AL031587.1	0.24261	1.77984e-05	postive
Dendritic.cells.resting	AL031587.1	0.14743	0.00980739	postive
Mast.cells.resting	AL031587.1	0.211803	0.00018973	postive
Mast.cells.activated	AL031587.1	-0.144172	0.0115741	negative
Th2	AL031587.1	0.234529	3.41704e-05	postive
MDSC	AL133243.1	-0.263179	3.04971e-06	negative
B.cells.memory	AL133243.1	-0.141935	0.0129451	negative
T.cells.CD8	AL133243.1	-0.173495	0.00232195	negative
T.cells.CD4.memory.resting	AL133243.1	-0.197956	0.000495504	negative
T.cells.CD4.memory.activated	AL133243.1	-0.209814	0.000218636	negative
NK.cells.activated	AL133243.1	-0.118183	0.0388147	negative
Monocytes	AL133243.1	-0.165372	0.00371978	negative
Macrophages.M0	AL133243.1	-0.18061	0.00151091	negative
Macrophages.M1	AL133243.1	-0.207222	0.000262487	negative
Macrophages.M2	AL133243.1	-0.159812	0.0050762	negative
Mast.cells.activated	AL133243.1	-0.179016	0.00166584	negative
Eosinophils	AL133243.1	-0.234865	3.3272e-05	negative
Neutrophils	AL133243.1	-0.292711	1.8478e-07	negative
Endothelialcells	AL133243.1	-0.142776	0.0124138	negative
Th1	AL133243.1	-0.240841	2.0571e-05	negative
T.cells.CD4.naive	AL161645.1	0.275209	1.01232e-06	postive
T.cells.regulatory..Tregs.	AL161645.1	0.150268	0.00846771	postive
NK.cells.resting	AL161645.1	0.1479	0.00957318	postive
NK.cells.activated	AL161645.1	0.112515	0.0492515	postive
Macrophages.M1	AL161645.1	0.139762	0.0144113	postive
Dendritic.cells.resting	AL161645.1	0.199073	0.000459661	postive
Dendritic.cells.activated	AL161645.1	0.19828	0.000484833	postive
Mast.cells.activated	AL161645.1	-0.173471	0.00232522	negative
Th1	AL161645.1	0.134449	0.0186248	postive
T.cells.regulatory..Tregs.	AL450992.2	0.130737	0.0221709	postive
NK.cells.activated	AL450992.2	0.1873	0.000994124	postive
Neutrophils	AL450992.2	0.119078	0.0373514	postive
Plasma.cells	AL513327.1	-0.139261	0.0147692	negative
T.cells.CD4.naive	AL513327.1	-0.119112	0.0372969	negative
Dendritic.cells.resting	AL513327.1	-0.187781	0.000964098	negative
Dendritic.cells.activated	AL513327.1	-0.112368	0.0495508	negative
Neutrophils	AL513327.1	0.129429	0.0235525	postive
Endothelialcells	AL513327.1	0.194308	0.00063146	postive
MDSC	ALG13-AS1	-0.147221	0.00991338	negative
T.cells.CD4.naive	ALG13-AS1	-0.112527	0.0492287	negative
T.cells.CD4.memory.activated	ALG13-AS1	-0.219861	0.000105402	negative
NK.cells.activated	ALG13-AS1	-0.175171	0.00210137	negative
Monocytes	ALG13-AS1	-0.119809	0.0361904	negative
Macrophages.M0	ALG13-AS1	-0.155828	0.00630599	negative
Macrophages.M1	ALG13-AS1	-0.151644	0.00787887	negative
Macrophages.M2	ALG13-AS1	-0.213629	0.000166387	negative
Dendritic.cells.activated	ALG13-AS1	-0.162392	0.00439958	negative
Mast.cells.activated	ALG13-AS1	-0.15341	0.00717683	negative
Eosinophils	ALG13-AS1	-0.201166	0.000398859	negative
Neutrophils	ALG13-AS1	-0.157984	0.00561091	negative
Th1	ALG13-AS1	-0.159069	0.00528775	negative
MDSC	ANKRD10-IT1	-0.212162	0.000184913	negative
Plasma.cells	ANKRD10-IT1	-0.189443	0.000866753	negative
T.cells.CD8	ANKRD10-IT1	-0.193858	0.000650458	negative
T.cells.CD4.naive	ANKRD10-IT1	-0.310202	3.00064e-08	negative
T.cells.CD4.memory.resting	ANKRD10-IT1	-0.121671	0.0333731	negative
T.cells.CD4.memory.activated	ANKRD10-IT1	-0.231248	4.42418e-05	negative
T.cells.follicular.helper	ANKRD10-IT1	-0.158502	0.0054545	negative
T.cells.regulatory..Tregs.	ANKRD10-IT1	-0.260433	3.89339e-06	negative
NK.cells.resting	ANKRD10-IT1	-0.303574	6.0605e-08	negative
NK.cells.activated	ANKRD10-IT1	-0.336802	1.49367e-09	negative
Monocytes	ANKRD10-IT1	-0.210666	0.000205786	negative
Macrophages.M1	ANKRD10-IT1	-0.33751	1.37363e-09	negative
Macrophages.M2	ANKRD10-IT1	-0.375307	1.13644e-11	negative
Dendritic.cells.resting	ANKRD10-IT1	-0.317066	1.42241e-08	negative
Dendritic.cells.activated	ANKRD10-IT1	-0.37458	1.25389e-11	negative
Mast.cells.resting	ANKRD10-IT1	-0.28071	6.00566e-07	negative
Eosinophils	ANKRD10-IT1	-0.245569	1.39387e-05	negative
Neutrophils	ANKRD10-IT1	-0.144654	0.0112962	negative
Th1	ANKRD10-IT1	-0.265674	2.43668e-06	negative
Th2	ANKRD10-IT1	-0.189385	0.00087002	negative
NK.cells.activated	AP000432.1	-0.156502	0.00608091	negative
Macrophages.M0	AP000432.1	-0.236754	2.86179e-05	negative
Macrophages.M2	AP000432.1	-0.182275	0.00136325	negative
Mast.cells.activated	AP000432.1	-0.138377	0.0154197	negative
Eosinophils	AP000432.1	-0.187166	0.00100264	negative
Neutrophils	AP000432.1	-0.230974	4.52006e-05	negative
Th1	AP000432.1	-0.16429	0.00395486	negative
MDSC	AP000936.1	0.185625	0.00110546	postive
Monocytes	AP000936.1	0.186397	0.00105281	postive
Macrophages.M2	AP000936.1	0.143142	0.0121886	postive
Th1	AP000936.1	0.13542	0.0177827	postive
MDSC	AP000944.1	-0.157583	0.00573482	negative
T.cells.CD4.naive	AP000944.1	-0.215849	0.000141625	negative
T.cells.CD4.memory.resting	AP000944.1	-0.112983	0.0483096	negative
T.cells.CD4.memory.activated	AP000944.1	-0.182517	0.00134286	negative
NK.cells.resting	AP000944.1	-0.202456	0.000365214	negative
NK.cells.activated	AP000944.1	-0.186714	0.00103184	negative
Monocytes	AP000944.1	-0.136651	0.0167631	negative
Macrophages.M0	AP000944.1	-0.12063	0.0349249	negative
Macrophages.M1	AP000944.1	-0.173105	0.00237617	negative
Macrophages.M2	AP000944.1	-0.226515	6.38054e-05	negative
Dendritic.cells.resting	AP000944.1	-0.201797	0.000382055	negative
Dendritic.cells.activated	AP000944.1	-0.210876	0.000202722	negative
Mast.cells.resting	AP000944.1	-0.11549	0.0435146	negative
Eosinophils	AP000944.1	-0.164637	0.00387801	negative
Neutrophils	AP000944.1	-0.117753	0.0395351	negative
Th1	AP000944.1	-0.156984	0.00592445	negative
Th2	AP000944.1	-0.114145	0.046034	negative
MDSC	AP001107.1	-0.282704	4.95626e-07	negative
Plasma.cells	AP001107.1	-0.121158	0.0341292	negative
T.cells.CD8	AP001107.1	-0.196902	0.000531705	negative
T.cells.CD4.naive	AP001107.1	-0.236192	2.99345e-05	negative
T.cells.CD4.memory.resting	AP001107.1	-0.164791	0.00384443	negative
T.cells.CD4.memory.activated	AP001107.1	-0.155591	0.00638711	negative
T.cells.regulatory..Tregs.	AP001107.1	-0.27659	8.88905e-07	negative
NK.cells.resting	AP001107.1	-0.24956	9.97337e-06	negative
NK.cells.activated	AP001107.1	-0.279272	6.89154e-07	negative
Monocytes	AP001107.1	-0.21622	0.000137836	negative
Macrophages.M1	AP001107.1	-0.272737	1.2754e-06	negative
Macrophages.M2	AP001107.1	-0.355261	1.56348e-10	negative
Dendritic.cells.resting	AP001107.1	-0.300261	8.55636e-08	negative
Dendritic.cells.activated	AP001107.1	-0.344195	6.15691e-10	negative
Mast.cells.resting	AP001107.1	-0.208641	0.000237559	negative
Eosinophils	AP001107.1	-0.301483	7.53775e-08	negative
Neutrophils	AP001107.1	-0.125239	0.0284918	negative
Th1	AP001107.1	-0.284589	4.12774e-07	negative
Th2	AP001107.1	-0.161413	0.004646	negative
Plasma.cells	AP001205.1	-0.175103	0.00210992	negative
Monocytes	AP001205.1	-0.120455	0.0351904	negative
Neutrophils	AP001205.1	0.12078	0.0346972	postive
MDSC	AP001372.2	-0.173	0.00239098	negative
B.cells.memory	AP001372.2	-0.131161	0.0217383	negative
T.cells.CD8	AP001372.2	-0.127393	0.0258514	negative
T.cells.CD4.memory.activated	AP001372.2	-0.292373	1.91152e-07	negative
T.cells.follicular.helper	AP001372.2	-0.195046	0.000601455	negative
T.cells.regulatory..Tregs.	AP001372.2	-0.12413	0.0299385	negative
NK.cells.activated	AP001372.2	-0.169629	0.00291325	negative
Monocytes	AP001372.2	-0.152394	0.00757367	negative
Macrophages.M0	AP001372.2	-0.198508	0.000477489	negative
Macrophages.M1	AP001372.2	-0.196577	0.000543351	negative
Macrophages.M2	AP001372.2	-0.129077	0.0239372	negative
Mast.cells.resting	AP001372.2	-0.113967	0.0463781	negative
Mast.cells.activated	AP001372.2	-0.192759	0.000699035	negative
Eosinophils	AP001372.2	-0.225789	6.74489e-05	negative
Neutrophils	AP001372.2	-0.213977	0.000162258	negative
Th1	AP001372.2	-0.196823	0.000534526	negative
Th2	AP001372.2	-0.151059	0.0081245	negative
Th17	AP001372.2	-0.219728	0.000106445	negative
Macrophages.M0	AP001626.1	0.138335	0.0154512	postive
Neutrophils	AP001626.1	0.122151	0.0326777	postive
MDSC	APTR	-0.165887	0.00361258	negative
T.cells.CD8	APTR	-0.142906	0.0123332	negative
T.cells.CD4.naive	APTR	-0.298444	1.03181e-07	negative
T.cells.CD4.memory.activated	APTR	-0.146069	0.0105143	negative
T.cells.follicular.helper	APTR	-0.194179	0.000636866	negative
T.cells.regulatory..Tregs.	APTR	-0.257129	5.20523e-06	negative
NK.cells.resting	APTR	-0.255938	5.77381e-06	negative
NK.cells.activated	APTR	-0.361078	7.44479e-11	negative
Monocytes	APTR	-0.222722	8.50966e-05	negative
Macrophages.M0	APTR	-0.331941	2.64159e-09	negative
Macrophages.M1	APTR	-0.335872	1.66715e-09	negative
Macrophages.M2	APTR	-0.320987	9.20753e-09	negative
Dendritic.cells.activated	APTR	-0.270384	1.58556e-06	negative
Mast.cells.resting	APTR	-0.376804	9.27535e-12	negative
Mast.cells.activated	APTR	-0.127196	0.0260839	negative
Eosinophils	APTR	-0.376652	9.46932e-12	negative
Neutrophils	APTR	-0.376668	9.44829e-12	negative
Endothelialcells	APTR	-0.231812	4.23324e-05	negative
Fibroblasts	APTR	-0.195984	0.000565218	negative
Th1	APTR	-0.285411	3.80942e-07	negative
Th2	APTR	-0.283583	4.55193e-07	negative
Th17	APTR	-0.164883	0.00382452	negative
MDSC	ARHGAP5-AS1	-0.137167	0.0163513	negative
T.cells.CD4.memory.activated	ARHGAP5-AS1	-0.193267	0.000676165	negative
T.cells.follicular.helper	ARHGAP5-AS1	-0.146754	0.0101531	negative
NK.cells.activated	ARHGAP5-AS1	-0.173756	0.0022862	negative
Macrophages.M1	ARHGAP5-AS1	-0.143203	0.0121512	negative
Mast.cells.activated	ARHGAP5-AS1	-0.1733	0.00234886	negative
Eosinophils	ARHGAP5-AS1	-0.148736	0.00916941	negative
Neutrophils	ARHGAP5-AS1	-0.145761	0.0106801	negative
Th1	ARHGAP5-AS1	-0.177473	0.00182966	negative
T.cells.CD4.naive	ARRDC1-AS1	-0.150251	0.00847523	negative
NK.cells.resting	ARRDC1-AS1	-0.167098	0.00337112	negative
NK.cells.activated	ARRDC1-AS1	-0.15486	0.00664276	negative
Macrophages.M0	ARRDC1-AS1	-0.138701	0.0151782	negative
Macrophages.M1	ARRDC1-AS1	-0.134552	0.0185334	negative
Dendritic.cells.resting	ARRDC1-AS1	-0.118679	0.0379976	negative
Dendritic.cells.activated	ARRDC1-AS1	-0.15171	0.00785153	negative
Mast.cells.resting	ARRDC1-AS1	-0.303544	6.0793e-08	negative
Eosinophils	ARRDC1-AS1	-0.135825	0.0174413	negative
Neutrophils	ARRDC1-AS1	-0.139648	0.0144918	negative
Endothelialcells	ARRDC1-AS1	-0.223064	8.29323e-05	negative
Fibroblasts	ARRDC1-AS1	-0.125848	0.0277231	negative
Th2	ARRDC1-AS1	-0.267102	2.14098e-06	negative
T.cells.CD4.naive	ASB16-AS1	-0.2412	1.99769e-05	negative
T.cells.CD4.memory.activated	ASB16-AS1	-0.136883	0.0165771	negative
NK.cells.resting	ASB16-AS1	-0.224723	7.31492e-05	negative
NK.cells.activated	ASB16-AS1	-0.243118	1.70709e-05	negative
Monocytes	ASB16-AS1	-0.123505	0.0307815	negative
Macrophages.M0	ASB16-AS1	-0.259711	4.15001e-06	negative
Macrophages.M1	ASB16-AS1	-0.208795	0.000234979	negative
Macrophages.M2	ASB16-AS1	-0.233715	3.64433e-05	negative
Dendritic.cells.activated	ASB16-AS1	-0.212927	0.000175025	negative
Mast.cells.resting	ASB16-AS1	-0.260432	3.89388e-06	negative
Mast.cells.activated	ASB16-AS1	-0.283554	4.56435e-07	negative
Eosinophils	ASB16-AS1	-0.327337	4.49173e-09	negative
Neutrophils	ASB16-AS1	-0.344043	6.27186e-10	negative
Endothelialcells	ASB16-AS1	-0.169726	0.00289689	negative
Fibroblasts	ASB16-AS1	-0.153671	0.0070779	negative
Th1	ASB16-AS1	-0.163466	0.00414255	negative
Th2	ASB16-AS1	-0.213052	0.000173455	negative
Th17	ASB16-AS1	-0.229109	5.22559e-05	negative
MDSC	ASH1L-AS1	-0.131627	0.021271	negative
T.cells.CD4.memory.activated	ASH1L-AS1	-0.157211	0.00585184	negative
NK.cells.resting	ASH1L-AS1	-0.131612	0.0212858	negative
NK.cells.activated	ASH1L-AS1	-0.127189	0.0260926	negative
Monocytes	ASH1L-AS1	-0.193458	0.000667764	negative
Macrophages.M0	ASH1L-AS1	-0.266746	2.21137e-06	negative
Macrophages.M1	ASH1L-AS1	-0.145519	0.0108122	negative
Macrophages.M2	ASH1L-AS1	-0.159753	0.00509261	negative
Mast.cells.activated	ASH1L-AS1	-0.144733	0.0112513	negative
Eosinophils	ASH1L-AS1	-0.183726	0.00124544	negative
Neutrophils	ASH1L-AS1	-0.166426	0.00350333	negative
Endothelialcells	ASH1L-AS1	-0.178103	0.00176108	negative
Th2	ASH1L-AS1	-0.226042	6.61585e-05	negative
NK.cells.resting	ASMTL-AS1	-0.140759	0.0137213	negative
Macrophages.M0	ASMTL-AS1	-0.14947	0.00882711	negative
Dendritic.cells.resting	ASMTL-AS1	-0.133381	0.0195905	negative
Dendritic.cells.activated	ASMTL-AS1	-0.186913	0.0010189	negative
Mast.cells.resting	ASMTL-AS1	-0.206538	0.000275349	negative
Eosinophils	ASMTL-AS1	-0.141502	0.0132262	negative
Endothelialcells	ASMTL-AS1	-0.23389	3.59432e-05	negative
Fibroblasts	ASMTL-AS1	-0.165827	0.00362482	negative
Th2	ASMTL-AS1	-0.191831	0.000742678	negative
MDSC	ATP1B3-AS1	-0.146253	0.0104163	negative
T.cells.CD4.memory.activated	ATP1B3-AS1	-0.152248	0.00763199	negative
T.cells.follicular.helper	ATP1B3-AS1	-0.134196	0.0188496	negative
NK.cells.resting	ATP1B3-AS1	0.12466	0.0292394	postive
Monocytes	ATP1B3-AS1	-0.132441	0.0204764	negative
Mast.cells.activated	ATP1B3-AS1	-0.219509	0.000108193	negative
Fibroblasts	ATP1B3-AS1	0.122639	0.031983	postive
Th1	ATP1B3-AS1	-0.115608	0.0432984	negative
Plasma.cells	ATP2A1-AS1	0.128551	0.024521	postive
NK.cells.resting	ATP2A1-AS1	-0.131568	0.0213296	negative
Mast.cells.resting	ATP2A1-AS1	-0.1581	0.00557544	negative
Eosinophils	ATP2A1-AS1	-0.144586	0.0113355	negative
Neutrophils	ATP2A1-AS1	-0.155705	0.00634816	negative
Endothelialcells	ATP2A1-AS1	-0.16507	0.00378424	negative
Th2	ATP2A1-AS1	-0.175697	0.0020362	negative
B.cells.naive	B4GALT1-AS1	-0.131614	0.021284	negative
T.cells.CD8	B4GALT1-AS1	-0.155628	0.00637431	negative
T.cells.follicular.helper	B4GALT1-AS1	-0.201578	0.000387829	negative
Monocytes	B4GALT1-AS1	-0.119488	0.0366975	negative
Macrophages.M0	B4GALT1-AS1	-0.170688	0.00273896	negative
Macrophages.M1	B4GALT1-AS1	-0.134883	0.0182443	negative
Eosinophils	B4GALT1-AS1	-0.118441	0.0383882	negative
Endothelialcells	B4GALT1-AS1	-0.170219	0.00281487	negative
Th17	B4GALT1-AS1	0.112862	0.0485511	postive
B.cells.naive	BAALC-AS1	-0.128224	0.0248914	negative
B.cells.memory	BAALC-AS1	-0.153185	0.00726301	negative
T.cells.CD8	BAALC-AS1	-0.126786	0.0265735	negative
T.cells.CD4.memory.activated	BAALC-AS1	-0.293284	1.74422e-07	negative
T.cells.follicular.helper	BAALC-AS1	-0.181559	0.00142504	negative
Monocytes	BAALC-AS1	-0.165689	0.00365349	negative
Macrophages.M0	BAALC-AS1	-0.135705	0.0175417	negative
Macrophages.M1	BAALC-AS1	-0.142006	0.0128996	negative
Mast.cells.activated	BAALC-AS1	-0.31188	2.5046e-08	negative
Eosinophils	BAALC-AS1	-0.146522	0.0102739	negative
Neutrophils	BAALC-AS1	-0.165619	0.00366812	negative
Th1	BAALC-AS1	-0.172829	0.00241526	negative
MDSC	BACE1-AS	-0.124068	0.0300214	negative
Plasma.cells	BACE1-AS	-0.160371	0.0049222	negative
T.cells.CD8	BACE1-AS	-0.167168	0.00335766	negative
T.cells.CD4.naive	BACE1-AS	-0.235622	3.13273e-05	negative
T.cells.CD4.memory.activated	BACE1-AS	-0.126677	0.0267047	negative
T.cells.regulatory..Tregs.	BACE1-AS	-0.238827	2.42227e-05	negative
NK.cells.resting	BACE1-AS	-0.216319	0.000136849	negative
NK.cells.activated	BACE1-AS	-0.194864	0.000608753	negative
Monocytes	BACE1-AS	-0.209593	0.000222094	negative
Macrophages.M0	BACE1-AS	-0.230553	4.67088e-05	negative
Macrophages.M1	BACE1-AS	-0.305872	4.75891e-08	negative
Macrophages.M2	BACE1-AS	-0.258367	4.67047e-06	negative
Dendritic.cells.resting	BACE1-AS	-0.302398	6.85279e-08	negative
Dendritic.cells.activated	BACE1-AS	-0.331225	2.87048e-09	negative
Mast.cells.resting	BACE1-AS	-0.338481	1.22385e-09	negative
Mast.cells.activated	BACE1-AS	-0.160446	0.00490174	negative
Eosinophils	BACE1-AS	-0.26875	1.84216e-06	negative
Neutrophils	BACE1-AS	-0.268132	1.94915e-06	negative
Endothelialcells	BACE1-AS	-0.173391	0.00233633	negative
Th1	BACE1-AS	-0.220007	0.000104263	negative
Th2	BACE1-AS	-0.254142	6.74442e-06	negative
T.cells.CD4.naive	BBOX1-AS1	0.232332	4.06395e-05	postive
NK.cells.resting	BBOX1-AS1	0.156168	0.0061916	postive
Macrophages.M0	BBOX1-AS1	-0.134546	0.0185391	negative
Dendritic.cells.resting	BBOX1-AS1	0.20749	0.000257602	postive
Dendritic.cells.activated	BBOX1-AS1	0.24867	1.07514e-05	postive
T.cells.CD4.naive	BCAR4	-0.120362	0.0353338	negative
T.cells.CD4.memory.activated	BCAR4	-0.130453	0.0224646	negative
T.cells.regulatory..Tregs.	BCAR4	-0.16613	0.00356284	negative
NK.cells.activated	BCAR4	-0.117623	0.0397545	negative
Macrophages.M1	BCAR4	-0.154135	0.00690492	negative
Macrophages.M2	BCAR4	-0.144219	0.0115472	negative
Mast.cells.resting	BCAR4	-0.145941	0.0105828	negative
Fibroblasts	BCAR4	-0.156044	0.00623297	negative
T.cells.CD8	BLACAT1	-0.158156	0.0055584	negative
T.cells.CD4.memory.resting	BLACAT1	-0.132818	0.0201167	negative
T.cells.CD4.memory.activated	BLACAT1	-0.237489	2.69805e-05	negative
T.cells.follicular.helper	BLACAT1	-0.115904	0.0427613	negative
NK.cells.resting	BLACAT1	-0.205239	0.000301419	negative
NK.cells.activated	BLACAT1	-0.200864	0.000407165	negative
Macrophages.M1	BLACAT1	-0.169832	0.00287907	negative
Macrophages.M2	BLACAT1	-0.125999	0.0275343	negative
Eosinophils	BLACAT1	-0.120869	0.0345631	negative
MDSC	BOLA3-AS1	-0.253871	6.90346e-06	negative
B.cells.naive	BOLA3-AS1	-0.135057	0.0180933	negative
B.cells.memory	BOLA3-AS1	-0.310106	3.03157e-08	negative
Plasma.cells	BOLA3-AS1	-0.182681	0.00132928	negative
T.cells.CD8	BOLA3-AS1	-0.206489	0.0002763	negative
T.cells.CD4.naive	BOLA3-AS1	-0.267746	2.01901e-06	negative
T.cells.regulatory..Tregs.	BOLA3-AS1	-0.313881	2.01598e-08	negative
NK.cells.resting	BOLA3-AS1	-0.24872	1.07066e-05	negative
NK.cells.activated	BOLA3-AS1	-0.193539	0.000664212	negative
Monocytes	BOLA3-AS1	-0.129643	0.0233213	negative
Macrophages.M1	BOLA3-AS1	-0.245489	1.40307e-05	negative
Macrophages.M2	BOLA3-AS1	-0.279693	6.6199e-07	negative
Dendritic.cells.resting	BOLA3-AS1	-0.360543	7.97502e-11	negative
Dendritic.cells.activated	BOLA3-AS1	-0.325154	5.75962e-09	negative
Mast.cells.resting	BOLA3-AS1	-0.214078	0.000161071	negative
Eosinophils	BOLA3-AS1	-0.210316	0.000210968	negative
Neutrophils	BOLA3-AS1	-0.190487	0.000810306	negative
Th1	BOLA3-AS1	-0.308215	3.71133e-08	negative
Th2	BOLA3-AS1	-0.133767	0.0192365	negative
Th17	BOLA3-AS1	-0.166765	0.00343595	negative
T.cells.CD8	BRWD1-AS2	-0.122037	0.0328414	negative
T.cells.CD4.naive	BRWD1-AS2	-0.130168	0.0227627	negative
T.cells.CD4.memory.resting	BRWD1-AS2	-0.150139	0.00852494	negative
T.cells.CD4.memory.activated	BRWD1-AS2	-0.228222	5.59635e-05	negative
T.cells.follicular.helper	BRWD1-AS2	-0.147525	0.00975958	negative
T.cells.regulatory..Tregs.	BRWD1-AS2	-0.166732	0.00344245	negative
NK.cells.resting	BRWD1-AS2	-0.142943	0.0123107	negative
NK.cells.activated	BRWD1-AS2	-0.226214	6.52927e-05	negative
Macrophages.M0	BRWD1-AS2	-0.230794	4.58417e-05	negative
Macrophages.M1	BRWD1-AS2	-0.217615	0.00012444	negative
Macrophages.M2	BRWD1-AS2	-0.161047	0.00474146	negative
Dendritic.cells.activated	BRWD1-AS2	-0.130708	0.0222002	negative
Mast.cells.resting	BRWD1-AS2	-0.199942	0.000433441	negative
Mast.cells.activated	BRWD1-AS2	-0.185347	0.00112497	negative
Eosinophils	BRWD1-AS2	-0.247851	1.15184e-05	negative
Neutrophils	BRWD1-AS2	-0.219006	0.0001123	negative
Endothelialcells	BRWD1-AS2	-0.198141	0.000489401	negative
Th1	BRWD1-AS2	-0.206576	0.000274615	negative
Th2	BRWD1-AS2	-0.255741	5.8733e-06	negative
Th17	BRWD1-AS2	-0.138154	0.0155877	negative
B.cells.naive	C10orf91	-0.205889	0.000288113	negative
B.cells.memory	C10orf91	-0.115191	0.0440639	negative
Plasma.cells	C10orf91	-0.182697	0.00132793	negative
T.cells.CD4.memory.activated	C10orf91	-0.124414	0.0295617	negative
T.cells.regulatory..Tregs.	C10orf91	-0.129422	0.0235605	negative
NK.cells.activated	C10orf91	-0.112361	0.0495658	negative
Monocytes	C10orf91	-0.149843	0.00865746	negative
Macrophages.M0	C10orf91	-0.178603	0.00170835	negative
Macrophages.M1	C10orf91	-0.156101	0.00621409	negative
Macrophages.M2	C10orf91	-0.190794	0.000794402	negative
Dendritic.cells.activated	C10orf91	-0.142905	0.0123341	negative
Eosinophils	C10orf91	-0.146113	0.0104906	negative
Neutrophils	C10orf91	-0.175642	0.00204292	negative
Th1	C10orf91	-0.179748	0.00159302	negative
Th2	C10orf91	-0.162118	0.00446733	negative
Th17	C10orf91	-0.136404	0.016963	negative
B.cells.memory	C1RL-AS1	0.153779	0.00703737	postive
T.cells.CD8	C1RL-AS1	0.121947	0.032971	postive
T.cells.follicular.helper	C1RL-AS1	0.122145	0.0326855	postive
T.cells.regulatory..Tregs.	C1RL-AS1	0.1542	0.00688114	postive
NK.cells.activated	C1RL-AS1	0.158982	0.00531297	postive
Macrophages.M1	C1RL-AS1	0.118432	0.0384037	postive
Th1	C1RL-AS1	0.133359	0.0196106	postive
Th2	C1RL-AS1	0.131285	0.0216132	postive
Macrophages.M0	C2orf48	-0.182576	0.00133797	negative
Macrophages.M1	C2orf48	-0.130303	0.0226213	negative
Macrophages.M2	C2orf48	-0.144792	0.0112179	negative
Mast.cells.resting	C2orf48	-0.245539	1.39724e-05	negative
Mast.cells.activated	C2orf48	-0.112914	0.0484477	negative
Eosinophils	C2orf48	-0.150951	0.00817064	negative
Neutrophils	C2orf48	-0.137231	0.0163005	negative
Endothelialcells	C2orf48	-0.198965	0.000463014	negative
Fibroblasts	C2orf48	-0.147029	0.010011	negative
Th2	C2orf48	-0.229198	5.18974e-05	negative
MDSC	C5orf56	0.412847	5.03884e-14	postive
B.cells.naive	C5orf56	0.472098	2.16643e-18	postive
B.cells.memory	C5orf56	0.469425	3.56115e-18	postive
Plasma.cells	C5orf56	0.226402	6.43619e-05	postive
T.cells.CD8	C5orf56	0.531143	1.12699e-23	postive
T.cells.CD4.naive	C5orf56	0.191181	0.000774716	postive
T.cells.CD4.memory.resting	C5orf56	0.239363	2.31954e-05	postive
T.cells.CD4.memory.activated	C5orf56	0.327975	4.17505e-09	postive
T.cells.follicular.helper	C5orf56	0.545452	4.06099e-25	postive
T.cells.regulatory..Tregs.	C5orf56	0.417088	2.61452e-14	postive
NK.cells.resting	C5orf56	0.207687	0.000254052	postive
NK.cells.activated	C5orf56	0.405263	1.59235e-13	postive
Monocytes	C5orf56	0.322954	7.38463e-09	postive
Macrophages.M0	C5orf56	0.224293	7.55736e-05	postive
Macrophages.M1	C5orf56	0.509265	1.34994e-21	postive
Macrophages.M2	C5orf56	0.398207	4.52513e-13	postive
Dendritic.cells.resting	C5orf56	0.17374	0.00228843	postive
Dendritic.cells.activated	C5orf56	0.349815	3.09001e-10	postive
Eosinophils	C5orf56	0.350976	2.67512e-10	postive
Neutrophils	C5orf56	0.146357	0.0103608	postive
Th1	C5orf56	0.569493	1.05229e-27	postive
Th2	C5orf56	0.14782	0.00961266	postive
MDSC	C5orf66-AS1	0.165631	0.00366558	postive
Plasma.cells	C5orf66-AS1	0.153889	0.00699609	postive
T.cells.CD4.naive	C5orf66-AS1	0.24005	2.19378e-05	postive
T.cells.CD4.memory.activated	C5orf66-AS1	0.144726	0.0112554	postive
NK.cells.resting	C5orf66-AS1	0.13362	0.0193705	postive
Monocytes	C5orf66-AS1	0.144272	0.0115165	postive
Macrophages.M0	C5orf66-AS1	-0.124484	0.0294695	negative
Macrophages.M2	C5orf66-AS1	0.140729	0.0137412	postive
Dendritic.cells.resting	C5orf66-AS1	0.153928	0.00698177	postive
Dendritic.cells.activated	C5orf66-AS1	0.169398	0.00295249	postive
Mast.cells.activated	C5orf66-AS1	-0.129708	0.0232517	negative
Th1	C5orf66-AS1	0.117743	0.0395514	postive
B.cells.memory	C6orf99	-0.163984	0.00402366	negative
T.cells.CD8	C6orf99	-0.231132	4.46477e-05	negative
T.cells.CD4.naive	C6orf99	-0.367179	3.36315e-11	negative
T.cells.CD4.memory.activated	C6orf99	-0.183778	0.00124139	negative
T.cells.follicular.helper	C6orf99	-0.142587	0.0125316	negative
T.cells.regulatory..Tregs.	C6orf99	-0.35192	2.37828e-10	negative
NK.cells.resting	C6orf99	-0.441013	5.40245e-16	negative
NK.cells.activated	C6orf99	-0.350133	2.97078e-10	negative
Macrophages.M1	C6orf99	-0.292015	1.98153e-07	negative
Macrophages.M2	C6orf99	-0.27881	7.20199e-07	negative
Dendritic.cells.resting	C6orf99	-0.252134	8.01334e-06	negative
Dendritic.cells.activated	C6orf99	-0.332593	2.44847e-09	negative
Mast.cells.resting	C6orf99	-0.33522	1.80029e-09	negative
Eosinophils	C6orf99	-0.202402	0.000366572	negative
Neutrophils	C6orf99	-0.126366	0.0270833	negative
Th1	C6orf99	-0.249238	1.02484e-05	negative
Th2	C6orf99	-0.243061	1.71516e-05	negative
Th17	C6orf99	-0.171107	0.00267262	negative
T.cells.CD4.naive	C8orf31	-0.192246	0.00072285	negative
NK.cells.resting	C8orf31	-0.150336	0.00843797	negative
Macrophages.M1	C8orf31	-0.145019	0.0110896	negative
Macrophages.M2	C8orf31	-0.148178	0.0094372	negative
Dendritic.cells.resting	C8orf31	-0.206875	0.00026893	negative
Dendritic.cells.activated	C8orf31	-0.215311	0.000147291	negative
Mast.cells.resting	C8orf31	-0.115387	0.0437024	negative
Endothelialcells	C8orf31	-0.151483	0.00794582	negative
Fibroblasts	C8orf31	-0.11999	0.0359086	negative
Th2	C8orf31	-0.116	0.0425895	negative
T.cells.CD4.naive	CALML3-AS1	0.27257	1.29533e-06	postive
T.cells.regulatory..Tregs.	CALML3-AS1	0.177189	0.00186134	postive
NK.cells.resting	CALML3-AS1	0.264591	2.6867e-06	postive
NK.cells.activated	CALML3-AS1	0.149262	0.00892283	postive
Dendritic.cells.resting	CALML3-AS1	0.22446	7.4627e-05	postive
Dendritic.cells.activated	CALML3-AS1	0.263003	3.09801e-06	postive
Mast.cells.resting	CALML3-AS1	0.218549	0.000116159	postive
Mast.cells.activated	CALML3-AS1	-0.239191	2.352e-05	negative
MDSC	CARD8-AS1	0.290772	2.24364e-07	postive
B.cells.naive	CARD8-AS1	0.395699	6.52088e-13	postive
B.cells.memory	CARD8-AS1	0.368949	2.66245e-11	postive
Plasma.cells	CARD8-AS1	0.286058	3.57592e-07	postive
T.cells.CD8	CARD8-AS1	0.430052	3.31892e-15	postive
T.cells.CD4.naive	CARD8-AS1	0.248806	1.06291e-05	postive
T.cells.CD4.memory.resting	CARD8-AS1	0.26077	3.77903e-06	postive
T.cells.CD4.memory.activated	CARD8-AS1	0.189079	0.000887293	postive
T.cells.follicular.helper	CARD8-AS1	0.355202	1.57534e-10	postive
T.cells.regulatory..Tregs.	CARD8-AS1	0.375287	1.13965e-11	postive
NK.cells.resting	CARD8-AS1	0.321646	8.553e-09	postive
NK.cells.activated	CARD8-AS1	0.393873	8.49172e-13	postive
Monocytes	CARD8-AS1	0.303791	5.92395e-08	postive
Macrophages.M0	CARD8-AS1	0.153317	0.00721248	postive
Macrophages.M1	CARD8-AS1	0.438929	7.66746e-16	postive
Macrophages.M2	CARD8-AS1	0.338931	1.16006e-09	postive
Dendritic.cells.resting	CARD8-AS1	0.266285	2.3057e-06	postive
Dendritic.cells.activated	CARD8-AS1	0.36264	6.08407e-11	postive
Mast.cells.resting	CARD8-AS1	0.266074	2.35011e-06	postive
Eosinophils	CARD8-AS1	0.318205	1.25433e-08	postive
Neutrophils	CARD8-AS1	0.211361	0.000195829	postive
Endothelialcells	CARD8-AS1	0.170953	0.00269691	postive
Th1	CARD8-AS1	0.4367	1.11235e-15	postive
Th2	CARD8-AS1	0.302547	6.74728e-08	postive
Plasma.cells	CASC9	-0.11406	0.0461986	negative
Macrophages.M0	CASC9	-0.181512	0.00142917	negative
Endothelialcells	CASC9	-0.126103	0.0274065	negative
Fibroblasts	CASC9	-0.185514	0.00111322	negative
MDSC	CCDC183-AS1	-0.128188	0.0249314	negative
T.cells.CD4.naive	CCDC183-AS1	-0.217124	0.000129008	negative
T.cells.CD4.memory.activated	CCDC183-AS1	-0.160395	0.00491562	negative
T.cells.regulatory..Tregs.	CCDC183-AS1	-0.190678	0.000800395	negative
NK.cells.resting	CCDC183-AS1	-0.241858	1.89306e-05	negative
NK.cells.activated	CCDC183-AS1	-0.213613	0.000166581	negative
Macrophages.M1	CCDC183-AS1	-0.164826	0.00383678	negative
Macrophages.M2	CCDC183-AS1	-0.230423	4.71861e-05	negative
Dendritic.cells.resting	CCDC183-AS1	-0.167881	0.00322299	negative
Dendritic.cells.activated	CCDC183-AS1	-0.3038	5.9183e-08	negative
Mast.cells.resting	CCDC183-AS1	-0.252467	7.78784e-06	negative
Eosinophils	CCDC183-AS1	-0.148304	0.009376	negative
Fibroblasts	CCDC183-AS1	-0.11922	0.0371231	negative
Th1	CCDC183-AS1	-0.128047	0.0250933	negative
Th2	CCDC183-AS1	-0.239658	2.26476e-05	negative
B.cells.naive	CD27-AS1	0.128446	0.0246401	postive
B.cells.memory	CD27-AS1	0.117825	0.0394137	postive
Mast.cells.activated	CD27-AS1	-0.159802	0.00507911	negative
Eosinophils	CD27-AS1	-0.145468	0.0108403	negative
Neutrophils	CD27-AS1	-0.231138	4.46261e-05	negative
Endothelialcells	CD27-AS1	-0.114505	0.0453482	negative
Th17	CD27-AS1	-0.117705	0.0396159	negative
B.cells.naive	CDKN2B-AS1	0.132836	0.0200994	postive
B.cells.memory	CDKN2B-AS1	0.155587	0.00638846	postive
T.cells.CD8	CDKN2B-AS1	0.112706	0.048865	postive
T.cells.regulatory..Tregs.	CDKN2B-AS1	0.15391	0.00698855	postive
Macrophages.M0	CDKN2B-AS1	-0.207222	0.000262475	negative
Dendritic.cells.resting	CDKN2B-AS1	0.141331	0.0133387	postive
Mast.cells.activated	CDKN2B-AS1	-0.118711	0.0379462	negative
Endothelialcells	CDKN2B-AS1	-0.292868	1.81875e-07	negative
Fibroblasts	CDKN2B-AS1	-0.16808	0.00318619	negative
T.cells.CD8	CERS3-AS1	0.140637	0.013804	postive
T.cells.CD4.naive	CERS3-AS1	0.302705	6.63662e-08	postive
T.cells.regulatory..Tregs.	CERS3-AS1	0.296507	1.25815e-07	postive
NK.cells.resting	CERS3-AS1	0.3385	1.2211e-09	postive
NK.cells.activated	CERS3-AS1	0.162401	0.0043973	postive
Macrophages.M1	CERS3-AS1	0.194807	0.000611021	postive
Macrophages.M2	CERS3-AS1	0.187447	0.000984843	postive
Dendritic.cells.resting	CERS3-AS1	0.344747	5.75751e-10	postive
Dendritic.cells.activated	CERS3-AS1	0.322575	7.70612e-09	postive
Mast.cells.resting	CERS3-AS1	0.16872	0.00307077	postive
Mast.cells.activated	CERS3-AS1	-0.216834	0.000131785	negative
Th2	CERS3-AS1	0.113505	0.0472772	postive
MDSC	CH17-340M24.3	0.144581	0.0113382	postive
Plasma.cells	CH17-340M24.3	0.183803	0.00123944	postive
T.cells.CD4.memory.resting	CH17-340M24.3	-0.147805	0.00962041	negative
T.cells.regulatory..Tregs.	CH17-340M24.3	-0.141667	0.0131181	negative
NK.cells.resting	CH17-340M24.3	-0.143568	0.0119314	negative
NK.cells.activated	CH17-340M24.3	-0.123479	0.0308163	negative
Monocytes	CH17-340M24.3	0.169018	0.00301819	postive
Endothelialcells	CH17-340M24.3	-0.178254	0.00174497	negative
Th2	CH17-340M24.3	-0.184158	0.00121226	negative
Th2	CIRBP-AS1	-0.132352	0.020562	negative
T.cells.CD4.naive	CKMT2-AS1	-0.307591	3.96629e-08	negative
T.cells.CD4.memory.resting	CKMT2-AS1	-0.138102	0.0156274	negative
T.cells.CD4.memory.activated	CKMT2-AS1	-0.223365	8.10709e-05	negative
T.cells.regulatory..Tregs.	CKMT2-AS1	-0.153572	0.00711514	negative
NK.cells.resting	CKMT2-AS1	-0.199375	0.000450377	negative
NK.cells.activated	CKMT2-AS1	-0.267326	2.09769e-06	negative
Monocytes	CKMT2-AS1	-0.196676	0.00053977	negative
Macrophages.M0	CKMT2-AS1	-0.211533	0.000193439	negative
Macrophages.M1	CKMT2-AS1	-0.284179	4.29584e-07	negative
Macrophages.M2	CKMT2-AS1	-0.290347	2.34093e-07	negative
Dendritic.cells.resting	CKMT2-AS1	-0.150827	0.00822403	negative
Dendritic.cells.activated	CKMT2-AS1	-0.294353	1.56574e-07	negative
Mast.cells.resting	CKMT2-AS1	-0.168226	0.0031595	negative
Mast.cells.activated	CKMT2-AS1	-0.198646	0.00047307	negative
Eosinophils	CKMT2-AS1	-0.290385	2.33206e-07	negative
Neutrophils	CKMT2-AS1	-0.335724	1.69655e-09	negative
Th1	CKMT2-AS1	-0.271472	1.43406e-06	negative
Th17	CKMT2-AS1	-0.277623	8.06163e-07	negative
B.cells.naive	COLCA1	0.123505	0.0307816	postive
Mast.cells.activated	COLCA1	-0.120813	0.0346471	negative
Neutrophils	COLCA1	-0.233022	3.84919e-05	negative
Endothelialcells	COLCA1	-0.121815	0.0331627	negative
T.cells.CD4.naive	CRNDE	-0.167301	0.00333211	negative
T.cells.CD4.memory.activated	CRNDE	-0.120973	0.034406	negative
T.cells.follicular.helper	CRNDE	-0.174122	0.00223708	negative
NK.cells.resting	CRNDE	-0.133472	0.0195063	negative
NK.cells.activated	CRNDE	-0.207738	0.000253156	negative
Macrophages.M0	CRNDE	-0.284926	3.99406e-07	negative
Macrophages.M1	CRNDE	-0.192794	0.000697446	negative
Macrophages.M2	CRNDE	-0.145361	0.0108992	negative
Mast.cells.resting	CRNDE	-0.13774	0.0159039	negative
Mast.cells.activated	CRNDE	-0.320436	9.79075e-09	negative
Eosinophils	CRNDE	-0.23251	4.00767e-05	negative
Neutrophils	CRNDE	-0.3155	1.68933e-08	negative
Endothelialcells	CRNDE	-0.244574	1.51377e-05	negative
Th1	CRNDE	-0.186047	0.00107639	negative
Th17	CRNDE	-0.196496	0.000546295	negative
B.cells.naive	CYP4F26P	-0.136267	0.0170753	negative
T.cells.follicular.helper	CYP4F26P	-0.153095	0.00729791	negative
Monocytes	CYP4F26P	-0.156017	0.00624222	negative
Macrophages.M0	CYP4F26P	-0.193594	0.000661824	negative
Mast.cells.resting	CYP4F26P	0.127526	0.0256957	postive
Mast.cells.activated	CYP4F26P	-0.157438	0.00578	negative
Eosinophils	CYP4F26P	-0.114909	0.0445892	negative
MDSC	DANCR	-0.183546	0.00125955	negative
B.cells.memory	DANCR	-0.194895	0.00060747	negative
Plasma.cells	DANCR	-0.277814	7.91705e-07	negative
T.cells.CD8	DANCR	-0.137604	0.0160094	negative
T.cells.CD4.naive	DANCR	-0.222244	8.82097e-05	negative
T.cells.follicular.helper	DANCR	-0.130154	0.0227774	negative
T.cells.regulatory..Tregs.	DANCR	-0.280455	6.15451e-07	negative
NK.cells.resting	DANCR	-0.238841	2.41948e-05	negative
NK.cells.activated	DANCR	-0.236277	2.97309e-05	negative
Monocytes	DANCR	-0.179404	0.00162686	negative
Macrophages.M0	DANCR	-0.228135	5.63417e-05	negative
Macrophages.M1	DANCR	-0.284146	4.30962e-07	negative
Macrophages.M2	DANCR	-0.237184	2.76494e-05	negative
Dendritic.cells.resting	DANCR	-0.162681	0.00432891	negative
Dendritic.cells.activated	DANCR	-0.333398	2.22885e-09	negative
Mast.cells.resting	DANCR	-0.366086	3.88251e-11	negative
Mast.cells.activated	DANCR	-0.135317	0.0178699	negative
Eosinophils	DANCR	-0.271517	1.42808e-06	negative
Neutrophils	DANCR	-0.287784	3.01775e-07	negative
Fibroblasts	DANCR	-0.180256	0.00154408	negative
Th1	DANCR	-0.298752	9.99666e-08	negative
Th2	DANCR	-0.311532	2.60048e-08	negative
MDSC	DBH-AS1	0.354449	1.73217e-10	postive
B.cells.naive	DBH-AS1	0.409945	7.85369e-14	postive
B.cells.memory	DBH-AS1	0.25983	4.10664e-06	postive
Plasma.cells	DBH-AS1	0.15625	0.00616429	postive
T.cells.CD8	DBH-AS1	0.529752	1.54385e-23	postive
T.cells.CD4.naive	DBH-AS1	0.182788	0.00132049	postive
T.cells.CD4.memory.resting	DBH-AS1	0.209077	0.000230347	postive
T.cells.CD4.memory.activated	DBH-AS1	0.361211	7.3179e-11	postive
T.cells.follicular.helper	DBH-AS1	0.546773	2.96392e-25	postive
T.cells.regulatory..Tregs.	DBH-AS1	0.340659	9.43463e-10	postive
NK.cells.resting	DBH-AS1	0.139341	0.0147114	postive
NK.cells.activated	DBH-AS1	0.398775	4.16401e-13	postive
Monocytes	DBH-AS1	0.367251	3.33125e-11	postive
Macrophages.M0	DBH-AS1	0.248558	1.08539e-05	postive
Macrophages.M1	DBH-AS1	0.44207	4.51871e-16	postive
Macrophages.M2	DBH-AS1	0.334246	2.01825e-09	postive
Dendritic.cells.resting	DBH-AS1	0.117015	0.0407976	postive
Dendritic.cells.activated	DBH-AS1	0.264782	2.64095e-06	postive
Eosinophils	DBH-AS1	0.294135	1.60065e-07	postive
Neutrophils	DBH-AS1	0.12792	0.0252385	postive
Th1	DBH-AS1	0.501011	7.5225e-21	postive
Th2	DBH-AS1	0.149293	0.00890843	postive
Mast.cells.activated	DGCR11	0.225995	6.63963e-05	postive
Eosinophils	DGCR11	0.136008	0.0172894	postive
Neutrophils	DGCR11	0.137183	0.0163387	postive
Endothelialcells	DGCR11	0.125992	0.0275429	postive
MDSC	DGUOK-AS1	-0.191509	0.000758389	negative
B.cells.naive	DGUOK-AS1	-0.297448	1.14282e-07	negative
B.cells.memory	DGUOK-AS1	-0.321125	9.06599e-09	negative
Plasma.cells	DGUOK-AS1	-0.113536	0.0472147	negative
T.cells.CD8	DGUOK-AS1	-0.352665	2.16698e-10	negative
T.cells.CD4.naive	DGUOK-AS1	-0.131442	0.0214556	negative
T.cells.CD4.memory.resting	DGUOK-AS1	-0.199008	0.000461672	negative
T.cells.CD4.memory.activated	DGUOK-AS1	-0.167857	0.00322748	negative
T.cells.follicular.helper	DGUOK-AS1	-0.299411	9.34088e-08	negative
T.cells.regulatory..Tregs.	DGUOK-AS1	-0.285837	3.65419e-07	negative
NK.cells.resting	DGUOK-AS1	-0.202297	0.00036923	negative
NK.cells.activated	DGUOK-AS1	-0.290484	2.30902e-07	negative
Monocytes	DGUOK-AS1	-0.263425	2.98324e-06	negative
Macrophages.M0	DGUOK-AS1	-0.312035	2.46298e-08	negative
Macrophages.M1	DGUOK-AS1	-0.375242	1.14656e-11	negative
Macrophages.M2	DGUOK-AS1	-0.270268	1.6026e-06	negative
Dendritic.cells.resting	DGUOK-AS1	-0.212172	0.000184777	negative
Dendritic.cells.activated	DGUOK-AS1	-0.194946	0.000605441	negative
Mast.cells.resting	DGUOK-AS1	-0.193469	0.000667289	negative
Mast.cells.activated	DGUOK-AS1	-0.181181	0.0014587	negative
Eosinophils	DGUOK-AS1	-0.361528	7.02491e-11	negative
Neutrophils	DGUOK-AS1	-0.287423	3.12719e-07	negative
Endothelialcells	DGUOK-AS1	-0.236428	2.9374e-05	negative
Fibroblasts	DGUOK-AS1	-0.149905	0.00862957	negative
Th1	DGUOK-AS1	-0.342747	7.33734e-10	negative
Th2	DGUOK-AS1	-0.301128	7.82067e-08	negative
MDSC	DHRS4-AS1	-0.252955	7.46899e-06	negative
B.cells.memory	DHRS4-AS1	-0.213748	0.000164962	negative
Plasma.cells	DHRS4-AS1	-0.190991	0.000784334	negative
T.cells.CD8	DHRS4-AS1	-0.205057	0.000305262	negative
T.cells.CD4.naive	DHRS4-AS1	-0.22977	4.96442e-05	negative
T.cells.CD4.memory.activated	DHRS4-AS1	-0.386611	2.38832e-12	negative
T.cells.follicular.helper	DHRS4-AS1	-0.305077	5.17533e-08	negative
T.cells.regulatory..Tregs.	DHRS4-AS1	-0.235336	3.20494e-05	negative
NK.cells.resting	DHRS4-AS1	-0.208601	0.000238228	negative
NK.cells.activated	DHRS4-AS1	-0.314961	1.79195e-08	negative
Monocytes	DHRS4-AS1	-0.201554	0.000388448	negative
Macrophages.M0	DHRS4-AS1	-0.204578	0.00031556	negative
Macrophages.M1	DHRS4-AS1	-0.323673	6.80992e-09	negative
Macrophages.M2	DHRS4-AS1	-0.352731	2.14908e-10	negative
Dendritic.cells.resting	DHRS4-AS1	-0.138745	0.0151459	negative
Dendritic.cells.activated	DHRS4-AS1	-0.265819	2.40514e-06	negative
Mast.cells.resting	DHRS4-AS1	-0.165629	0.00366593	negative
Mast.cells.activated	DHRS4-AS1	-0.292428	1.90102e-07	negative
Eosinophils	DHRS4-AS1	-0.348934	3.44578e-10	negative
Neutrophils	DHRS4-AS1	-0.307529	3.99254e-08	negative
Th1	DHRS4-AS1	-0.377947	7.93726e-12	negative
Th17	DHRS4-AS1	-0.197483	0.000511449	negative
T.cells.CD8	DICER1-AS1	-0.16977	0.00288945	negative
T.cells.CD4.memory.resting	DICER1-AS1	-0.189469	0.000865292	negative
T.cells.CD4.memory.activated	DICER1-AS1	-0.120452	0.0351953	negative
T.cells.follicular.helper	DICER1-AS1	-0.143018	0.0122643	negative
T.cells.regulatory..Tregs.	DICER1-AS1	-0.143978	0.0116878	negative
NK.cells.resting	DICER1-AS1	-0.124567	0.0293611	negative
NK.cells.activated	DICER1-AS1	-0.235624	3.13224e-05	negative
Macrophages.M0	DICER1-AS1	-0.247922	1.14502e-05	negative
Macrophages.M1	DICER1-AS1	-0.263257	3.02833e-06	negative
Macrophages.M2	DICER1-AS1	-0.192137	0.000728024	negative
Dendritic.cells.resting	DICER1-AS1	-0.142465	0.0126082	negative
Dendritic.cells.activated	DICER1-AS1	-0.27113	1.4801e-06	negative
Mast.cells.resting	DICER1-AS1	-0.289071	2.65712e-07	negative
Mast.cells.activated	DICER1-AS1	-0.199462	0.000447741	negative
Eosinophils	DICER1-AS1	-0.344507	5.92832e-10	negative
Neutrophils	DICER1-AS1	-0.267232	2.11588e-06	negative
Endothelialcells	DICER1-AS1	-0.227257	6.02769e-05	negative
Fibroblasts	DICER1-AS1	-0.125724	0.0278778	negative
Th1	DICER1-AS1	-0.186257	0.00106214	negative
Th2	DICER1-AS1	-0.294434	1.55306e-07	negative
Th17	DICER1-AS1	-0.229904	4.91293e-05	negative
Mast.cells.activated	DIO3OS	0.142827	0.0123824	postive
Fibroblasts	DIO3OS	0.145729	0.0106975	postive
Th1	DIO3OS	0.12189	0.0330543	postive
Neutrophils	DLEU2	-0.128803	0.0242403	negative
Endothelialcells	DLEU2	-0.121599	0.0334777	negative
B.cells.memory	DLG5-AS1	-0.127822	0.0253515	negative
T.cells.CD8	DLG5-AS1	-0.129864	0.023085	negative
NK.cells.activated	DLG5-AS1	-0.189821	0.000845895	negative
Macrophages.M1	DLG5-AS1	-0.183567	0.0012579	negative
Mast.cells.resting	DLG5-AS1	-0.207235	0.000262235	negative
Mast.cells.activated	DLG5-AS1	-0.131183	0.0217158	negative
Eosinophils	DLG5-AS1	-0.147604	0.00972013	negative
Neutrophils	DLG5-AS1	-0.222842	8.43352e-05	negative
Endothelialcells	DLG5-AS1	-0.215784	0.000142296	negative
Th2	DLG5-AS1	-0.201415	0.000392159	negative
T.cells.CD4.naive	DLGAP1-AS1	-0.275253	1.00817e-06	negative
T.cells.regulatory..Tregs.	DLGAP1-AS1	-0.174798	0.00214872	negative
NK.cells.resting	DLGAP1-AS1	-0.231387	4.37646e-05	negative
Macrophages.M1	DLGAP1-AS1	-0.137259	0.0162788	negative
Dendritic.cells.resting	DLGAP1-AS1	-0.260846	3.75359e-06	negative
Dendritic.cells.activated	DLGAP1-AS1	-0.172902	0.00240487	negative
Mast.cells.resting	DLGAP1-AS1	-0.211556	0.000193122	negative
Mast.cells.activated	DLGAP1-AS1	0.122521	0.0321491	postive
Th2	DLGAP1-AS1	-0.143283	0.0121028	negative
B.cells.memory	DLGAP1-AS2	-0.113605	0.0470799	negative
T.cells.CD8	DLGAP1-AS2	-0.173622	0.00230455	negative
T.cells.CD4.naive	DLGAP1-AS2	-0.31006	3.04669e-08	negative
T.cells.CD4.memory.resting	DLGAP1-AS2	-0.178743	0.0016938	negative
T.cells.regulatory..Tregs.	DLGAP1-AS2	-0.236642	2.88765e-05	negative
NK.cells.resting	DLGAP1-AS2	-0.244935	1.46919e-05	negative
NK.cells.activated	DLGAP1-AS2	-0.246891	1.24833e-05	negative
Macrophages.M1	DLGAP1-AS2	-0.24001	2.20091e-05	negative
Macrophages.M2	DLGAP1-AS2	-0.135705	0.0175415	negative
Dendritic.cells.resting	DLGAP1-AS2	-0.181844	0.00140007	negative
Dendritic.cells.activated	DLGAP1-AS2	-0.164632	0.00387918	negative
Mast.cells.resting	DLGAP1-AS2	-0.164984	0.00380251	negative
Eosinophils	DLGAP1-AS2	-0.129878	0.0230706	negative
Th1	DLGAP1-AS2	-0.210837	0.000203292	negative
Th2	DLGAP1-AS2	-0.184237	0.00120623	negative
MDSC	DLGAP1-AS5	0.191484	0.000759629	postive
B.cells.naive	DLGAP1-AS5	0.222709	8.5183e-05	postive
B.cells.memory	DLGAP1-AS5	0.20365	0.000336456	postive
Plasma.cells	DLGAP1-AS5	0.147727	0.00965906	postive
T.cells.CD8	DLGAP1-AS5	0.224243	7.58644e-05	postive
T.cells.CD4.memory.activated	DLGAP1-AS5	0.207105	0.000264636	postive
T.cells.follicular.helper	DLGAP1-AS5	0.242199	1.841e-05	postive
T.cells.regulatory..Tregs.	DLGAP1-AS5	0.146207	0.0104405	postive
NK.cells.resting	DLGAP1-AS5	0.114736	0.0449123	postive
NK.cells.activated	DLGAP1-AS5	0.15725	0.00583947	postive
Monocytes	DLGAP1-AS5	0.17559	0.00204933	postive
Macrophages.M0	DLGAP1-AS5	0.127018	0.0262957	postive
Macrophages.M1	DLGAP1-AS5	0.213881	0.000163389	postive
Macrophages.M2	DLGAP1-AS5	0.192301	0.000720285	postive
Dendritic.cells.activated	DLGAP1-AS5	0.149041	0.00902575	postive
Eosinophils	DLGAP1-AS5	0.163517	0.00413079	postive
Th1	DLGAP1-AS5	0.241675	1.92164e-05	postive
T.cells.CD4.naive	DNM3OS	-0.120993	0.034376	negative
T.cells.regulatory..Tregs.	DNM3OS	-0.113307	0.0476671	negative
NK.cells.activated	DNM3OS	-0.164648	0.00387556	negative
Macrophages.M1	DNM3OS	-0.114382	0.045581	negative
Macrophages.M2	DNM3OS	-0.1295	0.0234762	negative
Dendritic.cells.resting	DNM3OS	-0.153476	0.00715177	negative
Dendritic.cells.activated	DNM3OS	-0.12355	0.0307201	negative
Mast.cells.activated	DNM3OS	-0.159888	0.00505504	negative
Eosinophils	DNM3OS	-0.152958	0.0073508	negative
Neutrophils	DNM3OS	-0.132995	0.0199502	negative
Endothelialcells	DNM3OS	0.14181	0.0130255	postive
Fibroblasts	DNM3OS	0.159533	0.00515463	postive
Th1	DNM3OS	-0.178163	0.00175463	negative
MDSC	DSG1-AS1	0.150195	0.00849996	postive
B.cells.memory	DSG1-AS1	0.113793	0.0467147	postive
T.cells.CD8	DSG1-AS1	0.165994	0.00359054	postive
T.cells.CD4.naive	DSG1-AS1	0.295145	1.44509e-07	postive
T.cells.regulatory..Tregs.	DSG1-AS1	0.226459	6.4082e-05	postive
NK.cells.resting	DSG1-AS1	0.272606	1.29096e-06	postive
NK.cells.activated	DSG1-AS1	0.160383	0.00491888	postive
Monocytes	DSG1-AS1	0.115283	0.0438946	postive
Macrophages.M1	DSG1-AS1	0.205255	0.000301094	postive
[truncated: 4,286 more rows]

## Sheet: CHOL
Tumor-infiltrated immune cells	lncRNA	cor	pvalue	Regulation
[truncated: 869 more rows]

[truncated: 22 more sheets: DLBC, GBM, HNSC, KIRC, LIHC, LUAD, LUSC, MESO, OV, PCPG, PRAD, READ, SKCM, STAD, TGCT, THCA, THYM, UCEC, UCS, UVM …]
